# Supplementary material for: Revealing potential functions of hypothetical proteins induced by genistein in the symbiosis island of Bradyrhizobium japonicum commercial strain SEMIA 5079 (= CPAC 15)
Source: BMC Microbiol. 2022 May 5;22:122. doi: 10.1186/s12866-022-02527-9 (PMC9069715; doi:10.1186/s12866-022-02527-9)
Supplement: Supplementary file 1 — Additional file 1. [file 12866_2022_2527_MOESM1_ESM.xlsx]

## Sheet: BJS_08317
Supplementary Table 1. BLASTp results of the BJS_08317 protein against Bradyrhizobium species genomes. Only results showing over 70% of identity and over 50% of cover were kept.
Id	Source	Nucleotide Accession	Start	Stop	Strand	Protein	Protein Name	Organism	Strain	Assembly	Cover	Identity
186502458	RefSeq	NZ_PYCN01000009.1	4893	7133	-	WP_108516962.1	hypothetical protein	Bradyrhizobium algeriense	RST91	GCF_003062295.1	0.99	70.09%
55519022	RefSeq	NZ_AXAD01000017.1	104482	106734	+	WP_027563395.1	hypothetical protein	Bradyrhizobium arachidis	USDA 3384	GCF_000472685.1	0.99	72.30%
316952133	RefSeq	NZ_SNUC01000002.1	142171	144360	-	WP_168855179.1	hypothetical protein	Bradyrhizobium brasilense	UFLA0613	GCF_012689435.1	0.96	66.02%
266061624	RefSeq	NZ_VLKL01000049.1	2525	4768	-	WP_145643019.1	hypothetical protein	Bradyrhizobium daqingense	CGMCC 1.10947	GCF_007830205.1	0.99	99.87%
1209192	RefSeq	NZ_CP032617.1	1944538	1946781	+	WP_011084660.1	hypothetical protein	Bradyrhizobium diazoefficiens	110spc4	GCF_004359355.1	0.99	1
1209192	RefSeq	NZ_CP055233.1	7976693	7978936	-	WP_011084660.1	hypothetical protein	Bradyrhizobium diazoefficiens	113-2	GCF_013390305.1	0.99	1
39264109	RefSeq	NZ_CP050064.1	7973662	7975905	+	WP_018648290.1	hypothetical protein	Bradyrhizobium diazoefficiens	172S4	GCF_011604625.1	0.99	99.87%
1209192	RefSeq	NZ_AJQI01000458.1	5453	7696	+	WP_011084660.1	hypothetical protein	Bradyrhizobium diazoefficiens	CCBAU 41267	GCF_000261765.1	0.99	1
1209192	RefSeq	NZ_AP022638.1	2330135	2332378	+	WP_011084660.1	hypothetical protein	Bradyrhizobium diazoefficiens	F07S3	GCF_014163475.1	0.99	1
1209192	RefSeq	NZ_AP022639.1	2406834	2409077	+	WP_011084660.1	hypothetical protein	Bradyrhizobium diazoefficiens	H12S4	GCF_014163435.1	0.99	1
1209192	RefSeq	NZ_AP022640.1	2068382	2070625	+	WP_011084660.1	hypothetical protein	Bradyrhizobium diazoefficiens	HF08	GCF_014163455.1	0.99	1
1209192	RefSeq	NZ_AP022641.1	2049205	2051448	+	WP_011084660.1	hypothetical protein	Bradyrhizobium diazoefficiens	HH15	GCF_014163415.1	0.99	1
39264109	RefSeq	NZ_LGUJ01000060.1	3558	5801	-	WP_018648290.1	hypothetical protein	Bradyrhizobium diazoefficiens	Is-1	GCF_001280585.1	0.99	99.87%
80271466	RefSeq	NZ_AP014685.1	2506518	2508761	-	WP_060909103.1	hypothetical protein	Bradyrhizobium diazoefficiens	NK6	GCF_001549695.1	0.99	99.60%
39264109	RefSeq	NZ_AXAX01000045.1	3698	5941	-	WP_018648290.1	hypothetical protein	Bradyrhizobium diazoefficiens	USDA 122	GCF_000473025.1	0.99	99.87%
1209192	RefSeq	NZ_CP029603.2	2124528	2126771	+	WP_011084660.1	hypothetical protein	Bradyrhizobium diazoefficiens	XF7	GCF_003183845.2	0.99	1
1209192	RefSeq	NZ_NWTE01000041.1	4413	6656	-	WP_011084660.1	hypothetical protein	Bradyrhizobium diazoefficiens	Y21	GCF_002531995.1	0.99	1
39264109	RefSeq	NZ_ADOU02000006.1	20010	22253	+	WP_018648290.1	hypothetical protein	Bradyrhizobium diazoefficiens	SEMIA 5080	GCF_000648595.1	0.99	99.87%
1209192	RefSeq	NZ_CP011360.1	1328583	1330826	+	WP_011084660.1	hypothetical protein	Bradyrhizobium diazoefficiens	USDA 110	GCF_001642675.1	0.99	1
54025452	RefSeq	NZ_SEMA01000024.1	156226	158445	+	WP_026192329.1	hypothetical protein	Bradyrhizobium elkanii	BR29	GCF_004152955.1	0.99	65.03%
54025452	RefSeq	NZ_BJNL01000062.1	4919	7138	-	WP_026192329.1	hypothetical protein	Bradyrhizobium elkanii	NBRC 14791	GCF_006539665.1	0.99	65.03%
54025452	RefSeq	NZ_SWAN01000057.1	49017	51236	+	WP_026192329.1	hypothetical protein	Bradyrhizobium elkanii	SEMIA 5019	GCF_013392745.1	0.99	65.03%
54025452	RefSeq	NZ_SWAO01000085.1	4999	7218	-	WP_026192329.1	hypothetical protein	Bradyrhizobium elkanii	SEMIA 587	GCF_013392765.1	0.99	65.03%
54025452	RefSeq	NZ_AJPV01000507.1	25263	27482	+	WP_026192329.1	hypothetical protein	Bradyrhizobium elkanii	CCBAU 05737	GCF_000261505.1	0.99	65.03%
54025452	RefSeq	NZ_AJPW01000391.1	4917	7136	-	WP_026192329.1	hypothetical protein	Bradyrhizobium elkanii	CCBAU 43297	GCF_000261525.1	0.99	65.03%
54025452	RefSeq	NZ_AP013103.1	8236467	8238686	-	WP_026192329.1	hypothetical protein	Bradyrhizobium elkanii	USDA 61	GCF_012871055.1	0.99	65.03%
54025452	RefSeq	NZ_KB900701.1	3212000	3214219	+	WP_026192329.1	hypothetical protein	Bradyrhizobium elkanii	USDA 76	GCF_000379145.1	0.99	65.03%
54025452	RefSeq	NZ_JAFC01000071.1	12959	15178	-	WP_026192329.1	hypothetical protein	Bradyrhizobium elkanii	USDA 94	GCF_000519225.1	0.99	65.03%
87789520	RefSeq	NZ_LFIP02000014.1	33453	35681	+	WP_050399944.1	hypothetical protein	Bradyrhizobium embrapense	SEMIA 6208	GCF_001189235.2	0.99	72.23%
234160470	RefSeq	NZ_PSRT01000066.1	30152	32401	+	WP_130216554.1	hypothetical protein	Bradyrhizobium genosp. SA-3	Rp7b	GCF_004212635.1	0.99	78.10%
55519022	RefSeq	NZ_KI421499.1	6475481	6477733	-	WP_027563395.1	hypothetical protein	Bradyrhizobium genosp. SA-4 str. CB756	CB756	GCF_000473125.1	0.99	72.30%
219909735	RefSeq	NZ_NFUH01000330.1	11443	13632	-	WP_124163917.1	hypothetical protein	Bradyrhizobium guangdongense	XS1150	GCF_002128415.1	0.96	67.26%
39264109	RefSeq	NZ_VLLA01000068.1	1506	3749	+	WP_018648290.1	hypothetical protein	Bradyrhizobium huanghuaihaiense	CGMCC 1.10948	GCF_007830635.1	0.99	99.87%
1209192	RefSeq	NZ_CP058354.1	1826849	1829092	+	WP_011084660.1	hypothetical protein	Bradyrhizobium japonicum	5038	GCF_013752735.1	0.99	1
1209192	RefSeq	NZ_WWEZ01000029.1	20223	22466	+	WP_011084660.1	hypothetical protein	Bradyrhizobium japonicum	5873	GCF_009864815.1	0.99	1
1209192	RefSeq	NZ_CP010313.1	8280018	8282261	-	WP_011084660.1	hypothetical protein	Bradyrhizobium japonicum	E109	GCF_000807315.1	0.99	1
1209192	RefSeq	NZ_JGCL01000036.1	15107	17350	-	WP_011084660.1	hypothetical protein	Bradyrhizobium japonicum	FN1	GCF_001038185.1	0.99	1
66024353	RefSeq	NZ_JRPN01000033.1	20173	22416	+	WP_041959982.1	hypothetical protein	Bradyrhizobium japonicum	Is-34	GCF_000773865.1	0.99	99.87%
1209192	RefSeq	NZ_CP017637.1	9230811	9233054	-	WP_011084660.1	hypothetical protein	Bradyrhizobium japonicum	J5	GCF_001887695.1	0.99	1
1209192	RefSeq	NZ_BJNK01000069.1	3518	5761	-	WP_011084660.1	hypothetical protein	Bradyrhizobium japonicum	NBRC 14783	GCF_006539645.1	0.99	1
69114704	RefSeq	NZ_AJPY01000734.1	4721	6964	+	WP_035680466.1	hypothetical protein	Bradyrhizobium japonicum	CCBAU 15517	GCF_000261565.1	0.99	99.87%
39264109	RefSeq	NZ_AJPZ01000505.1	20047	22290	+	WP_018648290.1	hypothetical protein	Bradyrhizobium japonicum	CCBAU 15618	GCF_000261585.1	0.99	99.87%
1209192	RefSeq	NZ_AJQA01000403.1	476	2719	-	WP_011084660.1	hypothetical protein	Bradyrhizobium japonicum	CCBAU 25435	GCF_000261605.1	0.99	1
69114704	RefSeq	NZ_AJQB01000752.1	2540	4783	-	WP_035680466.1	hypothetical protein	Bradyrhizobium japonicum	CCBAU 83623	GCF_000261625.1	0.99	99.87%
1209192	RefSeq	NZ_CP007569.1	18261	20504	+	WP_011084660.1	hypothetical protein	Bradyrhizobium japonicum	SEMIA 5079	GCF_000661935.1	0.99	1
56162336	RefSeq	NZ_AXVP01000248.1	2319	4562	+	WP_028154143.1	hypothetical protein	Bradyrhizobium japonicum	USDA 123	GCF_000482525.1	0.99	99.73%
56186480	RefSeq	NZ_AXAT01000412.1	289	2532	+	WP_028182298.1	hypothetical protein	Bradyrhizobium japonicum	USDA 135	GCF_000472945.1	0.99	99.73%
1209192	RefSeq	NZ_AXAG01000048.1	3959	6202	-	WP_011084660.1	hypothetical protein	Bradyrhizobium japonicum	USDA 38	GCF_000472745.1	0.99	1
1209192	RefSeq	NC_017249.1	8248167	8250410	-	WP_011084660.1	hypothetical protein	Bradyrhizobium japonicum	USDA 6	GCF_000284375.1	0.99	1
106051441	RefSeq	NZ_LUKO01000205.1	10169	12412	+	WP_061882445.1	hypothetical protein	Bradyrhizobium liaoningense	CCNWSX0360	GCF_001595995.1	0.99	74.46%
69114704	RefSeq	NZ_AJQC01000809.1	1850	4093	+	WP_035680466.1	hypothetical protein	Bradyrhizobium liaoningense	CCBAU 05525	GCF_000261645.1	0.99	99.87%
69114704	RefSeq	NZ_AJQD01000747.1	430	2673	-	WP_035680466.1	hypothetical protein	Bradyrhizobium liaoningense	CCBAU 83689	GCF_000261665.1	0.99	99.87%
1209192	RefSeq	NZ_JACJNR010000028.1	7070	9313	-	WP_011084660.1	hypothetical protein	Bradyrhizobium lupini	DSM 30140	GCF_014194605.1	0.99	1
97700091	RefSeq	NZ_LJYG01000029.1	15005	17197	+	WP_057743325.1	hypothetical protein	Bradyrhizobium manausense	BR 3351	GCF_001440035.1	0.96	66.71%
230301686	RefSeq	NZ_LBJQ01000006.1	22193	24439	-	WP_128916258.1	hypothetical protein	Bradyrhizobium nanningense	CCBAU 51757	GCF_004114545.1	0.99	71.73%
230295100	RefSeq	NZ_LBJC01000076.1	50224	52449	+	WP_128948660.1	hypothetical protein	Bradyrhizobium nanningense	CCBAU 53390	GCF_004114535.1	0.99	80.32%
162910532	RefSeq	NZ_NWTF01000050.1	29737	31983	+	WP_097669636.1	hypothetical protein	Bradyrhizobium ottawaense	L2	GCF_002532025.1	0.99	77.24%
1209192	RefSeq	NZ_CP029425.1	935801	938044	-	WP_011084660.1	hypothetical protein	Bradyrhizobium ottawaense	OO99	GCF_002278135.2	0.99	1
56152546	RefSeq	NZ_AXAF01000043.1	8358	10601	-	WP_028144278.1	hypothetical protein	Bradyrhizobium ottawaense	USDA 4	GCF_000472725.1	0.99	99.87%
285420241	RefSeq	NZ_WQNF01000040.1	32763	34991	-	WP_157348234.1	hypothetical protein	Bradyrhizobium pachyrhizi	1040	GCF_009759865.1	0.99	72.76%
97732876	RefSeq	NZ_LLYA01000187.1	737	2977	+	WP_057846707.1	hypothetical protein	Bradyrhizobium retamae	Ro19	GCF_001440415.1	0.99	70.63%
141432852	RefSeq	NZ_VITU01000010.1	112606	114831	-	WP_080138379.1	hypothetical protein	Bradyrhizobium sacchari	BR 10555	GCF_007828015.1	0.99	81.37%
141432852	RefSeq	NZ_VITW01000009.1	112606	114831	-	WP_080138379.1	hypothetical protein	Bradyrhizobium sacchari	BR 10556	GCF_007828095.1	0.99	81.37%
141432852	RefSeq	NZ_LWIG01000031.1	75953	78178	+	WP_080138379.1	hypothetical protein	Bradyrhizobium sacchari	p9-20	GCF_002068095.1	0.99	81.37%
155569304	RefSeq	NZ_FMAI01000005.1	377337	379583	+	WP_091956621.1	hypothetical protein	Bradyrhizobium shewense	ERR11	GCF_900094605.1	0.99	73.60%
307556947	RefSeq	NZ_JAAOLE020000001.1	3965621	3967834	+	WP_166204331.1	hypothetical protein	Bradyrhizobium sp. 1S1	1S1	GCF_011516645.2	0.95	65.56%
69114704	RefSeq	NZ_JACBFH010000001.1	2269039	2271282	-	WP_035680466.1	hypothetical protein	Bradyrhizobium sp. 323S2	323S2	GCF_011068405.2	0.99	99.87%
303455669	RefSeq	NZ_CP049289.1	8431474	8433708	+	WP_165128165.1	hypothetical protein	Bradyrhizobium sp. 6(2017)	1S3	GCF_011058295.1	0.99	66.27%
180164527	RefSeq	NZ_PTFE01000008.1	11407	13647	-	WP_104461794.1	hypothetical protein	Bradyrhizobium sp. AC87j1	AC87j1	GCF_002936975.1	0.99	75.94%
1209192	RefSeq	NZ_AJQF01000509.1	3645	5888	-	WP_011084660.1	hypothetical protein	Bradyrhizobium sp. CCBAU 15544	CCBAU 15544	GCF_000261705.1	0.99	1
56152546	RefSeq	NZ_AJQG01000328.1	6288	8531	-	WP_028144278.1	hypothetical protein	Bradyrhizobium sp. CCBAU 15615	CCBAU 15615	GCF_000261725.1	0.99	99.87%
1209192	RefSeq	NZ_AJQH01000361.1	3647	5890	-	WP_011084660.1	hypothetical protein	Bradyrhizobium sp. CCBAU 15635	CCBAU 15635	GCF_000261745.1	0.99	1
1209192	RefSeq	NZ_AJQE01000410.1	18002	20245	+	WP_011084660.1	hypothetical protein	Bradyrhizobium sp. CCBAU 43298	CCBAU 43298	GCF_000261685.1	0.99	1
350968497	RefSeq	NZ_JACIHE010000007.1	36191	38437	-	WP_183243804.1	hypothetical protein	Bradyrhizobium sp. cir1	CIR1	GCF_014198245.1	0.99	72.93%
350967410	RefSeq	NZ_JACIHF010000005.1	362746	364998	+	WP_183236325.1	hypothetical protein	Bradyrhizobium sp. CIR18	CIR18	GCF_014198295.1	0.99	72.47%
350782388	RefSeq	NZ_JACIGL010000003.1	73120	75366	-	WP_183232802.1	hypothetical protein	Bradyrhizobium sp. CIR3A	CIR3A	GCF_014197905.1	0.99	76.90%
350816558	RefSeq	NZ_JACIHG010000003.1	452898	455138	-	WP_183257887.1	hypothetical protein	Bradyrhizobium sp. CIR48	CIR48	GCF_014198315.1	0.99	75.67%
242659776	RefSeq	NZ_SPQT01000005.1	189585	191816	-	WP_135174493.1	hypothetical protein	Bradyrhizobium sp. CNPSo 3448	CNPSo 3448	GCF_004571025.1	0.99	73.19%
351205140	RefSeq	NZ_JACIHD010000015.1	32328	34568	-	WP_183711726.1	hypothetical protein	Bradyrhizobium sp. ERR14	ERR14	GCF_014198235.1	0.99	75.13%
128530337	RefSeq	NZ_FOVU01000015.1	8509	10755	-	WP_092302578.1	hypothetical protein	Bradyrhizobium sp. Ghvi	Ghvi	GCF_900115265.1	0.99	73.26%
340804453	RefSeq	NZ_JACBZW010000004.1	194495	196735	+	WP_179733293.1	hypothetical protein	Bradyrhizobium sp. IAR9	IAR9	GCF_013408065.1	0.99	76.20%
294009159	RefSeq	NZ_CP034432.1	2121884	2124130	+	WP_161533300.1	hypothetical protein	Bradyrhizobium sp. LCT2	LCT2	GCF_009931255.1	0.99	76.97%
124060890	RefSeq	NZ_FNCU01000003.1	275967	278225	+	WP_091881858.1	hypothetical protein	Bradyrhizobium sp. Rc2d	Rc2d	GCF_900099855.1	0.99	77.10%
128562857	RefSeq	NZ_FOUS01000022.1	44914	47154	+	WP_092262276.1	hypothetical protein	Bradyrhizobium sp. Rc3b	Rc3b	GCF_900114915.1	0.99	75.00%
219911701	RefSeq	NZ_RQIT01000032.1	66923	69136	+	WP_124163637.1	hypothetical protein	Bradyrhizobium sp. RP6	RP6	GCF_003837805.1	0.99	75.20%
350800694	RefSeq	NZ_JACIHC010000043.1	4148	6379	+	WP_183232410.1	hypothetical protein	Bradyrhizobium sp. SBR1B	SBR1B	GCF_014198205.1	0.99	71.18%
56152546	RefSeq	NZ_AP021854.1	8150480	8152723	-	WP_028144278.1	hypothetical protein	Bradyrhizobium sp. SG09	SG09	GCF_009176665.1	0.99	99.87%
187780447	RefSeq	NZ_LAXE01000001.1	2304443	2306650	+	WP_109142666.1	hypothetical protein	Bradyrhizobium sp. SUTN9-2	SUTN9-2	GCF_003122645.1	0.99	74.26%
136625617	RefSeq	NZ_MPVQ01000048.1	17779	20010	+	WP_076828341.1	hypothetical protein	Bradyrhizobium sp. UFLA 03-321	UFLA 03-321	GCF_001969825.1	0.99	69.95%
159462773	RefSeq	NZ_NSJY01000011.1	225137	227365	+	WP_095732607.1	hypothetical protein	Bradyrhizobium sp. UFLA03-84	UFLA03-84	GCF_002289535.1	0.99	72.50%
55519022	RefSeq	NZ_VIDU01000018.1	72510	74762	-	WP_027563395.1	hypothetical protein	Bradyrhizobium sp. USDA 3456	USDA 3456	GCF_006519655.1	0.99	72.30%
248151839	RefSeq	NZ_PXZG01000039.1	12377	14587	+	WP_172789396.1	hypothetical protein	Bradyrhizobium sp. WBAH10	WBAH10	GCF_013240495.1	0.99	76.41%
38928450	RefSeq	NZ_KB902787.1	2180	4432	-	WP_018319537.1	hypothetical protein	Bradyrhizobium sp. WSM2793	WSM2793	GCF_000379585.1	0.99	77.10%
87801456	RefSeq	NZ_LFLZ01000010.1	96256	98484	+	WP_050420728.1	hypothetical protein	Bradyrhizobium tropiciagri	SEMIA 6148	GCF_001189845.1	0.99	72.36%
299979844	RefSeq	NZ_VKHP01000020.1	11351	13579	-	WP_163152275.1	hypothetical protein	Bradyrhizobium uaiense	UFLA 03-164	GCF_010811875.1	0.99	72.76%
97715922	RefSeq	NZ_LLXX01000187.1	11976	14216	+	WP_057854453.1	hypothetical protein	Bradyrhizobium valentinum	LmjM3	GCF_001440405.1	0.95	70.35%
97712023	RefSeq	NZ_LLXY01000226.1	1711	3951	+	WP_057902867.1	hypothetical protein	Bradyrhizobium valentinum	LmjM6	GCF_001440385.1	0.95	70.21%
188652884	RefSeq	NZ_LS398110.1	7029482	7031731	-	WP_122406898.1	hypothetical protein	Bradyrhizobium vignae	-	GCF_900324035.1	0.95	73.30%
230279013	RefSeq	NZ_RDQF01000014.1	17552	19798	-	WP_129143700.1	hypothetical protein	Bradyrhizobium vignae	LMG 28791	GCF_004114425.1	0.99	75.13%
88135684	RefSeq	NZ_LGTB01000072.1	5834	8062	+	WP_050631893.1	hypothetical protein	Bradyrhizobium viridifuturi	SEMIA 690	GCF_001238275.1	0.99	71.96%
97686485	RefSeq	NZ_LJYF01000029.1	43131	45383	-	WP_057028514.1	hypothetical protein	Bradyrhizobium yuanmingense	BR3267	GCF_001439885.1	0.99	73.14%
69354683	RefSeq	NZ_FMAE01000016.1	32146	34359	-	WP_036030832.1	hypothetical protein	Bradyrhizobium yuanmingense	CCBAU 10071	GCF_900094575.1	0.99	75.47%
69354683	RefSeq	NZ_VLKS01000020.1	5719	7932	+	WP_036030832.1	hypothetical protein	Bradyrhizobium yuanmingense	CGMCC 1.3531	GCF_007830575.1	0.99	75.47%
69362314	RefSeq	NZ_AJQJ01000361.1	18775	20988	-	WP_036043218.1	hypothetical protein	Bradyrhizobium yuanmingense	CCBAU 05623	GCF_000261785.1	0.99	75.47%
69354683	RefSeq	NZ_AJQK01000324.1	5443	7656	+	WP_036030832.1	hypothetical protein	Bradyrhizobium yuanmingense	CCBAU 25021	GCF_000261805.1	0.99	75.47%
69339789	RefSeq	NZ_AJQL01000400.1	13845	16058	-	WP_036014785.1	hypothetical protein	Bradyrhizobium yuanmingense	CCBAU 35157	GCF_000261825.1	0.99	75.34%
230272962	RefSeq	NZ_RKMK01000016.1	106568	108784	+	WP_128956200.1	hypothetical protein	Bradyrhizobium zhanjiangense	CCBAU 51770	GCF_004114435.1	0.99	69.20%
230809600	RefSeq	NZ_CP022221.1	2226682	2228898	+	WP_128931847.1	hypothetical protein	Bradyrhizobium zhanjiangense	CCBAU 51778	GCF_004114935.1	0.99	68.80%
230265768	RefSeq	NZ_RDRA01000039.1	12315	14531	-	WP_128942841.1	hypothetical protein	Bradyrhizobium zhanjiangense	CCBAU 51781	GCF_004114465.1	0.99	68.80%
230292836	RefSeq	NZ_LBJM01000207.1	17093	19315	+	WP_128947666.1	hypothetical protein	Bradyrhizobium zhanjiangense	CCBAU 51787	GCF_004114485.1	0.99	77.91%

## Sheet: BJS_08261
Supplementary Table 1. BLASTp results of the BJS_08261 protein against Bradyrhizobium species genomes. Only results showing over 70% of identity and over 50% of cover were kept.
Id	Source	Nucleotide Accession	Start	Stop	Strand	Protein	Protein Name	Organism	Strain	Assembly	Cover	Identity
186505394	RefSeq	NZ_PYCN01000029.1	30838	32274	+	WP_108522109.1	NAD-dependent succinate-semialdehyde dehydrogenase	Bradyrhizobium algeriense	RST91	GCF_003062295.1	0.9	67.31%
155619925	RefSeq	NZ_FPBQ01000015.1	135277	136725	+	WP_092217084.1	NAD-dependent succinate-semialdehyde dehydrogenase	Bradyrhizobium arachidis	LMG 26795	GCF_900116675.1	0.99	78.66%
88907699	RefSeq	NZ_AXAD01000034.1	37940	39406	+	WP_051378179.1	NAD-dependent succinate-semialdehyde dehydrogenase	Bradyrhizobium arachidis	USDA 3384	GCF_000472685.1	0.99	94.27%
285428093	RefSeq	NZ_WQNE01000007.1	207309	208775	+	WP_157329674.1	aldehyde dehydrogenase family protein	Bradyrhizobium cajani	1010	GCF_009759665.1	0.99	94.59%
109508251	RefSeq	NZ_LUUB01000051.1	248630	250063	+	WP_063699603.1	NAD-dependent succinate-semialdehyde dehydrogenase	Bradyrhizobium centrolobii	BR 10245	GCF_001641635.1	0.99	80.89%
69136974	RefSeq	NZ_VLKL01000038.1	11296	12759	-	WP_035711516.1	NAD-dependent succinate-semialdehyde dehydrogenase	Bradyrhizobium daqingense	CGMCC 1.10947	GCF_007830205.1	0.99	99.68%
69136974	RefSeq	NZ_AP022639.1	2473027	2474490	+	WP_035711516.1	NAD-dependent succinate-semialdehyde dehydrogenase	Bradyrhizobium diazoefficiens	H12S4	GCF_014163435.1	0.99	99.68%
69136974	RefSeq	NZ_AP022641.1	2115398	2116861	+	WP_035711516.1	NAD-dependent succinate-semialdehyde dehydrogenase	Bradyrhizobium diazoefficiens	HH15	GCF_014163415.1	0.99	99.68%
69136974	RefSeq	NZ_CP029603.2	2191555	2193018	+	WP_035711516.1	NAD-dependent succinate-semialdehyde dehydrogenase	Bradyrhizobium diazoefficiens	XF7	GCF_003183845.2	0.99	99.68%
56352921	RefSeq	NZ_AXAU01000013.1	119341	120777	+	WP_028349493.1	NAD-dependent succinate-semialdehyde dehydrogenase	Bradyrhizobium elkanii	WSM1741	GCF_000472965.1	0.9	68.91%
170847954	RefSeq	NZ_PGVG01000014.1	123183	124649	+	WP_100233383.1	NAD-dependent succinate-semialdehyde dehydrogenase	Bradyrhizobium forestalis	INPA54B	GCF_002795245.1	0.99	95.54%
234159298	RefSeq	NZ_PSRT01000102.1	29658	31091	+	WP_130218663.1	NAD-dependent succinate-semialdehyde dehydrogenase	Bradyrhizobium genosp. SA-3	Rp7b	GCF_004212635.1	0.99	78.98%
88907699	RefSeq	NZ_KI421499.1	6360667	6362133	-	WP_051378179.1	NAD-dependent succinate-semialdehyde dehydrogenase	Bradyrhizobium genosp. SA-4 str. CB756	CB756	GCF_000473125.1	0.99	94.27%
230377529	RefSeq	NZ_CP030051.1	5121364	5122797	-	WP_128967158.1	NAD-dependent succinate-semialdehyde dehydrogenase	Bradyrhizobium guangdongense	CCBAU 51649	GCF_004114975.1	0.99	78.98%
230377529	RefSeq	NZ_BMHC01000002.1	707066	708499	+	WP_128967158.1	NAD-dependent succinate-semialdehyde dehydrogenase	Bradyrhizobium guangdongense	CGMCC 1.15034	GCF_014640515.1	0.99	78.98%
69136974	RefSeq	NZ_VLLA01000028.1	32107	33570	-	WP_035711516.1	NAD-dependent succinate-semialdehyde dehydrogenase	Bradyrhizobium huanghuaihaiense	CGMCC 1.10948	GCF_007830635.1	0.99	99.68%
113979754	RefSeq	NZ_CP016428.1	6960764	6962200	-	WP_065731278.1	NAD-dependent succinate-semialdehyde dehydrogenase	Bradyrhizobium icense	LMTR 13	GCF_001693385.1	0.9	68.27%
56177636	RefSeq	NZ_CP058354.1	3489128	3490561	+	WP_028169617.1	NAD-dependent succinate-semialdehyde dehydrogenase	Bradyrhizobium japonicum	5038	GCF_013752735.1	0.99	78.98%
56177636	RefSeq	NZ_WWEZ01000005.1	256027	257460	+	WP_028169617.1	NAD-dependent succinate-semialdehyde dehydrogenase	Bradyrhizobium japonicum	5873	GCF_009864815.1	0.99	78.98%
56177636	RefSeq	NZ_CP010313.1	6618535	6619968	-	WP_028169617.1	NAD-dependent succinate-semialdehyde dehydrogenase	Bradyrhizobium japonicum	E109	GCF_000807315.1	0.99	78.98%
56177636	RefSeq	NZ_JGCL01000006.1	180800	182233	+	WP_028169617.1	NAD-dependent succinate-semialdehyde dehydrogenase	Bradyrhizobium japonicum	FN1	GCF_001038185.1	0.99	78.98%
66025862	RefSeq	NZ_JRPN01000017.1	9543	11006	-	WP_041956641.1	NAD-dependent succinate-semialdehyde dehydrogenase	Bradyrhizobium japonicum	Is-34	GCF_000773865.1	0.99	98.41%
69136974	RefSeq	NZ_CP017637.1	9161621	9163084	-	WP_035711516.1	NAD-dependent succinate-semialdehyde dehydrogenase	Bradyrhizobium japonicum	J5	GCF_001887695.1	0.99	99.68%
56177636	RefSeq	NZ_BJNK01000003.1	144230	145663	+	WP_028169617.1	NAD-dependent succinate-semialdehyde dehydrogenase	Bradyrhizobium japonicum	NBRC 14783	GCF_006539645.1	0.99	78.98%
148047555	RefSeq	NZ_NAFL01000271.1	61149	62582	+	WP_085403211.1	NAD-dependent succinate-semialdehyde dehydrogenase	Bradyrhizobium japonicum	UBMA197	GCF_002108935.1	0.99	78.66%
56156699	RefSeq	NZ_AJPY01000015.1	14504	15937	+	WP_028148451.1	NAD-dependent succinate-semialdehyde dehydrogenase	Bradyrhizobium japonicum	CCBAU 15517	GCF_000261565.1	0.99	78.98%
69136974	RefSeq	NZ_AJPZ01000368.1	48199	49662	+	WP_035711516.1	NAD-dependent succinate-semialdehyde dehydrogenase	Bradyrhizobium japonicum	CCBAU 15618	GCF_000261585.1	0.99	99.68%
69136974	RefSeq	NZ_AJQA01000367.1	10232	11695	-	WP_035711516.1	NAD-dependent succinate-semialdehyde dehydrogenase	Bradyrhizobium japonicum	CCBAU 25435	GCF_000261605.1	0.99	99.68%
142760822	RefSeq	NZ_CP007569.1	85290	86360	+	WP_080703792.1	aldehyde dehydrogenase family protein	Bradyrhizobium japonicum	SEMIA 5079	GCF_000661935.1	0.99	1
56156699	RefSeq	NZ_AXVP01000017.1	34663	36096	-	WP_028148451.1	NAD-dependent succinate-semialdehyde dehydrogenase	Bradyrhizobium japonicum	USDA 123	GCF_000482525.1	0.99	78.98%
56181955	RefSeq	NZ_AXAT01000027.1	21118	22551	-	WP_028177772.1	NAD-dependent succinate-semialdehyde dehydrogenase	Bradyrhizobium japonicum	USDA 135	GCF_000472945.1	0.99	79.30%
69136974	RefSeq	NZ_AXAG01000037.1	48317	49780	+	WP_035711516.1	NAD-dependent succinate-semialdehyde dehydrogenase	Bradyrhizobium japonicum	USDA 38	GCF_000472745.1	0.99	99.68%
56177636	RefSeq	NC_017249.1	6584937	6586370	-	WP_028169617.1	NAD-dependent succinate-semialdehyde dehydrogenase	Bradyrhizobium japonicum	USDA 6	GCF_000284375.1	0.99	78.98%
97724421	RefSeq	NZ_LLXZ01000093.1	67986	69422	-	WP_057836005.1	NAD-dependent succinate-semialdehyde dehydrogenase	Bradyrhizobium jicamae	PAC68	GCF_001440395.1	0.9	68.27%
97729726	RefSeq	NZ_LLYB01000131.1	52771	54207	+	WP_057863016.1	NAD-dependent succinate-semialdehyde dehydrogenase	Bradyrhizobium lablabi	CCBAU 23086	GCF_001440475.1	0.9	67.63%
106050546	RefSeq	NZ_LUKO01000231.1	60640	62073	-	WP_061883203.1	NAD-dependent succinate-semialdehyde dehydrogenase	Bradyrhizobium liaoningense	CCNWSX0360	GCF_001595995.1	0.99	79.62%
56181955	RefSeq	NZ_AJQC01000624.1	4804	6237	+	WP_028177772.1	NAD-dependent succinate-semialdehyde dehydrogenase	Bradyrhizobium liaoningense	CCBAU 05525	GCF_000261645.1	0.99	79.30%
56181955	RefSeq	NZ_AJQD01000019.1	4813	6246	+	WP_028177772.1	NAD-dependent succinate-semialdehyde dehydrogenase	Bradyrhizobium liaoningense	CCBAU 83689	GCF_000261665.1	0.99	79.30%
56177636	RefSeq	NZ_JACJNR010000006.1	328779	330212	-	WP_028169617.1	NAD-dependent succinate-semialdehyde dehydrogenase	Bradyrhizobium lupini	DSM 30140	GCF_014194605.1	0.99	78.98%
69136974	RefSeq	NZ_CP029425.1	863258	864721	-	WP_035711516.1	NAD-dependent succinate-semialdehyde dehydrogenase	Bradyrhizobium ottawaense	OO99	GCF_002278135.2	0.99	99.68%
71349627	RefSeq	NZ_AXAF01000034.1	48317	49780	+	WP_038950855.1	NAD-dependent succinate-semialdehyde dehydrogenase	Bradyrhizobium ottawaense	USDA 4	GCF_000472725.1	0.99	99.36%
114008461	RefSeq	NZ_CP042968.1	6669263	6670699	-	WP_065753312.1	NAD-dependent succinate-semialdehyde dehydrogenase	Bradyrhizobium paxllaeri	LMTR 21	GCF_001693515.2	0.9	67.31%
97738045	RefSeq	NZ_LLYA01000153.1	72837	74273	-	WP_057844112.1	NAD-dependent succinate-semialdehyde dehydrogenase	Bradyrhizobium retamae	Ro19	GCF_001440415.1	0.9	68.27%
247140533	RefSeq	NZ_VITU01000006.1	56549	57982	-	WP_136615214.1	NAD-dependent succinate-semialdehyde dehydrogenase	Bradyrhizobium sacchari	BR 10555	GCF_007828015.1	0.99	78.98%
247140533	RefSeq	NZ_VITW01000007.1	56549	57982	-	WP_136615214.1	NAD-dependent succinate-semialdehyde dehydrogenase	Bradyrhizobium sacchari	BR 10556	GCF_007828095.1	0.99	78.98%
247140533	RefSeq	NZ_LWIG01000010.1	66839	68272	-	WP_136615214.1	NAD-dependent succinate-semialdehyde dehydrogenase	Bradyrhizobium sacchari	p9-20	GCF_002068095.1	0.99	78.98%
71333908	RefSeq	NZ_LN907826.1	6769332	6770765	-	WP_038934240.1	NAD-dependent succinate-semialdehyde dehydrogenase	Bradyrhizobium sp.	-	GCF_900011265.1	0.99	78.98%
109691459	RefSeq	NZ_LN901633.1	6186747	6188183	+	WP_063995825.1	NAD-dependent succinate-semialdehyde dehydrogenase	Bradyrhizobium sp.	-	GCF_900011245.1	0.9	68.27%
307862882	RefSeq	NZ_CP050022.1	5463037	5464470	-	WP_166817203.1	aldehyde dehydrogenase family protein	Bradyrhizobium sp. 1(2017)	63S1MB	GCF_011602485.1	0.99	78.98%
71333908	RefSeq	NZ_JAAOLC020000001.1	3994980	3996413	+	WP_038934240.1	NAD-dependent succinate-semialdehyde dehydrogenase	Bradyrhizobium sp. 323S2	1S5	GCF_011516635.2	0.99	78.98%
304249352	RefSeq	NZ_JACBFH010000001.1	7487836	7489269	+	WP_166351670.1	aldehyde dehydrogenase family protein	Bradyrhizobium sp. 323S2	323S2	GCF_011068405.2	0.99	78.98%
234533960	RefSeq	NZ_SGXS01000016.1	71810	73243	-	WP_130367630.1	NAD-dependent succinate-semialdehyde dehydrogenase	Bradyrhizobium sp. BK707	BK707	GCF_004216735.1	0.99	79.30%
238870936	RefSeq	NZ_SMCG01000006.1	228000	229451	+	WP_131870056.1	NAD-dependent succinate-semialdehyde dehydrogenase	Bradyrhizobium sp. BM-T	BM-T	GCF_004343145.1	0.99	79.62%
293993425	RefSeq	NZ_CP022222.1	486582	488018	-	WP_161849581.1	aldehyde dehydrogenase family protein	Bradyrhizobium sp. CCBAU 051011	CCBAU 051011	GCF_009930815.1	0.9	68.27%
71349627	RefSeq	NZ_AJQF01000450.1	15644	17107	+	WP_038950855.1	NAD-dependent succinate-semialdehyde dehydrogenase	Bradyrhizobium sp. CCBAU 15544	CCBAU 15544	GCF_000261705.1	0.99	99.36%
71349627	RefSeq	NZ_AJQG01000324.1	35416	36879	-	WP_038950855.1	NAD-dependent succinate-semialdehyde dehydrogenase	Bradyrhizobium sp. CCBAU 15615	CCBAU 15615	GCF_000261725.1	0.99	99.36%
69136974	RefSeq	NZ_AJQH01000332.1	48240	49703	+	WP_035711516.1	NAD-dependent succinate-semialdehyde dehydrogenase	Bradyrhizobium sp. CCBAU 15635	CCBAU 15635	GCF_000261745.1	0.99	99.68%
69136974	RefSeq	NZ_AJQE01000286.1	26068	27531	-	WP_035711516.1	NAD-dependent succinate-semialdehyde dehydrogenase	Bradyrhizobium sp. CCBAU 43298	CCBAU 43298	GCF_000261685.1	0.99	99.68%
106285790	RefSeq	NZ_LSIM01000095.1	20372	21826	-	WP_061979583.1	NAD-dependent succinate-semialdehyde dehydrogenase	Bradyrhizobium sp. CCH4-A6	CCH4-A6	GCF_001556245.1	0.9	68.59%
350791930	RefSeq	NZ_JACIHF010000011.1	271116	272552	+	WP_183237429.1	aldehyde dehydrogenase family protein	Bradyrhizobium sp. CIR18	CIR18	GCF_014198295.1	0.9	68.69%
350791930	RefSeq	NZ_JACIHG010000005.1	20515	21951	-	WP_183237429.1	aldehyde dehydrogenase family protein	Bradyrhizobium sp. CIR48	CIR48	GCF_014198315.1	0.9	68.69%
225707280	RefSeq	NZ_SPQU01000035.1	16176	17642	-	WP_126261767.1	NAD-dependent succinate-semialdehyde dehydrogenase	Bradyrhizobium sp. CNPSo 3424	CNPSo 3424	GCF_004571045.1	0.99	95.22%
225707280	RefSeq	NZ_SPQS01000022.1	25453	26919	-	WP_126261767.1	NAD-dependent succinate-semialdehyde dehydrogenase	Bradyrhizobium sp. CNPSo 3426	CNPSo 3426	GCF_004570865.1	0.99	95.22%
242659684	RefSeq	NZ_SPQT01000005.1	122644	124110	-	WP_135174457.1	NAD-dependent succinate-semialdehyde dehydrogenase	Bradyrhizobium sp. CNPSo 3448	CNPSo 3448	GCF_004571025.1	0.99	95.54%
350791930	RefSeq	NZ_JACIHD010000006.1	15572	17008	-	WP_183237429.1	aldehyde dehydrogenase family protein	Bradyrhizobium sp. ERR14	ERR14	GCF_014198235.1	0.9	68.69%
128583221	RefSeq	NZ_FOQM01000001.1	438674	440107	-	WP_092226617.1	NAD-dependent succinate-semialdehyde dehydrogenase	Bradyrhizobium sp. Gha	Gha	GCF_900113735.1	0.99	78.66%
128535601	RefSeq	NZ_FOVU01000002.1	883586	885019	-	WP_092291751.1	NAD-dependent succinate-semialdehyde dehydrogenase	Bradyrhizobium sp. Ghvi	Ghvi	GCF_900115265.1	0.99	78.98%
253785457	RefSeq	NZ_CP042175.1	5050248	5051684	-	WP_138835611.1	NAD-dependent succinate-semialdehyde dehydrogenase	Bradyrhizobium sp. KBS0725	KBS0725	GCF_005937905.2	0.91	67.52%
253785457	RefSeq	NZ_CP042176.1	5050286	5051722	-	WP_138835611.1	NAD-dependent succinate-semialdehyde dehydrogenase	Bradyrhizobium sp. KBS0727	KBS0727	GCF_005937885.2	0.91	67.52%
114006624	RefSeq	NZ_MAXC01000002.1	79398	80834	-	WP_065743427.1	NAD-dependent succinate-semialdehyde dehydrogenase	Bradyrhizobium sp. LMTR 3	LMTR 3	GCF_001693485.1	0.9	68.59%
225707280	RefSeq	NZ_QZMV01000026.1	15955	17421	-	WP_126261767.1	NAD-dependent succinate-semialdehyde dehydrogenase	Bradyrhizobium sp. LVM 105	LVM 105	GCF_003957705.1	0.99	95.22%
71333908	RefSeq	NZ_SPVJ01000029.1	43987	45420	-	WP_038934240.1	NAD-dependent succinate-semialdehyde dehydrogenase	Bradyrhizobium sp. MOS001	MOS001	GCF_004634465.1	0.99	78.98%
238870936	RefSeq	NZ_SMBR01000006.1	228000	229451	+	WP_131870056.1	NAD-dependent succinate-semialdehyde dehydrogenase	Bradyrhizobium sp. R2.2-H	R2.2-H	GCF_004346455.1	0.99	79.62%
124058935	RefSeq	NZ_FNCU01000012.1	176297	177730	-	WP_091887705.1	NAD-dependent succinate-semialdehyde dehydrogenase	Bradyrhizobium sp. Rc2d	Rc2d	GCF_900099855.1	0.99	78.34%
128562903	RefSeq	NZ_FOUS01000022.1	102491	103951	+	WP_092262252.1	NAD-dependent succinate-semialdehyde dehydrogenase	Bradyrhizobium sp. Rc3b	Rc3b	GCF_900114915.1	0.99	94.27%
219921656	RefSeq	NZ_RQIT01000002.1	46698	48131	+	WP_124158395.1	NAD-dependent succinate-semialdehyde dehydrogenase	Bradyrhizobium sp. RP6	RP6	GCF_003837805.1	0.99	79.30%
71349627	RefSeq	NZ_AP021854.1	8084229	8085692	-	WP_038950855.1	NAD-dependent succinate-semialdehyde dehydrogenase	Bradyrhizobium sp. SG09	SG09	GCF_009176665.1	0.99	99.36%
88907699	RefSeq	NZ_VIDU01000036.1	37722	39188	+	WP_051378179.1	NAD-dependent succinate-semialdehyde dehydrogenase	Bradyrhizobium sp. USDA 3456	USDA 3456	GCF_006519655.1	0.99	94.27%
238870936	RefSeq	NZ_SMCM01000006.1	227740	229191	+	WP_131870056.1	NAD-dependent succinate-semialdehyde dehydrogenase	Bradyrhizobium sp. W	W	GCF_004346585.1	0.99	79.62%
324811438	RefSeq	NZ_JAAVLW010000004.1	232280	233716	+	WP_171710223.1	aldehyde dehydrogenase family protein	Bradyrhizobium sp. WSM 1744	WSM 1744	GCF_013114835.1	0.9	67.95%
113979754	RefSeq	NZ_JAAVLX010000007.1	206101	207537	-	WP_065731278.1	NAD-dependent succinate-semialdehyde dehydrogenase	Bradyrhizobium sp. WSM 1791	WSM 1791	GCF_013114825.1	0.9	68.27%
55527539	RefSeq	NZ_AXAZ01000004.1	145592	147040	+	WP_027571913.1	NAD-dependent succinate-semialdehyde dehydrogenase	Bradyrhizobium sp. WSM1743	WSM1743	GCF_000473065.1	0.99	79.30%
238870936	RefSeq	NZ_SMBQ01000006.1	210808	212259	-	WP_131870056.1	NAD-dependent succinate-semialdehyde dehydrogenase	Bradyrhizobium sp. Y-H1	Y-H1	GCF_004346395.1	0.99	79.62%
109670354	RefSeq	NZ_LVEM01000012.1	43368	44816	-	WP_063694945.1	NAD-dependent succinate-semialdehyde dehydrogenase	Bradyrhizobium stylosanthis	BR 446	GCF_001641335.1	0.99	78.98%
109670354	RefSeq	NZ_VITK01000004.1	262446	263894	-	WP_063694945.1	NAD-dependent succinate-semialdehyde dehydrogenase	Bradyrhizobium stylosanthis	BR 510	GCF_007827835.1	0.99	78.98%
97717811	RefSeq	NZ_LLXX01000172.1	27965	29401	-	WP_057853809.1	NAD-dependent succinate-semialdehyde dehydrogenase	Bradyrhizobium valentinum	LmjM3	GCF_001440405.1	0.9	67.63%
97717811	RefSeq	NZ_LLXY01000079.1	102136	103572	-	WP_057853809.1	NAD-dependent succinate-semialdehyde dehydrogenase	Bradyrhizobium valentinum	LmjM6	GCF_001440385.1	0.9	67.63%
188651039	RefSeq	NZ_LS398110.1	5017235	5018668	-	WP_174221589.1	NAD-dependent succinate-semialdehyde dehydrogenase	Bradyrhizobium vignae	-	GCF_900324035.1	0.99	78.98%
230277463	RefSeq	NZ_RDQF01000019.1	105235	106686	-	WP_129144277.1	NAD-dependent succinate-semialdehyde dehydrogenase	Bradyrhizobium vignae	LMG 28791	GCF_004114425.1	0.99	78.98%
230272608	RefSeq	NZ_RKMK01000017.1	97384	98817	-	WP_128934791.1	NAD-dependent succinate-semialdehyde dehydrogenase	Bradyrhizobium zhanjiangense	CCBAU 51770	GCF_004114435.1	0.99	78.34%
230811188	RefSeq	NZ_CP022221.1	2328733	2330196	+	WP_128937211.1	NAD-dependent succinate-semialdehyde dehydrogenase	Bradyrhizobium zhanjiangense	CCBAU 51778	GCF_004114935.1	0.99	97.77%
230274360	RefSeq	NZ_RDRA01000005.1	345067	346500	+	WP_128939184.1	NAD-dependent succinate-semialdehyde dehydrogenase	Bradyrhizobium zhanjiangense	CCBAU 51781	GCF_004114465.1	0.99	78.66%
230272608	RefSeq	NZ_LBJM01000211.1	42855	44288	-	WP_128934791.1	NAD-dependent succinate-semialdehyde dehydrogenase	Bradyrhizobium zhanjiangense	CCBAU 51787	GCF_004114485.1	0.99	78.34%

## Sheet: BJS_08258 (aspC)
Supplementary Table 1. BLASTp results of the BJS_08258 protein against Bradyrhizobium species genomes. Only results showing over 70% of identity and over 50% of cover were kept.
Id	Source	Nucleotide Accession	Start	Stop	Strand	Protein	Protein Name	Organism	Strain	Assembly	Cover	Identity
87164294	RefSeq	NZ_AJPZ01000368.1	54912	56105	+	WP_049813053.1	pyridoxal phosphate-dependent aminotransferase	Bradyrhizobium diazoefficiens	H12S4	GCF_014163435.1	0.91	99.75%
87164294	RefSeq	NZ_AJQE01000286.1	19625	20818	-	WP_049813053.1	pyridoxal phosphate-dependent aminotransferase	Bradyrhizobium diazoefficiens	HH15	GCF_014163415.1	0.91	99.75%
87164294	RefSeq	NZ_AP022639.1	2479741	2480934	+	WP_049813053.1	pyridoxal phosphate-dependent aminotransferase	Bradyrhizobium diazoefficiens	XF7	GCF_003183845.2	0.91	99.75%
87164294	RefSeq	NZ_AP022641.1	2122112	2123305	+	WP_049813053.1	pyridoxal phosphate-dependent aminotransferase	Bradyrhizobium huanghuaihaiense	CGMCC 1.10948	GCF_007830635.1	0.91	99.50%
87164294	RefSeq	NZ_CP007569.1	91610	92803	+	WP_049813053.1	pyridoxal phosphate-dependent aminotransferase	Bradyrhizobium japonicum	CCBAU 15618	GCF_000261585.1	0.91	99.75%
87164294	RefSeq	NZ_CP029603.2	2198267	2199460	+	WP_049813053.1	pyridoxal phosphate-dependent aminotransferase	Bradyrhizobium japonicum	Is-34	GCF_000773865.1	0.91	98.74%
264942452	RefSeq	NZ_VLLA01000028.1	25664	26857	-	WP_158646963.1	aminotransferase class I/II-fold pyridoxal phosphate-dependent enzyme	Bradyrhizobium japonicum	J5	GCF_001887695.1	0.91	98.24%
74778667	RefSeq	NZ_JRPN01000017.1	3106	4299	-	WP_041956560.1	aminotransferase class I/II-fold pyridoxal phosphate-dependent enzyme	Bradyrhizobium japonicum	SEMIA 5079	GCF_000661935.1	0.91	99.75%
87153478	RefSeq	NZ_AJQA01000367.1	3806	4999	-	WP_049802023.1	aminotransferase class I/II-fold pyridoxal phosphate-dependent enzyme	Bradyrhizobium japonicum	CCBAU 25435	GCF_000261605.1	0.91	98.24%
87153478	RefSeq	NZ_AJQF01000450.1	22340	23533	+	WP_049802023.1	aminotransferase class I/II-fold pyridoxal phosphate-dependent enzyme	Bradyrhizobium nanningense	CCBAU 53390	GCF_004114535.1	0.79	89.91%
87153478	RefSeq	NZ_AJQG01000324.1	28990	30183	-	WP_049802023.1	aminotransferase class I/II-fold pyridoxal phosphate-dependent enzyme	Bradyrhizobium ottawaense	L2	GCF_002532025.1	0.78	90.32%
87153478	RefSeq	NZ_AJQH01000332.1	54936	56129	+	WP_049802023.1	aminotransferase class I/II-fold pyridoxal phosphate-dependent enzyme	Bradyrhizobium ottawaense	OO99	GCF_002278135.2	0.91	98.24%
87153478	RefSeq	NZ_AP021854.1	8077803	8078996	-	WP_049802023.1	aminotransferase class I/II-fold pyridoxal phosphate-dependent enzyme	Bradyrhizobium ottawaense	USDA 4	GCF_000472725.1	0.91	98.24%
87153478	RefSeq	NZ_AXAF01000034.1	55013	56206	+	WP_049802023.1	aminotransferase class I/II-fold pyridoxal phosphate-dependent enzyme	Bradyrhizobium sp. CCBAU 15544	CCBAU 15544	GCF_000261705.1	0.91	98.24%
87153478	RefSeq	NZ_CP017637.1	9155195	9156388	-	WP_049802023.1	aminotransferase class I/II-fold pyridoxal phosphate-dependent enzyme	Bradyrhizobium sp. CCBAU 15615	CCBAU 15615	GCF_000261725.1	0.91	98.24%
87153478	RefSeq	NZ_CP029425.1	856832	858025	-	WP_049802023.1	aminotransferase class I/II-fold pyridoxal phosphate-dependent enzyme	Bradyrhizobium sp. CCBAU 15635	CCBAU 15635	GCF_000261745.1	0.91	98.24%
334537352	RefSeq	NZ_FOQM01000011.1	90884	92074	-	WP_177243254.1	aminotransferase class I/II-fold pyridoxal phosphate-dependent enzyme	Bradyrhizobium sp. CCBAU 43298	CCBAU 43298	GCF_000261685.1	0.91	99.75%
304009368	RefSeq	NZ_LBJC01000020.1	310412	311458	+	WP_164937375.1	aminotransferase class I/II-fold pyridoxal phosphate-dependent enzyme	Bradyrhizobium sp. Gha	Gha	GCF_900113735.1	0.9	79.03%
162910545	RefSeq	NZ_NWTF01000048.1	28234	29262	+	WP_097669596.1	aminotransferase class I/II-fold pyridoxal phosphate-dependent enzyme	Bradyrhizobium sp. SG09	SG09	GCF_009176665.1	0.91	98.24%
230809567	RefSeq	NZ_CP022221.1	2335442	2336410	+	WP_128931917.1	aminotransferase class I/II-fold pyridoxal phosphate-dependent enzyme	Bradyrhizobium yuanmingense	CCBAU 35157	GCF_000261825.1	0.91	66.83%
143673238	RefSeq	NZ_AJQL01000224.1	35042	36298	-	WP_081494543.1	aminotransferase class I/II-fold pyridoxal phosphate-dependent enzyme	Bradyrhizobium zhanjiangense	CCBAU 51778	GCF_004114935.1	0.74	88.85%

## Sheet: BJS_08254
Supplementary Table 1. BLASTp results of the BJS_08254 protein against Bradyrhizobium species genomes. Only results showing over 70% of identity and over 50% of cover were kept.
Id	Source	Nucleotide Accession	Start	Stop	Strand	Protein	Protein Name	Organism	Strain	Assembly	Cover	Identity
51134486	RefSeq	NZ_AJQE01000286.1	15449	16348	-	WP_049806740.1	trypsin-like peptidase domain-containing protein	Bradyrhizobium diazoefficiens	H12S4	GCF_014163435.1	0.99	1
51134486	RefSeq	NZ_AJQF01000488.1	15875	16774	-	WP_049806740.1	trypsin-like peptidase domain-containing protein	Bradyrhizobium diazoefficiens	HH15	GCF_014163415.1	0.99	1
51134486	RefSeq	NZ_AP022639.1	2484211	2485110	+	WP_049806740.1	trypsin-like peptidase domain-containing protein	Bradyrhizobium diazoefficiens	XF7	GCF_003183845.2	0.99	1
51134486	RefSeq	NZ_AP022641.1	2126582	2127481	+	WP_049806740.1	trypsin-like peptidase domain-containing protein	Bradyrhizobium elkanii	BLY3-8	GCF_001718205.1	0.99	99.66%
51134486	RefSeq	NZ_AXAG01000042.1	6760	7659	+	WP_049806740.1	trypsin-like peptidase domain-containing protein	Bradyrhizobium elkanii	BLY6-1	GCF_001718185.1	0.99	99.66%
51134486	RefSeq	NZ_CP007569.1	96080	96979	+	WP_049806740.1	trypsin-like peptidase domain-containing protein	Bradyrhizobium japonicum	J5	GCF_001887695.1	0.99	1
51134486	RefSeq	NZ_CP017637.1	9141911	9142810	-	WP_049806740.1	trypsin-like peptidase domain-containing protein	Bradyrhizobium japonicum	SEMIA 5079	GCF_000661935.1	0.99	1
51134486	RefSeq	NZ_CP029425.1	843722	844621	-	WP_049806740.1	trypsin-like peptidase domain-containing protein	Bradyrhizobium japonicum	USDA 38	GCF_000472745.1	0.99	1
51134486	RefSeq	NZ_CP029603.2	2202737	2203636	+	WP_049806740.1	trypsin-like peptidase domain-containing protein	Bradyrhizobium ottawaense	OO99	GCF_002278135.2	0.99	1
88580317	RefSeq	NZ_AJQL01000315.1	15829	16728	-	WP_051057125.1	trypsin-like peptidase domain-containing protein	Bradyrhizobium ottawaense	USDA 4	GCF_000472725.1	0.99	99.67%
87153477	RefSeq	NZ_AJQG01000324.1	15857	16756	-	WP_049802022.1	trypsin-like peptidase domain-containing protein	Bradyrhizobium sp. CCBAU 15544	CCBAU 15544	GCF_000261705.1	0.99	1
87153477	RefSeq	NZ_AJQH01000296.1	6688	7587	+	WP_049802022.1	trypsin-like peptidase domain-containing protein	Bradyrhizobium sp. CCBAU 15615	CCBAU 15615	GCF_000261725.1	0.99	99.67%
87153477	RefSeq	NZ_AP021854.1	8064670	8065569	-	WP_049802022.1	trypsin-like peptidase domain-containing protein	Bradyrhizobium sp. CCBAU 15635	CCBAU 15635	GCF_000261745.1	0.99	99.67%
87153477	RefSeq	NZ_AXAF01000024.1	120055	120954	-	WP_049802022.1	trypsin-like peptidase domain-containing protein	Bradyrhizobium sp. CCBAU 43298	CCBAU 43298	GCF_000261685.1	0.99	1
117496975	RefSeq	NZ_LWUI01000009.1	148453	149352	+	WP_069276379.1	trypsin-like serine protease	Bradyrhizobium sp. LTSP885	LTSP885	GCF_000938305.1	0.99	73.75%
117496975	RefSeq	NZ_LXEM01000032.1	147805	148704	-	WP_069276379.1	trypsin-like serine protease	Bradyrhizobium sp. SG09	SG09	GCF_009176665.1	0.99	99.67%
90288562	RefSeq	NZ_JYMT01000006.1	11551	12456	+	WP_052832958.1	trypsin-like peptidase domain-containing protein	Bradyrhizobium yuanmingense	CCBAU 35157	GCF_000261825.1	0.99	99.67%

## Sheet: BJS_08251
Supplementary Table 1. BLASTp results of the BJS_08251 protein against Bradyrhizobium species genomes. Only results showing over 70% of identity and over 50% of cover were kept.
Id	Source	Nucleotide Accession	Start	Stop	Strand	Protein	Protein Name	Organism	Strain	Assembly	Cover	Identity
51134489	RefSeq	NZ_AJQE01000286.1	11890	13989	-	WP_035711482.1	trypsin-like peptidase domain-containing protein	Bradyrhizobium diazoefficiens	H12S4	GCF_014163435.1	0.99	1
51134489	RefSeq	NZ_AP022639.1	2486570	2488669	+	WP_035711482.1	trypsin-like peptidase domain-containing protein	Bradyrhizobium diazoefficiens	HH15	GCF_014163415.1	0.99	1
51134489	RefSeq	NZ_AP022641.1	2128941	2131040	+	WP_035711482.1	trypsin-like peptidase domain-containing protein	Bradyrhizobium diazoefficiens	XF7	GCF_003183845.2	0.99	1
51134489	RefSeq	NZ_CP007569.1	98439	100538	+	WP_035711482.1	trypsin-like peptidase domain-containing protein	Bradyrhizobium elkanii	BLY3-8	GCF_001718205.1	0.99	98.71%
51134489	RefSeq	NZ_CP029603.2	2205096	2207195	+	WP_035711482.1	trypsin-like peptidase domain-containing protein	Bradyrhizobium elkanii	BLY6-1	GCF_001718185.1	0.99	98.71%
56151825	RefSeq	NZ_AJQG01000324.1	12298	14397	-	WP_028143548.1	trypsin-like peptidase domain-containing protein	Bradyrhizobium japonicum	J5	GCF_001887695.1	0.99	98.71%
56151825	RefSeq	NZ_AJQH01000296.1	9047	11146	+	WP_028143548.1	trypsin-like peptidase domain-containing protein	Bradyrhizobium japonicum	CCBAU 25435	GCF_000261605.1	0.99	99.00%
56151825	RefSeq	NZ_AP021854.1	8061111	8063210	-	WP_028143548.1	trypsin-like peptidase domain-containing protein	Bradyrhizobium japonicum	SEMIA 5079	GCF_000661935.1	0.99	1
56151825	RefSeq	NZ_AXAF01000024.1	116496	118595	-	WP_028143548.1	trypsin-like peptidase domain-containing protein	Bradyrhizobium japonicum	USDA 38	GCF_000472745.1	0.99	99.00%
71349852	RefSeq	NZ_AJQF01000488.1	12316	14415	-	WP_038951083.1	trypsin-like peptidase domain-containing protein	Bradyrhizobium ottawaense	USDA 4	GCF_000472725.1	0.99	99.86%
69337199	RefSeq	NZ_AJQL01000315.1	12271	14370	-	WP_036012195.1	trypsin-like peptidase domain-containing protein	Bradyrhizobium ottawaense	OO99	GCF_002278135.2	0.99	99.14%
158941426	RefSeq	NZ_CP029425.1	840163	842262	-	WP_095425291.1	trypsin-like peptidase domain-containing protein	Bradyrhizobium sp. CCBAU 15544	CCBAU 15544	GCF_000261705.1	0.99	99.57%
71336111	RefSeq	NZ_AJQA01000354.1	8982	11081	+	WP_038936579.1	trypsin-like peptidase domain-containing protein	Bradyrhizobium sp. CCBAU 15615	CCBAU 15615	GCF_000261725.1	0.99	99.86%
71336111	RefSeq	NZ_AXAG01000042.1	9119	11218	+	WP_038936579.1	trypsin-like peptidase domain-containing protein	Bradyrhizobium sp. CCBAU 15635	CCBAU 15635	GCF_000261745.1	0.99	99.86%
143356664	RefSeq	NZ_LWUI01000009.1	150813	152912	+	WP_081334912.1	trypsin-like peptidase domain-containing protein	Bradyrhizobium sp. CCBAU 43298	CCBAU 43298	GCF_000261685.1	0.99	1
143356664	RefSeq	NZ_LXEM01000032.1	144245	146344	-	WP_081334912.1	trypsin-like peptidase domain-containing protein	Bradyrhizobium sp. SG09	SG09	GCF_009176665.1	0.99	99.86%
130270814	RefSeq	NZ_CP017637.1	9138352	9140451	-	WP_071916593.1	trypsin-like peptidase domain-containing protein	Bradyrhizobium yuanmingense	CCBAU 35157	GCF_000261825.1	0.99	99.57%

## Sheet: BJS_07647
Supplementary Table 1. BLASTp results of the BJS_07647 protein against Bradyrhizobium species genomes. Only results showing over 70% of identity and over 50% of cover were kept.
Id	Source	Nucleotide Accession	Start	Stop	Strand	Protein	Protein Name	Organism	Strain	Assembly	Cover	Identity	Origin	Host	Year	Fasta (protein)
1414147	RefSeq	NZ_ADOU02000005.1	1559195	1560121	+	WP_011084809.1	porin family protein	Bradyrhizobium arachidis	LMG 26795	GCF_900116675.1	0.99	89.63%	Brazil	Soybean	1998
1414147	RefSeq	NZ_AXAG01000032.1	27280	28206	-	WP_011084809.1	porin family protein	Bradyrhizobium arachidis	USDA 3384	GCF_000472685.1	0.99	90.46%
1414147	RefSeq	NZ_AXAV01000038.1	9531	10457	+	WP_011084809.1	porin family protein	Bradyrhizobium brasilense	UFLA0613	GCF_012689435.1	0.99	77.18%
1414147	RefSeq	NZ_AXVP01000255.1	5761	6687	-	WP_011084809.1	porin family protein	Bradyrhizobium cajani	1010	GCF_009759665.1	0.99	88.80%
1414147	RefSeq	NZ_CP007569.1	259705	260631	-	WP_011084809.1	porin family protein	Bradyrhizobium daqingense	CGMCC 1.10947	GCF_007830205.1	0.99	1
1414147	RefSeq	NZ_CP010313.1	8135418	8136344	+	WP_011084809.1	porin family protein	Bradyrhizobium diazoefficiens	110spc4	GCF_004359355.1	0.99	1
1414147	RefSeq	NZ_CP013127.1	2235166	2236092	-	WP_011084809.1	porin family protein	Bradyrhizobium diazoefficiens	113-2	GCF_013390305.1	0.99	1
1414147	RefSeq	NZ_CP017637.1	8693894	8694820	+	WP_011084809.1	porin family protein	Bradyrhizobium diazoefficiens	172S4	GCF_011604625.1	0.99	1
1414147	RefSeq	NZ_JGCL01000021.1	27138	28064	-	WP_011084809.1	porin family protein	Bradyrhizobium diazoefficiens	CCBAU 41267	GCF_000261765.1	0.99	1
1414147	RefSeq	NZ_JRPN01000011.1	40123	41049	+	WP_011084809.1	porin family protein	Bradyrhizobium diazoefficiens	F07S3	GCF_014163475.1	0.99	1
1414147	RefSeq	NZ_LGUJ01000029.1	10148	11074	-	WP_011084809.1	porin family protein	Bradyrhizobium diazoefficiens	H12S4	GCF_014163435.1	0.99	1
1414147	RefSeq	NZ_WWEZ01000015.1	190671	191597	+	WP_011084809.1	porin family protein	Bradyrhizobium diazoefficiens	HF08	GCF_014163455.1	0.99	1
25401865	RefSeq	NC_004463.1	2173171	2173896	-	WP_014497822.1	porin family protein	Bradyrhizobium diazoefficiens	HH15	GCF_014163415.1	0.99	1
25401865	RefSeq	NC_017249.1	8104971	8105696	+	WP_014497822.1	porin family protein	Bradyrhizobium diazoefficiens	Is-1	GCF_001280585.1	0.99	1
25401865	RefSeq	NZ_AJPX01000469.1	2580	3305	+	WP_014497822.1	porin family protein	Bradyrhizobium diazoefficiens	NK6	GCF_001549695.1	0.99	1
25401865	RefSeq	NZ_AJPY01000774.1	2610	3335	+	WP_014497822.1	porin family protein	Bradyrhizobium diazoefficiens	USDA 122	GCF_001908315.1	0.99	1
25401865	RefSeq	NZ_AJPZ01000465.1	46059	46784	+	WP_014497822.1	porin family protein	Bradyrhizobium diazoefficiens	XF7	GCF_003183845.2	0.99	1
25401865	RefSeq	NZ_AJQA01000362.1	40243	40968	+	WP_014497822.1	porin family protein	Bradyrhizobium diazoefficiens	Y21	GCF_002531995.1	0.99	1
25401865	RefSeq	NZ_AJQB01000420.1	3718	4443	-	WP_014497822.1	porin family protein	Bradyrhizobium diazoefficiens	SEMIA 5080	GCF_000648595.1	0.99	1
25401865	RefSeq	NZ_AJQC01000610.1	443	1168	+	WP_014497822.1	porin family protein	Bradyrhizobium diazoefficiens	USDA 110	GCF_001642675.1	0.99	1
25401865	RefSeq	NZ_AJQE01000375.1	14658	15383	+	WP_014497822.1	porin family protein	Bradyrhizobium elkanii	BLY3-8	GCF_001718205.1	0.99	76.76%
25401865	RefSeq	NZ_AJQF01000484.1	13772	14497	-	WP_014497822.1	porin family protein	Bradyrhizobium elkanii	BLY6-1	GCF_001718185.1	0.99	76.76%
25401865	RefSeq	NZ_AJQG01000334.1	30860	31585	-	WP_014497822.1	porin family protein	Bradyrhizobium elkanii	BR29	GCF_004152955.1	0.99	77.18%
25401865	RefSeq	NZ_AJQI01000422.1	7557	8282	+	WP_014497822.1	porin family protein	Bradyrhizobium elkanii	NBRC 14791	GCF_006539665.1	0.99	77.18%
25401865	RefSeq	NZ_AP014685.1	4719086	4719811	-	WP_014497822.1	porin family protein	Bradyrhizobium elkanii	SEMIA 5019	GCF_013392745.1	0.99	77.18%
25401865	RefSeq	NZ_AP021854.1	7871953	7872678	+	WP_014497822.1	porin family protein	Bradyrhizobium elkanii	SEMIA 587	GCF_013392765.1	0.99	77.18%
25401865	RefSeq	NZ_AP022638.1	2491941	2492666	-	WP_014497822.1	porin family protein	Bradyrhizobium elkanii	Semia 938	GCF_005298095.1	0.99	74.27%
25401865	RefSeq	NZ_AP022639.1	2697050	2697775	-	WP_014497822.1	porin family protein	Bradyrhizobium elkanii	TnphoA 33	GCF_001868735.1	0.99	77.18%
25401865	RefSeq	NZ_AP022640.1	2230188	2230913	-	WP_014497822.1	porin family protein	Bradyrhizobium elkanii	CCBAU 05737	GCF_000261505.1	0.99	77.18%
25401865	RefSeq	NZ_AP022641.1	2339429	2340154	-	WP_014497822.1	porin family protein	Bradyrhizobium elkanii	CCBAU 43297	GCF_000261525.1	0.99	77.18%
25401865	RefSeq	NZ_AXAF01000031.1	40886	41611	+	WP_014497822.1	porin family protein	Bradyrhizobium elkanii	USDA 61	GCF_012871055.1	0.99	77.18%
25401865	RefSeq	NZ_AXAX01000033.1	11038	11763	-	WP_014497822.1	porin family protein	Bradyrhizobium elkanii	USDA 76	GCF_000379145.1	0.99	77.18%
25401865	RefSeq	NZ_BJNK01000061.1	9468	10193	+	WP_014497822.1	porin family protein	Bradyrhizobium elkanii	USDA 94	GCF_000519225.1	0.99	77.18%
25401865	RefSeq	NZ_CP011360.1	1492560	1493285	-	WP_014497822.1	porin family protein	Bradyrhizobium embrapense	SEMIA 6208	GCF_001189235.2	0.99	79.25%
25401865	RefSeq	NZ_CP029425.1	646572	647297	+	WP_014497822.1	porin family protein	Bradyrhizobium forestalis	INPA54B	GCF_002795245.1	0.99	88.38%
25401865	RefSeq	NZ_CP029603.2	2414957	2415682	-	WP_014497822.1	porin family protein	Bradyrhizobium genosp. SA-3	Rp7b	GCF_004212635.1	0.99	85.89%
25401865	RefSeq	NZ_CP032617.1	2108515	2109240	-	WP_014497822.1	porin family protein	Bradyrhizobium genosp. SA-4 str. CB756	CB756	GCF_000473125.1	0.99	90.46%
25401865	RefSeq	NZ_CP050064.1	8162057	8162782	-	WP_014497822.1	porin family protein	Bradyrhizobium guangdongense	XS1150	GCF_002128415.1	0.99	89.63%
25401865	RefSeq	NZ_CP055233.1	7814762	7815487	+	WP_014497822.1	porin family protein	Bradyrhizobium huanghuaihaiense	CGMCC 1.10948	GCF_007830635.1	0.99	1
25401865	RefSeq	NZ_CP058354.1	1972766	1973491	-	WP_014497822.1	porin family protein	Bradyrhizobium ivorense	CI-1B	GCF_900696085.1	0.99	75.52%
25401865	RefSeq	NZ_JACBFH010000001.1	5231508	5232233	-	WP_014497822.1	porin family protein	Bradyrhizobium ivorense	CI-41S	GCF_900696075.1	0.99	75.10%
25401865	RefSeq	NZ_JACJNR010000026.1	27088	27813	-	WP_014497822.1	porin family protein	Bradyrhizobium japonicum	5038	GCF_013752735.1	0.99	1
25401865	RefSeq	NZ_NWTE01000031.1	37566	38291	+	WP_014497822.1	porin family protein	Bradyrhizobium japonicum	5873	GCF_009864815.1	0.99	1
25401865	RefSeq	NZ_VLKL01000032.1	8714	9439	-	WP_014497822.1	porin family protein	Bradyrhizobium japonicum	E109	GCF_000807315.1	0.99	1
25401865	RefSeq	NZ_VLLA01000029.1	60798	61523	+	WP_014497822.1	porin family protein	Bradyrhizobium japonicum	FN1	GCF_001038185.1	0.99	1
71371048	RefSeq	NZ_AJQH01000308.1	28180	28905	-	WP_038973180.1	porin family protein	Bradyrhizobium japonicum	Is-34	GCF_000773865.1	0.99	1
106052501	RefSeq	NZ_LUKO01000176.1	13296	14021	-	WP_061881377.1	porin family protein	Bradyrhizobium japonicum	J5	GCF_001887695.1	0.99	1
97680628	RefSeq	NZ_LJYF01000051.1	4192	4917	+	WP_057030456.1	porin family protein	Bradyrhizobium japonicum	NBRC 14783	GCF_006539645.1	0.99	1
230301115	RefSeq	NZ_LBJQ01000010.1	90172	90894	-	WP_128917253.1	porin family protein	Bradyrhizobium japonicum	CCBAU 15354	GCF_000261545.1	0.99	1
350800010	RefSeq	NZ_JACIHC010000010.1	58997	59722	-	WP_183231248.1	outer membrane beta-barrel protein	Bradyrhizobium japonicum	CCBAU 15517	GCF_000261565.1	0.99	1
230298875	RefSeq	NZ_LBJC01000020.1	514817	515542	-	WP_128948423.1	porin family protein	Bradyrhizobium japonicum	CCBAU 15618	GCF_000261585.1	0.99	1
128562762	RefSeq	NZ_FOUS01000023.1	42788	43513	-	WP_092262311.1	porin family protein	Bradyrhizobium japonicum	CCBAU 25435	GCF_000261605.1	0.99	1
230301627	RefSeq	NZ_LBJM01000062.1	31282	32007	-	WP_128945998.1	porin family protein	Bradyrhizobium japonicum	CCBAU 83623	GCF_000261625.1	0.99	1
55518390	RefSeq	NZ_KI421499.1	5986505	5987230	+	WP_027562763.1	porin family protein	Bradyrhizobium japonicum	SEMIA 5079	GCF_000661935.1	0.99	1
55518390	RefSeq	NZ_VIDU01000016.1	80459	81184	-	WP_027562763.1	porin family protein	Bradyrhizobium japonicum	USDA 123	GCF_000482525.1	0.99	1
187651837	RefSeq	NZ_AXAD01000013.1	104321	105262	+	WP_108914596.1	porin family protein	Bradyrhizobium japonicum	USDA 38	GCF_000472745.1	0.99	1
128634065	RefSeq	NZ_FPBQ01000022.1	31041	31766	+	WP_167380990.1	porin family protein	Bradyrhizobium japonicum	USDA 6	GCF_000472985.1	0.99	1
230273431	RefSeq	NZ_RDQF01000031.1	56332	57057	-	WP_129144898.1	porin family protein	Bradyrhizobium liaoningense	CCNWSX0360	GCF_001595995.1	0.99	90.87%
128577086	RefSeq	NZ_FOQM01000039.1	23405	24127	-	WP_092237674.1	porin family protein	Bradyrhizobium liaoningense	CCBAU 05525	GCF_000261645.1	0.99	1
54035815	RefSeq	NZ_KB902814.1	3420	4148	-	WP_026202724.1	porin family protein	Bradyrhizobium liaoningense	CCBAU 83689	GCF_000261665.1	0.99	1
69340457	RefSeq	NZ_AJQJ01000440.1	3763	4488	-	WP_036015453.1	porin family protein	Bradyrhizobium lupini	DSM 30140	GCF_014194605.1	0.99	1
69340457	RefSeq	NZ_AJQL01000410.1	41755	42480	+	WP_036015453.1	porin family protein	Bradyrhizobium nanningense	CCBAU 51757	GCF_004114545.1	0.99	87.55%
350782894	RefSeq	NZ_JACIGL010000021.1	105235	105963	+	WP_183233540.1	outer membrane beta-barrel protein	Bradyrhizobium nanningense	CCBAU 53390	GCF_004114535.1	0.99	91.70%
285426934	RefSeq	NZ_JACIHE010000017.1	61949	62674	-	WP_157329465.1	outer membrane beta-barrel protein	Bradyrhizobium ottawaense	L2	GCF_002532025.1	0.99	84.23%
285426934	RefSeq	NZ_WQNE01000006.1	127242	127967	+	WP_157329465.1	outer membrane beta-barrel protein	Bradyrhizobium ottawaense	OO99	GCF_002278135.2	0.99	1
69354567	RefSeq	NZ_AJQK01000320.1	26858	27583	-	WP_036030669.1	porin family protein	Bradyrhizobium ottawaense	USDA 4	GCF_000472725.1	0.99	1
69354567	RefSeq	NZ_FMAE01000014.1	26027	26752	+	WP_036030669.1	porin family protein	Bradyrhizobium pachyrhizi	1040	GCF_009759865.1	0.99	80.08%
69354567	RefSeq	NZ_VLKS01000015.1	25999	26724	+	WP_036030669.1	porin family protein	Bradyrhizobium pachyrhizi	BR3262	GCF_001440015.1	0.99	78.01%
180164059	RefSeq	NZ_PTFE01000016.1	63449	64369	-	WP_104462440.1	porin family protein	Bradyrhizobium pachyrhizi	PAC 48	GCF_001189245.1	0.99	75.52%
219911550	RefSeq	NZ_NFUH01000146.1	17059	17784	-	WP_124163664.1	porin family protein	Bradyrhizobium sacchari	BR 10555	GCF_007828015.1	0.99	87.55%
219911550	RefSeq	NZ_RQIT01000033.1	46804	47529	+	WP_124163664.1	porin family protein	Bradyrhizobium sacchari	BR 10556	GCF_007828095.1	0.99	87.55%
248151324	RefSeq	NZ_PXZG01000037.1	32135	32860	+	WP_172789349.1	outer membrane beta-barrel protein	Bradyrhizobium shewense	ERR11	GCF_900094605.1	0.99	87.55%
350819069	RefSeq	NZ_JACIHG010000003.1	147651	148376	+	WP_183257713.1	outer membrane beta-barrel protein	Bradyrhizobium sp. 162S2	162S2	GCF_013373785.1	0.97	75.74%
350811720	RefSeq	NZ_JACIHD010000012.1	63738	64463	-	WP_183711265.1	outer membrane beta-barrel protein	Bradyrhizobium sp. 1S1	1S1	GCF_011516645.2	0.97	75.74%
170845765	RefSeq	NZ_PGVG01000037.1	45223	45951	-	WP_100235577.1	porin family protein	Bradyrhizobium sp. 2S1	2S1	GCF_011516625.2	0.97	75.74%
188652517	RefSeq	NZ_LS398110.1	6612373	6613098	+	WP_122405199.1	porin family protein	Bradyrhizobium sp. 323S2	1S5	GCF_011516635.2	0.97	75.32%
136624189	RefSeq	NZ_MPVQ01000056.1	164491	165213	+	WP_076829406.1	porin family protein	Bradyrhizobium sp. 323S2	323S2	GCF_011068405.2	0.99	1
114511315	RefSeq	NZ_FMAI01000036.1	61102	61827	-	WP_165637879.1	porin family protein	Bradyrhizobium sp. 41S5	41S5	GCF_011516665.2	0.97	75.74%
340202519	RefSeq	NZ_JACBZW010000004.1	500578	501303	-	WP_179733664.1	outer membrane beta-barrel protein	Bradyrhizobium sp. 6(2017)	1S3	GCF_011058295.1	0.95	75.32%
264563379	RefSeq	NZ_VITU01000014.1	110754	111482	+	WP_145680389.1	porin family protein	Bradyrhizobium sp. 66S1MB	66S1MB	GCF_013373795.1	0.97	75.74%
264563379	RefSeq	NZ_VITW01000013.1	111829	112557	+	WP_145680389.1	porin family protein	Bradyrhizobium sp. AC87j1	AC87j1	GCF_002936975.1	0.99	88.38%
350790550	RefSeq	NZ_JACIHF010000013.1	188954	189679	-	WP_183237737.1	outer membrane beta-barrel protein	Bradyrhizobium sp. BR2003	BR2003	GCF_009720285.1	0.99	74.27%
242654623	RefSeq	NZ_SPQT01000027.1	108463	109188	+	WP_135178026.1	porin family protein	Bradyrhizobium sp. C9	C9	GCF_002532045.1	0.99	75.93%
225707053	RefSeq	NZ_QZMV01000032.1	25831	26556	+	WP_126261969.1	porin family protein	Bradyrhizobium sp. CCBAU 15544	CCBAU 15544	GCF_000261705.1	0.99	1
225707053	RefSeq	NZ_SPQS01000032.1	46890	47615	+	WP_126261969.1	porin family protein	Bradyrhizobium sp. CCBAU 15615	CCBAU 15615	GCF_000261725.1	0.99	1
225707053	RefSeq	NZ_SPQU01000029.1	43980	44705	+	WP_126261969.1	porin family protein	Bradyrhizobium sp. CCBAU 15635	CCBAU 15635	GCF_000261745.1	0.99	99.59%
234168151	RefSeq	NZ_PSRT01000038.1	123	851	-	WP_130214166.1	porin family protein	Bradyrhizobium sp. CCBAU 43298	CCBAU 43298	GCF_000261685.1	0.99	1
299975753	RefSeq	NZ_VKHP01000001.1	17823	18545	-	WP_163149239.1	outer membrane beta-barrel protein	Bradyrhizobium sp. cir1	CIR1	GCF_014198245.1	0.99	88.80%
285418861	RefSeq	NZ_WQNF01000034.1	79729	80502	+	WP_157348013.1	outer membrane beta-barrel protein	Bradyrhizobium sp. CIR18	CIR18	GCF_014198295.1	0.99	87.97%
162910257	RefSeq	NZ_CP034432.1	8382210	8382935	+	WP_097669885.1	porin family protein	Bradyrhizobium sp. CIR3A	CIR3A	GCF_014197905.1	0.99	84.65%
162910257	RefSeq	NZ_NWTF01000077.1	10843	11568	-	WP_097669885.1	porin family protein	Bradyrhizobium sp. CIR48	CIR48	GCF_014198315.1	0.99	88.38%
124050207	RefSeq	NZ_FMZW01000015.1	147089	147814	-	WP_092083563.1	porin family protein	Bradyrhizobium sp. CNPSo 3424	CNPSo 3424	GCF_004571045.1	0.99	85.48%
87802037	RefSeq	NZ_LFLZ01000014.1	52286	53008	-	WP_050421309.1	porin family protein	Bradyrhizobium sp. CNPSo 3426	CNPSo 3426	GCF_004570865.1	0.99	85.48%
97679886	RefSeq	NZ_LJYE01000116.1	53621	54346	-	WP_057021387.1	porin family protein	Bradyrhizobium sp. CNPSo 3448	CNPSo 3448	GCF_004571025.1	0.99	87.14%
230273356	RefSeq	NZ_RKMK01000015.1	116446	117171	+	WP_128956155.1	porin family protein	Bradyrhizobium sp. ERR14	ERR14	GCF_014198235.1	0.99	88.38%
124059470	RefSeq	NZ_FNCU01000009.1	144461	145186	-	WP_091886349.1	porin family protein	Bradyrhizobium sp. Gha	Gha	GCF_900113735.1	0.99	85.89%
87789426	RefSeq	NZ_LFIP02000007.1	201204	201926	+	WP_050399850.1	porin family protein	Bradyrhizobium sp. Ghvi	Ghvi	GCF_900115265.1	0.99	85.06%
87789426	RefSeq	NZ_LGTB01000005.1	132884	133606	+	WP_050399850.1	porin family protein	Bradyrhizobium sp. IAR9	IAR9	GCF_013408065.1	0.99	88.38%
117495068	RefSeq	NZ_LWUI01000057.1	47419	48144	+	WP_069280024.1	porin family protein	Bradyrhizobium sp. LCT2	LCT2	GCF_009931255.1	0.99	84.23%
117495068	RefSeq	NZ_LXEM01000031.1	47419	48144	+	WP_069280024.1	porin family protein	Bradyrhizobium sp. LVM 105	LVM 105	GCF_003957705.1	0.99	85.48%
159462696	RefSeq	NZ_NSJY01000011.1	88767	89540	-	WP_095732568.1	porin family protein	Bradyrhizobium sp. R5	R5	GCF_900101405.1	0.99	78.42%
230268162	RefSeq	NZ_RDRA01000021.1	28799	29524	-	WP_128941981.1	porin family protein	Bradyrhizobium sp. Rc2d	Rc2d	GCF_900099855.1	0.99	85.48%
55533250	RefSeq	NZ_KI421494.1	73104	73829	-	WP_027577625.1	porin family protein	Bradyrhizobium sp. Rc3b	Rc3b	GCF_900114915.1	0.99	84.65%
230809719	RefSeq	NZ_CP022221.1	2810446	2811171	-	WP_128932133.1	porin family protein	Bradyrhizobium sp. RP6	RP6	GCF_003837805.1	0.99	89.63%
37413012	RefSeq	NZ_AJPV01000548.1	27418	28140	+	WP_016840021.1	porin family protein	Bradyrhizobium sp. SBR1B	SBR1B	GCF_014198205.1	0.99	87.14%
37413012	RefSeq	NZ_AJPW01000249.1	5593	6315	-	WP_016840021.1	porin family protein	Bradyrhizobium sp. SG09	SG09	GCF_009176665.1	0.99	1
37413012	RefSeq	NZ_AP013103.1	8017312	8018034	+	WP_016840021.1	porin family protein	Bradyrhizobium sp. th.b2	th.b2	GCF_000426785.1	0.97	75.32%
37413012	RefSeq	NZ_BJNL01000082.1	5591	6313	-	WP_016840021.1	porin family protein	Bradyrhizobium sp. UFLA 03-321	UFLA 03-321	GCF_001969825.1	0.99	82.99%
37413012	RefSeq	NZ_JAFC01000072.1	11234	11956	-	WP_016840021.1	porin family protein	Bradyrhizobium sp. UFLA03-84	UFLA03-84	GCF_002289535.1	0.99	79.25%
37413012	RefSeq	NZ_KB900701.1	3556549	3557271	-	WP_016840021.1	porin family protein	Bradyrhizobium sp. USDA 3456	USDA 3456	GCF_006519655.1	0.99	90.46%
37413012	RefSeq	NZ_MOXO01000200.1	6781	7503	-	WP_016840021.1	porin family protein	Bradyrhizobium sp. WBAH10	WBAH10	GCF_013240495.1	0.99	89.21%
37413012	RefSeq	NZ_SEMA01000027.1	10299	11021	-	WP_016840021.1	porin family protein	Bradyrhizobium sp. WSM1743	WSM1743	GCF_000473065.1	0.99	83.40%
37413012	RefSeq	NZ_SWAN01000027.1	32975	33697	+	WP_016840021.1	porin family protein	Bradyrhizobium sp. WSM2793	WSM2793	GCF_000379585.1	0.99	84.23%
37413012	RefSeq	NZ_SWAO01000053.1	84788	85510	-	WP_016840021.1	porin family protein	Bradyrhizobium tropiciagri	SEMIA 6148	GCF_001189845.1	0.99	80.08%
162914258	RefSeq	NZ_NWTG01000017.1	94832	95554	-	WP_097674999.1	porin family protein	Bradyrhizobium uaiense	UFLA 03-164	GCF_010811875.1	0.99	80.50%
249202264	RefSeq	NZ_SMYJ01000002.1	23587	24309	-	WP_137482301.1	porin family protein	Bradyrhizobium vignae	-	GCF_900324035.1	0.99	86.72%
249202264	RefSeq	NZ_SZZP01000021.1	86695	87417	-	WP_137482301.1	porin family protein	Bradyrhizobium vignae	LMG 28791	GCF_004114425.1	0.99	84.65%
307556651	RefSeq	NZ_JAAOLE020000001.1	7692477	7693199	+	WP_166214455.1	outer membrane beta-barrel protein	Bradyrhizobium viridifuturi	SEMIA 690	GCF_001238275.1	0.99	79.25%
307556651	RefSeq	NZ_JABXFA010000001.1	8575933	8576655	+	WP_166214455.1	outer membrane beta-barrel protein	Bradyrhizobium yuanmingense	BR3267	GCF_001439885.1	0.99	88.80%
57149269	RefSeq	NZ_AUGA01000146.1	3964	4686	-	WP_029085044.1	porin family protein	Bradyrhizobium yuanmingense	CCBAU 10071	GCF_900094575.1	0.99	89.63%
307584717	RefSeq	NZ_JAAOLD020000001.1	4894585	4895307	+	WP_173643943.1	outer membrane beta-barrel protein	Bradyrhizobium yuanmingense	CGMCC 1.3531	GCF_007830575.1	0.99	89.63%
307584717	RefSeq	NZ_JABWSX010000001.1	6853313	6854035	-	WP_173643943.1	outer membrane beta-barrel protein	Bradyrhizobium yuanmingense	CCBAU 05623	GCF_000261785.1	0.99	90.04%
307543643	RefSeq	NZ_JAAOLC020000001.1	1253625	1254347	-	WP_166104089.1	outer membrane beta-barrel protein	Bradyrhizobium yuanmingense	CCBAU 25021	GCF_000261805.1	0.99	89.63%
87779341	RefSeq	NZ_LFIQ01000053.1	72252	72977	+	WP_050384107.1	porin family protein	Bradyrhizobium yuanmingense	CCBAU 35157	GCF_000261825.1	0.99	90.04%
303456137	RefSeq	NZ_CP049289.1	4237272	4237982	+	WP_165129160.1	outer membrane beta-barrel protein	Bradyrhizobium zhanjiangense	CCBAU 51770	GCF_004114435.1	0.99	84.23%
128530487	RefSeq	NZ_FOVU01000014.1	84234	84959	-	WP_092302510.1	outer membrane beta-barrel protein	Bradyrhizobium zhanjiangense	CCBAU 51778	GCF_004114935.1	0.99	83.40%
253712015	RefSeq	NZ_CAADFC020000011.1	208868	209593	+	WP_139860238.1	porin family protein	Bradyrhizobium zhanjiangense	CCBAU 51781	GCF_004114465.1	0.99	83.82%
253700920	RefSeq	NZ_CAADFB020000041.1	122703	123428	+	WP_139486113.1	porin family protein	Bradyrhizobium zhanjiangense	CCBAU 51787	GCF_004114485.1	0.99	84.65%

## Sheet: BJS_07621
Supplementary Table 1. BLASTp results of the BJS_07621 protein against Bradyrhizobium species genomes. Only results showing over 70% of identity and over 50% of cover were kept.
Id	Source	Nucleotide Accession	Start	Stop	Strand	Protein	Protein Name	Organism	Strain	Assembly	Cover	Identity
51134603	RefSeq	NZ_AJQH01000308.1	55592	56815	+	WP_038973181.1	GFA family protein	Bradyrhizobium algeriense	RST91	GCF_003062295.1	0.95	71.28%
51134603	RefSeq	NZ_CP007569.1	287116	288339	+	WP_038973181.1	GFA family protein	Bradyrhizobium arachidis	LMG 26795	GCF_900116675.1	0.98	79.55%
233165	RefSeq	NC_004463.1	2200533	2201756	+	WP_011084838.1	GFA family protein	Bradyrhizobium brasilense	UFLA0613	GCF_012689435.1	0.95	76.98%
233165	RefSeq	NZ_ADOU02000005.1	1531485	1532708	-	WP_011084838.1	GFA family protein	Bradyrhizobium cajani	1010	GCF_009759665.1	0.99	80.84%
233165	RefSeq	NZ_AJPX01000467.1	818	2041	-	WP_011084838.1	GFA family protein	Bradyrhizobium daqingense	CGMCC 1.10947	GCF_007830205.1	0.99	99.75%
233165	RefSeq	NZ_AJPY01000744.1	913	2136	-	WP_011084838.1	GFA family protein	Bradyrhizobium diazoefficiens	110spc4	GCF_004359355.1	0.99	99.75%
233165	RefSeq	NZ_AJPZ01000465.1	18148	19371	-	WP_011084838.1	GFA family protein	Bradyrhizobium diazoefficiens	113-2	GCF_013390305.1	0.99	99.75%
233165	RefSeq	NZ_AJQA01000362.1	12333	13556	-	WP_011084838.1	GFA family protein	Bradyrhizobium diazoefficiens	172S4	GCF_011604625.1	0.99	99.75%
233165	RefSeq	NZ_AJQB01000422.1	5811	7034	+	WP_011084838.1	GFA family protein	Bradyrhizobium diazoefficiens	CCBAU 41267	GCF_000261765.1	0.99	99.75%
233165	RefSeq	NZ_AJQE01000374.1	7891	9114	-	WP_011084838.1	GFA family protein	Bradyrhizobium diazoefficiens	F07S3	GCF_014163475.1	0.99	99.75%
233165	RefSeq	NZ_AJQF01000486.1	24891	26114	+	WP_011084838.1	GFA family protein	Bradyrhizobium diazoefficiens	H12S4	GCF_014163435.1	0.99	99.75%
233165	RefSeq	NZ_AJQG01000334.1	58272	59495	+	WP_011084838.1	GFA family protein	Bradyrhizobium diazoefficiens	HF08	GCF_014163455.1	0.99	99.75%
233165	RefSeq	NZ_AJQI01000421.1	4264	5487	-	WP_011084838.1	GFA family protein	Bradyrhizobium diazoefficiens	HH15	GCF_014163415.1	0.99	99.75%
233165	RefSeq	NZ_AP014685.1	2413187	2414410	-	WP_011084838.1	GFA family protein	Bradyrhizobium diazoefficiens	Is-1	GCF_001280585.1	0.99	99.75%
233165	RefSeq	NZ_AP021854.1	7844043	7845266	-	WP_011084838.1	GFA family protein	Bradyrhizobium diazoefficiens	NK6	GCF_001549695.1	0.99	99.75%
233165	RefSeq	NZ_AP022638.1	2519303	2520526	+	WP_011084838.1	GFA family protein	Bradyrhizobium diazoefficiens	USDA 122	GCF_001908315.1	0.99	99.75%
233165	RefSeq	NZ_AP022639.1	2724412	2725635	+	WP_011084838.1	GFA family protein	Bradyrhizobium diazoefficiens	XF7	GCF_003183845.2	0.99	99.75%
233165	RefSeq	NZ_AP022640.1	2257550	2258773	+	WP_011084838.1	GFA family protein	Bradyrhizobium diazoefficiens	Y21	GCF_002531995.1	0.99	99.75%
233165	RefSeq	NZ_AP022641.1	2366791	2368014	+	WP_011084838.1	GFA family protein	Bradyrhizobium diazoefficiens	SEMIA 5080	GCF_000648595.1	0.99	99.75%
233165	RefSeq	NZ_AXAF01000031.1	12999	14222	-	WP_011084838.1	GFA family protein	Bradyrhizobium diazoefficiens	USDA 110	GCF_001642675.1	0.99	99.75%
233165	RefSeq	NZ_AXAG01000032.1	54692	55915	+	WP_011084838.1	GFA family protein	Bradyrhizobium elkanii	BLY3-8	GCF_001718205.1	0.94	72.87%
233165	RefSeq	NZ_AXAV01000039.1	17497	18720	+	WP_011084838.1	GFA family protein	Bradyrhizobium elkanii	BLY6-1	GCF_001718185.1	0.94	72.87%
233165	RefSeq	NZ_AXAX01000033.1	38451	39674	+	WP_011084838.1	GFA family protein	Bradyrhizobium elkanii	BR29	GCF_004152955.1	0.95	76.98%
233165	RefSeq	NZ_AXVP01000109.1	20089	21312	+	WP_011084838.1	GFA family protein	Bradyrhizobium elkanii	NBRC 14791	GCF_006539665.1	0.95	76.98%
233165	RefSeq	NZ_BJNK01000062.1	17225	18448	+	WP_011084838.1	GFA family protein	Bradyrhizobium elkanii	SEMIA 5019	GCF_013392745.1	0.95	76.98%
233165	RefSeq	NZ_CP010313.1	8107709	8108932	-	WP_011084838.1	GFA family protein	Bradyrhizobium elkanii	SEMIA 587	GCF_013392765.1	0.95	76.98%
233165	RefSeq	NZ_CP011360.1	1519922	1521145	+	WP_011084838.1	GFA family protein	Bradyrhizobium elkanii	Semia 938	GCF_005298095.1	0.95	76.80%
233165	RefSeq	NZ_CP013127.1	2262579	2263802	+	WP_011084838.1	GFA family protein	Bradyrhizobium elkanii	TnphoA 33	GCF_001868735.1	0.95	76.98%
233165	RefSeq	NZ_CP017637.1	8666185	8667408	-	WP_011084838.1	GFA family protein	Bradyrhizobium elkanii	CCBAU 05737	GCF_000261505.1	0.95	76.98%
233165	RefSeq	NZ_CP029425.1	618689	619912	-	WP_011084838.1	GFA family protein	Bradyrhizobium elkanii	CCBAU 43297	GCF_000261525.1	0.95	76.98%
233165	RefSeq	NZ_CP029603.2	2442319	2443542	+	WP_011084838.1	GFA family protein	Bradyrhizobium elkanii	USDA 61	GCF_012871055.1	0.95	76.98%
233165	RefSeq	NZ_CP032617.1	2135877	2137100	+	WP_011084838.1	GFA family protein	Bradyrhizobium elkanii	USDA 76	GCF_000379145.1	0.95	76.98%
233165	RefSeq	NZ_CP050064.1	8189470	8190693	+	WP_011084838.1	GFA family protein	Bradyrhizobium elkanii	USDA 94	GCF_000519225.1	0.95	76.98%
233165	RefSeq	NZ_CP055233.1	7786902	7788125	-	WP_011084838.1	GFA family protein	Bradyrhizobium elkanii	WSM1741	GCF_000472965.1	0.95	70.77%
233165	RefSeq	NZ_CP058354.1	2000178	2001401	+	WP_011084838.1	GFA family protein	Bradyrhizobium embrapense	SEMIA 6208	GCF_001189235.2	0.97	76.69%
233165	RefSeq	NZ_JACJNR010000008.1	17313	18536	+	WP_011084838.1	GFA family protein	Bradyrhizobium forestalis	INPA54B	GCF_002795245.1	0.99	80.34%
233165	RefSeq	NZ_JGCL01000021.1	54550	55773	+	WP_011084838.1	GFA family protein	Bradyrhizobium genosp. SA-4 str. CB756	CB756	GCF_000473125.1	0.98	80.80%
233165	RefSeq	NZ_JRPN01000011.1	12484	13707	-	WP_011084838.1	GFA family protein	Bradyrhizobium guangdongense	XS1150	GCF_002128415.1	0.99	86.24%
233165	RefSeq	NZ_LGUJ01000029.1	37561	38784	+	WP_011084838.1	GFA family protein	Bradyrhizobium huanghuaihaiense	CGMCC 1.10948	GCF_007830635.1	0.99	99.75%
233165	RefSeq	NZ_NWTE01000031.1	9706	10929	-	WP_011084838.1	GFA family protein	Bradyrhizobium icense	LMTR 13	GCF_001693385.1	0.96	70.48%
233165	RefSeq	NZ_VLKL01000032.1	36099	37322	+	WP_011084838.1	GFA family protein	Bradyrhizobium ivorense	CI-1B	GCF_900696085.1	0.95	77.49%
233165	RefSeq	NZ_VLLA01000029.1	32887	34110	-	WP_011084838.1	GFA family protein	Bradyrhizobium ivorense	CI-41S	GCF_900696075.1	0.95	77.24%
233165	RefSeq	NZ_WWEZ01000015.1	162962	164185	-	WP_011084838.1	GFA family protein	Bradyrhizobium japonicum	5038	GCF_013752735.1	0.99	99.75%
304248219	RefSeq	NZ_JACBFH010000001.1	5261677	5262900	+	WP_166349245.1	GFA family protein	Bradyrhizobium japonicum	5873	GCF_009864815.1	0.99	99.75%
56185896	RefSeq	NZ_AXAT01000273.1	6339	7562	+	WP_028181713.1	GFA family protein	Bradyrhizobium japonicum	E109	GCF_000807315.1	0.99	99.75%
69114998	RefSeq	NZ_AJQC01000813.1	7116	8339	+	WP_035680949.1	GFA family protein	Bradyrhizobium japonicum	FN1	GCF_001038185.1	0.99	99.75%
69114998	RefSeq	NZ_AJQD01000799.1	248	1471	+	WP_035680949.1	GFA family protein	Bradyrhizobium japonicum	Is-34	GCF_000773865.1	0.99	99.75%
141431251	RefSeq	NZ_LWIG01000060.1	39680	40903	+	WP_080140018.1	GFA family protein	Bradyrhizobium japonicum	J5	GCF_001887695.1	0.99	99.75%
141431251	RefSeq	NZ_VITU01000014.1	80848	82071	-	WP_080140018.1	GFA family protein	Bradyrhizobium japonicum	NBRC 14783	GCF_006539645.1	0.99	99.75%
141431251	RefSeq	NZ_VITW01000013.1	81923	83146	-	WP_080140018.1	GFA family protein	Bradyrhizobium japonicum	CCBAU 15354	GCF_000261545.1	0.99	99.75%
230298884	RefSeq	NZ_LBJC01000020.1	541962	543182	+	WP_128948440.1	GFA family protein	Bradyrhizobium japonicum	CCBAU 15517	GCF_000261565.1	0.99	99.75%
69340439	RefSeq	NZ_AJQJ01000440.1	29314	30537	+	WP_036015435.1	GFA family protein	Bradyrhizobium japonicum	CCBAU 15618	GCF_000261585.1	0.99	99.75%
69340439	RefSeq	NZ_AJQL01000410.1	15709	16932	-	WP_036015435.1	GFA family protein	Bradyrhizobium japonicum	CCBAU 25435	GCF_000261605.1	0.99	99.75%
219911507	RefSeq	NZ_NFUH01000146.1	42682	43905	+	WP_124163648.1	GFA family protein	Bradyrhizobium japonicum	CCBAU 83623	GCF_000261625.1	0.99	99.75%
219911507	RefSeq	NZ_RQIT01000033.1	20688	21911	-	WP_124163648.1	GFA family protein	Bradyrhizobium japonicum	SEMIA 5079	GCF_000661935.1	0.99	1
69355179	RefSeq	NZ_AJQK01000344.1	924	2147	+	WP_036031520.1	GFA family protein	Bradyrhizobium japonicum	USDA 123	GCF_000482525.1	0.99	99.75%
69355179	RefSeq	NZ_FMAE01000028.1	16810	18033	-	WP_036031520.1	GFA family protein	Bradyrhizobium japonicum	USDA 135	GCF_000472945.1	0.99	99.51%
69355179	RefSeq	NZ_VLKS01000031.1	16987	18210	-	WP_036031520.1	GFA family protein	Bradyrhizobium japonicum	USDA 38	GCF_000472745.1	0.99	99.75%
187780499	RefSeq	NZ_LAXE01000001.1	2545389	2546612	+	WP_109142774.1	GFA family protein	Bradyrhizobium japonicum	USDA 6	GCF_000472985.1	0.99	99.75%
97688831	RefSeq	NZ_LJYF01000016.1	69219	70442	-	WP_057027288.1	GFA family protein	Bradyrhizobium lablabi	CCBAU 23086	GCF_001440475.1	0.95	69.23%
230301058	RefSeq	NZ_LBJQ01000010.1	113658	114881	+	WP_128917270.1	GFA family protein	Bradyrhizobium liaoningense	CCBAU 05525	GCF_000261645.1	0.99	99.51%
248151294	RefSeq	NZ_PXZG01000037.1	6413	7636	-	WP_172789334.1	GFA family protein	Bradyrhizobium liaoningense	CCBAU 83689	GCF_000261665.1	0.99	99.51%
350968877	RefSeq	NZ_JACIHE010000017.1	91350	92573	+	WP_183246743.1	GFA family protein	Bradyrhizobium lupini	DSM 30140	GCF_014194605.1	0.99	99.75%
340804496	RefSeq	NZ_JACBZW010000004.1	529678	530904	+	WP_179733700.1	GFA family protein	Bradyrhizobium macuxiense	BR 10303	GCF_001542415.1	0.94	67.88%
155555783	RefSeq	NZ_FNCU01000009.1	177888	179117	+	WP_091886544.1	GFA family protein	Bradyrhizobium nanningense	CCBAU 51757	GCF_004114545.1	0.99	84.52%
350967637	RefSeq	NZ_JACIHF010000013.1	218070	219296	+	WP_183237752.1	GFA family protein	Bradyrhizobium nanningense	CCBAU 53390	GCF_004114535.1	0.99	87.44%
351205094	RefSeq	NZ_JACIHD010000012.1	93603	94808	+	WP_183711293.1	GFA family protein	Bradyrhizobium ottawaense	OO99	GCF_002278135.2	0.99	99.75%
114511144	RefSeq	NZ_FMAI01000039.1	30840	32045	+	WP_091966874.1	GFA family protein	Bradyrhizobium ottawaense	USDA 4	GCF_000472725.1	0.99	99.75%
285428168	RefSeq	NZ_WQNE01000006.1	96118	97341	-	WP_157329450.1	GFA family protein	Bradyrhizobium pachyrhizi	1040	GCF_009759865.1	0.97	76.19%
69150820	RefSeq	NZ_KI421499.1	5956822	5958027	-	WP_035730169.1	GFA family protein	Bradyrhizobium pachyrhizi	BR3262	GCF_001440015.1	0.94	74.16%
69150820	RefSeq	NZ_VIDU01000016.1	109662	110867	+	WP_035730169.1	GFA family protein	Bradyrhizobium pachyrhizi	PAC 48	GCF_001189245.1	0.95	76.47%
170845824	RefSeq	NZ_PGVG01000037.1	74382	75605	+	WP_100235594.1	GFA family protein	Bradyrhizobium paxllaeri	LMTR 21	GCF_001693515.2	0.95	68.72%
303716049	RefSeq	NZ_QZMV01000038.1	14572	15777	-	WP_164719143.1	GFA family protein	Bradyrhizobium retamae	Ro19	GCF_001440415.1	0.95	71.54%
303716049	RefSeq	NZ_SPQS01000032.1	17702	18907	-	WP_164719143.1	GFA family protein	Bradyrhizobium sacchari	BR 10555	GCF_007828015.1	0.99	89.68%
303716049	RefSeq	NZ_SPQU01000029.1	14793	15998	-	WP_164719143.1	GFA family protein	Bradyrhizobium sacchari	BR 10556	GCF_007828095.1	0.99	89.68%
350970447	RefSeq	NZ_JACIHG010000003.1	117257	118462	-	WP_183257694.1	GFA family protein	Bradyrhizobium sacchari	p9-20	GCF_002068095.1	0.99	89.68%
312099623	RefSeq	NZ_SPQT01000027.1	78380	79585	-	WP_167771405.1	GFA family protein	Bradyrhizobium shewense	ERR11	GCF_900094605.1	0.98	82.29%
304011693	RefSeq	NZ_RKMK01000015.1	86715	87917	-	WP_164940200.1	GFA family protein	Bradyrhizobium sp. 162S2	162S2	GCF_013373785.1	0.9	73.98%
304007841	RefSeq	NZ_RDRA01000021.1	58057	59259	+	WP_164935082.1	GFA family protein	Bradyrhizobium sp. 1S1	1S1	GCF_011516645.2	0.9	73.98%
128577111	RefSeq	NZ_FOQM01000039.1	54041	55243	+	WP_143106130.1	GFA family protein	Bradyrhizobium sp. 2S1	2S1	GCF_011516625.2	0.9	73.44%
304013188	RefSeq	NZ_CP022221.1	2839872	2841074	+	WP_164940756.1	GFA family protein	Bradyrhizobium sp. 323S2	323S2	GCF_011068405.2	0.99	99.51%
128562782	RefSeq	NZ_FOUS01000023.1	71583	72788	+	WP_092262325.1	GFA family protein	Bradyrhizobium sp. 6(2017)	1S3	GCF_011058295.1	0.9	73.98%
128634042	RefSeq	NZ_FPBQ01000022.1	1364	2569	-	WP_143130694.1	GFA family protein	Bradyrhizobium sp. Ai1a-2	Ai1a-2	GCF_000426245.1	0.91	71.24%
128529660	RefSeq	NZ_FOVU01000030.1	15235	16437	-	WP_177248809.1	GFA family protein	Bradyrhizobium sp. ARR65	ARR65	GCF_000472385.1	0.95	65.72%
159462809	RefSeq	NZ_NSJY01000011.1	119880	121088	+	WP_095732632.1	GFA family protein	Bradyrhizobium sp. BR2003	BR2003	GCF_009720285.1	0.95	76.80%
299976266	RefSeq	NZ_VKHP01000001.1	49067	50275	+	WP_163149395.1	GFA family protein	Bradyrhizobium sp. C9	C9	GCF_002532045.1	0.95	77.75%
87794478	RefSeq	NZ_LFIP02000007.1	169907	171115	-	WP_050404932.1	GFA family protein	Bradyrhizobium sp. CCBAU 051011	CCBAU 051011	GCF_009930815.1	0.95	68.46%
285421128	RefSeq	NZ_WQNF01000034.1	48486	49694	-	WP_157348009.1	GFA family protein	Bradyrhizobium sp. CCBAU 15544	CCBAU 15544	GCF_000261705.1	0.99	99.75%
88130409	RefSeq	NZ_LGTB01000005.1	101587	102795	-	WP_050626618.1	GFA family protein	Bradyrhizobium sp. CCBAU 15615	CCBAU 15615	GCF_000261725.1	0.99	99.75%
253711956	RefSeq	NZ_CAADFC020000011.1	132846	134036	-	WP_139860464.1	GFA family protein	Bradyrhizobium sp. CCBAU 15635	CCBAU 15635	GCF_000261745.1	0.99	1
230819756	RefSeq	NZ_LFLZ01000014.1	83532	84740	+	WP_128970798.1	GFA family protein	Bradyrhizobium sp. CCBAU 43298	CCBAU 43298	GCF_000261685.1	0.99	99.75%
136624315	RefSeq	NZ_MPVQ01000056.1	124707	125915	-	WP_076829512.1	GFA family protein	Bradyrhizobium sp. cir1	CIR1	GCF_014198245.1	0.99	82.56%
87779321	RefSeq	NZ_LFIQ01000053.1	36200	37390	-	WP_050384087.1	GFA family protein	Bradyrhizobium sp. CIR18	CIR18	GCF_014198295.1	0.99	82.60%
253705561	RefSeq	NZ_CAADFB020000016.1	111689	112879	-	WP_139481525.1	GFA family protein	Bradyrhizobium sp. CIR48	CIR48	GCF_014198315.1	0.98	81.05%
162914328	RefSeq	NZ_NWTG01000017.1	141716	142906	+	WP_097675057.1	GFA family protein	Bradyrhizobium sp. CNPSo 3424	CNPSo 3424	GCF_004571045.1	0.98	81.05%
38879183	RefSeq	NZ_AJPV01000543.1	9190	10380	+	WP_018270211.1	GFA family protein	Bradyrhizobium sp. CNPSo 3426	CNPSo 3426	GCF_004570865.1	0.98	81.05%
38879183	RefSeq	NZ_AJPW01000250.1	8663	9853	+	WP_018270211.1	GFA family protein	Bradyrhizobium sp. CNPSo 3448	CNPSo 3448	GCF_004571025.1	0.98	80.30%
38879183	RefSeq	NZ_AP013103.1	7968794	7969984	-	WP_018270211.1	GFA family protein	Bradyrhizobium sp. ERR14	ERR14	GCF_014198235.1	0.98	81.80%
38879183	RefSeq	NZ_BJNL01000119.1	10118	11308	+	WP_018270211.1	GFA family protein	Bradyrhizobium sp. Gha	Gha	GCF_900113735.1	0.97	80.70%
38879183	RefSeq	NZ_JAFC01000059.1	15830	17020	+	WP_018270211.1	GFA family protein	Bradyrhizobium sp. Ghvi	Ghvi	GCF_900115265.1	0.98	80.30%
38879183	RefSeq	NZ_KB900701.1	3604286	3605476	+	WP_018270211.1	GFA family protein	Bradyrhizobium sp. IAR9	IAR9	GCF_013408065.1	0.99	83.09%
38879183	RefSeq	NZ_MOXO01000036.1	31078	32268	-	WP_018270211.1	GFA family protein	Bradyrhizobium sp. LMTR 3	LMTR 3	GCF_001693485.1	0.95	70.51%
38879183	RefSeq	NZ_SEMA01000027.1	59177	60367	+	WP_018270211.1	GFA family protein	Bradyrhizobium sp. LVM 105	LVM 105	GCF_003957705.1	0.98	81.05%
38879183	RefSeq	NZ_SNUC01000123.1	10240	11430	+	WP_018270211.1	GFA family protein	Bradyrhizobium sp. NAS96.2	NAS96.2	GCF_001908235.1	0.9	69.92%
38879183	RefSeq	NZ_SWAN01000116.1	10195	11385	+	WP_018270211.1	GFA family protein	Bradyrhizobium sp. R5	R5	GCF_900101405.1	0.94	73.39%
38879183	RefSeq	NZ_SWAO01000112.1	31320	32510	-	WP_018270211.1	GFA family protein	Bradyrhizobium sp. Rc2d	Rc2d	GCF_900099855.1	0.99	82.40%
249202269	RefSeq	NZ_SMYJ01000002.1	75680	76870	+	WP_137482333.1	GFA family protein	Bradyrhizobium sp. Rc3b	Rc3b	GCF_900114915.1	0.97	81.57%
249202269	RefSeq	NZ_SZZP01000021.1	138896	140086	+	WP_137482333.1	GFA family protein	Bradyrhizobium sp. RP6	RP6	GCF_003837805.1	0.99	86.24%
97695472	RefSeq	NZ_LJYE01000040.1	36611	37822	-	WP_057016770.1	GFA family protein	Bradyrhizobium sp. SG09	SG09	GCF_009176665.1	0.99	99.75%
124046434	RefSeq	NZ_FMZW01000067.1	4650	5861	+	WP_092090044.1	GFA family protein	Bradyrhizobium sp. SUTN9-2	SUTN9-2	GCF_003122645.1	0.99	85.26%
258198004	RefSeq	NZ_VIDV02000207.1	5583	6779	+	WP_141342986.1	GFA family protein	Bradyrhizobium sp. Tv2a-2	Tv2a-2	GCF_000472425.1	0.92	66.76%
117495451	RefSeq	NZ_LWUI01000030.1	8080	9291	+	WP_069278729.1	GFA family protein	Bradyrhizobium sp. UFLA 03-321	UFLA 03-321	GCF_001969825.1	0.97	74.94%
117495451	RefSeq	NZ_LXEM01000064.1	14403	15614	-	WP_069278729.1	GFA family protein	Bradyrhizobium sp. UFLA03-84	UFLA03-84	GCF_002289535.1	0.97	76.94%
97720048	RefSeq	NZ_LLXX01000153.1	180470	181648	+	WP_057853319.1	GFA family protein	Bradyrhizobium sp. USDA 3456	USDA 3456	GCF_006519655.1	0.98	80.80%
97720048	RefSeq	NZ_LLXY01000034.1	8282	9460	+	WP_057853319.1	GFA family protein	Bradyrhizobium sp. USDA 3458	3458	GCF_006519675.2	0.94	73.13%
186505014	RefSeq	NZ_PYCN01000025.1	23522	24700	-	WP_108521552.1	GFA family protein	Bradyrhizobium sp. WBAH10	WBAH10	GCF_013240495.1	0.99	83.29%
113978513	RefSeq	NZ_CP016428.1	5167690	5168883	-	WP_065730037.1	GFA family protein	Bradyrhizobium sp. WSM 1744	WSM 1744	GCF_013114835.1	0.92	71.58%
114004678	RefSeq	NZ_MAXC01000012.1	884726	885904	-	WP_065745469.1	GFA family protein	Bradyrhizobium tropiciagri	SEMIA 6148	GCF_001189845.1	0.97	75.94%
97743084	RefSeq	NZ_LLYA01000011.1	809	1984	-	WP_057841675.1	GFA family protein	Bradyrhizobium uaiense	UFLA 03-164	GCF_010811875.1	0.97	77.19%
324812655	RefSeq	NZ_JAAVLW010000010.1	181140	182315	-	WP_171713246.1	GFA family protein	Bradyrhizobium valentinum	LmjM3	GCF_001440405.1	0.95	71.79%
145283355	RefSeq	NZ_LLYB01000064.1	1275	2453	-	WP_082649877.1	GFA family protein	Bradyrhizobium valentinum	LmjM6	GCF_001440385.1	0.95	71.79%
114007497	RefSeq	NZ_CP042968.1	5148300	5149478	-	WP_065754586.1	GFA family protein	Bradyrhizobium viridifuturi	SEMIA 690	GCF_001238275.1	0.97	76.19%
303454726	RefSeq	NZ_CP049289.1	4206939	4208054	-	WP_165125944.1	GFA family protein	Bradyrhizobium yuanmingense	BR3267	GCF_001439885.1	0.99	84.28%
303454726	RefSeq	NZ_JAAOLE020000001.1	7653053	7654168	-	WP_165125944.1	GFA family protein	Bradyrhizobium yuanmingense	CCBAU 10071	GCF_900094575.1	0.99	86.00%
303454726	RefSeq	NZ_JABXFA010000001.1	8543088	8544203	-	WP_165125944.1	GFA family protein	Bradyrhizobium yuanmingense	CGMCC 1.3531	GCF_007830575.1	0.99	86.00%
307567336	RefSeq	NZ_JAAOLF020000006.1	381127	382242	-	WP_166298616.1	GFA family protein	Bradyrhizobium yuanmingense	CCBAU 05623	GCF_000261785.1	0.99	87.47%
76180358	RefSeq	NZ_AUEZ01000168.1	2425	3618	-	WP_043162304.1	GFA family protein	Bradyrhizobium yuanmingense	CCBAU 25021	GCF_000261805.1	0.99	86.00%
146158104	RefSeq	NZ_LGHK01000022.1	81028	82260	-	WP_083632618.1	GFA family protein	Bradyrhizobium yuanmingense	CCBAU 35157	GCF_000261825.1	0.99	87.47%
145384408	RefSeq	NZ_LNCU01000070.1	85620	86855	-	WP_082747614.1	GFA family protein	Bradyrhizobium zhanjiangense	CCBAU 51770	GCF_004114435.1	0.98	81.55%
52014270	RefSeq	NZ_AWZU01000010.1	193950	195137	-	WP_024508510.1	GFA family protein	Bradyrhizobium zhanjiangense	CCBAU 51778	GCF_004114935.1	0.98	81.05%
52025713	RefSeq	NZ_AXAI01000025.1	62954	64147	+	WP_024519958.1	GFA family protein	Bradyrhizobium zhanjiangense	CCBAU 51781	GCF_004114465.1	0.98	81.05%

## Sheet: BJS_07605
Supplementary Table 1. BLASTp results of the BJS_07605 protein against Bradyrhizobium species genomes. Only results showing over 70% of identity and over 50% of cover were kept.
Id	Source	Nucleotide Accession	Start	Stop	Strand	Protein	Protein Name	Organism	Strain	Assembly	Cover	Identity
652623	RefSeq	NZ_ADOU02000005.1	1497718	1500063	-	WP_011084864.1	5-methyltetrahydropteroyltriglutamate--homocysteine S-methyltransferase	Bradyrhizobium arachidis	USDA 3384	GCF_000472685.1	0.99	87.99%
652623	RefSeq	NZ_AJPZ01000509.1	11347	13692	+	WP_011084864.1	5-methyltetrahydropteroyltriglutamate--homocysteine S-methyltransferase	Bradyrhizobium arachidis	LMG 26795	GCF_900116675.1	0.99	87.85%
652623	RefSeq	NZ_AJQA01000369.1	11087	13432	+	WP_011084864.1	5-methyltetrahydropteroyltriglutamate--homocysteine S-methyltransferase	Bradyrhizobium brasilense	UFLA0613	GCF_012689435.1	0.99	83.31%
652623	RefSeq	NZ_AJQF01000539.1	6338	8683	-	WP_011084864.1	5-methyltetrahydropteroyltriglutamate--homocysteine S-methyltransferase	Bradyrhizobium cajani	1010	GCF_009759665.1	0.99	87.08%
652623	RefSeq	NZ_AJQH01000338.1	1691	4036	+	WP_011084864.1	5-methyltetrahydropteroyltriglutamate--homocysteine S-methyltransferase	Bradyrhizobium canariense	UBMA510	GCF_002108905.1	0.97	72.43%
652623	RefSeq	NZ_AJQI01000476.1	10682	13027	+	WP_011084864.1	5-methyltetrahydropteroyltriglutamate--homocysteine S-methyltransferase	Bradyrhizobium canariense	UBMAN05	GCF_002108805.1	0.97	72.43%
652623	RefSeq	NZ_AP022638.1	2551170	2553515	+	WP_011084864.1	5-methyltetrahydropteroyltriglutamate--homocysteine S-methyltransferase	Bradyrhizobium canariense	UBMA122	GCF_002108825.1	0.97	72.29%
652623	RefSeq	NZ_AP022639.1	2756849	2759194	+	WP_011084864.1	5-methyltetrahydropteroyltriglutamate--homocysteine S-methyltransferase	Bradyrhizobium canariense	UBMA171	GCF_002108995.1	0.97	72.29%
652623	RefSeq	NZ_AP022640.1	2289417	2291762	+	WP_011084864.1	5-methyltetrahydropteroyltriglutamate--homocysteine S-methyltransferase	Bradyrhizobium canariense	UBMA181	GCF_002108965.1	0.97	72.29%
652623	RefSeq	NZ_AP022641.1	2399228	2401573	+	WP_011084864.1	5-methyltetrahydropteroyltriglutamate--homocysteine S-methyltransferase	Bradyrhizobium canariense	UBMA182	GCF_002108845.1	0.97	72.29%
652623	RefSeq	NZ_AXAG01000031.1	60565	62910	-	WP_011084864.1	5-methyltetrahydropteroyltriglutamate--homocysteine S-methyltransferase	Bradyrhizobium canariense	UBMA183	GCF_002108875.1	0.97	72.29%
652623	RefSeq	NZ_AXAV01000024.1	129137	131482	-	WP_011084864.1	5-methyltetrahydropteroyltriglutamate--homocysteine S-methyltransferase	Bradyrhizobium canariense	UBMA192	GCF_002108865.1	0.97	72.29%
652623	RefSeq	NZ_BJNK01000042.1	11049	13394	+	WP_011084864.1	5-methyltetrahydropteroyltriglutamate--homocysteine S-methyltransferase	Bradyrhizobium canariense	UBMA195	GCF_002108775.1	0.97	72.29%
652623	RefSeq	NZ_CP007569.1	318375	320720	+	WP_011084864.1	5-methyltetrahydropteroyltriglutamate--homocysteine S-methyltransferase	Bradyrhizobium daqingense	CGMCC 1.10947	GCF_007830205.1	0.99	97.71%
652623	RefSeq	NZ_CP010313.1	8075550	8077895	-	WP_011084864.1	5-methyltetrahydropteroyltriglutamate--homocysteine S-methyltransferase	Bradyrhizobium diazoefficiens	CCBAU 41267	GCF_000261765.1	0.99	1
652623	RefSeq	NZ_CP011360.1	1552485	1554830	+	WP_011084864.1	5-methyltetrahydropteroyltriglutamate--homocysteine S-methyltransferase	Bradyrhizobium diazoefficiens	F07S3	GCF_014163475.1	0.99	1
652623	RefSeq	NZ_CP013127.1	2295224	2297569	+	WP_011084864.1	5-methyltetrahydropteroyltriglutamate--homocysteine S-methyltransferase	Bradyrhizobium diazoefficiens	H12S4	GCF_014163435.1	0.99	1
652623	RefSeq	NZ_CP017637.1	8634027	8636372	-	WP_011084864.1	5-methyltetrahydropteroyltriglutamate--homocysteine S-methyltransferase	Bradyrhizobium diazoefficiens	HF08	GCF_014163455.1	0.99	1
652623	RefSeq	NZ_CP029603.2	2473352	2475697	+	WP_011084864.1	5-methyltetrahydropteroyltriglutamate--homocysteine S-methyltransferase	Bradyrhizobium diazoefficiens	HH15	GCF_014163415.1	0.99	1
652623	RefSeq	NZ_CP032617.1	2168440	2170785	+	WP_011084864.1	5-methyltetrahydropteroyltriglutamate--homocysteine S-methyltransferase	Bradyrhizobium diazoefficiens	USDA 122	GCF_001908315.1	0.99	1
652623	RefSeq	NZ_CP050064.1	8222115	8224460	+	WP_011084864.1	5-methyltetrahydropteroyltriglutamate--homocysteine S-methyltransferase	Bradyrhizobium diazoefficiens	XF7	GCF_003183845.2	0.99	1
652623	RefSeq	NZ_CP055233.1	7752091	7754436	-	WP_011084864.1	5-methyltetrahydropteroyltriglutamate--homocysteine S-methyltransferase	Bradyrhizobium diazoefficiens	110spc4	GCF_004359355.1	0.99	1
652623	RefSeq	NZ_CP058354.1	2031215	2033560	+	WP_011084864.1	5-methyltetrahydropteroyltriglutamate--homocysteine S-methyltransferase	Bradyrhizobium diazoefficiens	172S4	GCF_011604625.1	0.99	1
652623	RefSeq	NZ_JACJNR010000008.1	48350	50695	+	WP_011084864.1	5-methyltetrahydropteroyltriglutamate--homocysteine S-methyltransferase	Bradyrhizobium diazoefficiens	113-2	GCF_013390305.1	0.99	1
652623	RefSeq	NZ_JGCL01000021.1	85587	87932	+	WP_011084864.1	5-methyltetrahydropteroyltriglutamate--homocysteine S-methyltransferase	Bradyrhizobium diazoefficiens	Is-1	GCF_001280585.1	0.99	1
652623	RefSeq	NZ_LGUJ01000063.1	6222	8567	-	WP_011084864.1	5-methyltetrahydropteroyltriglutamate--homocysteine S-methyltransferase	Bradyrhizobium diazoefficiens	Y21	GCF_002531995.1	0.99	1
652623	RefSeq	NZ_NWTE01000042.1	11334	13679	+	WP_011084864.1	5-methyltetrahydropteroyltriglutamate--homocysteine S-methyltransferase	Bradyrhizobium diazoefficiens	NK6	GCF_001549695.1	0.99	97.98%
652623	RefSeq	NZ_VLLA01000029.1	746	3091	-	WP_011084864.1	5-methyltetrahydropteroyltriglutamate--homocysteine S-methyltransferase	Bradyrhizobium diazoefficiens	SEMIA 5080	GCF_000648595.1	0.99	1
652623	RefSeq	NZ_WWEZ01000015.1	130803	133148	-	WP_011084864.1	5-methyltetrahydropteroyltriglutamate--homocysteine S-methyltransferase	Bradyrhizobium diazoefficiens	USDA 110	GCF_001642675.1	0.99	1
66024666	RefSeq	NZ_JRPN01000027.1	2494	4839	+	WP_041959320.1	5-methyltetrahydropteroyltriglutamate--homocysteine S-methyltransferase	Bradyrhizobium elkanii	BLY3-8	GCF_001718205.1	0.99	85.27%
103505356	RefSeq	NZ_AP014685.1	5333575	5335920	-	WP_060910397.1	5-methyltetrahydropteroyltriglutamate--homocysteine S-methyltransferase	Bradyrhizobium elkanii	BLY6-1	GCF_001718185.1	0.99	85.27%
56152585	RefSeq	NZ_AJPX01000462.1	3472	5817	-	WP_028144317.1	5-methyltetrahydropteroyltriglutamate--homocysteine S-methyltransferase	Bradyrhizobium elkanii	Semia 938	GCF_005298095.1	0.99	84.25%
56152585	RefSeq	NZ_AJPY01000665.1	11285	13630	+	WP_028144317.1	5-methyltetrahydropteroyltriglutamate--homocysteine S-methyltransferase	Bradyrhizobium elkanii	NBRC 14791	GCF_006539665.1	0.99	83.31%
56152585	RefSeq	NZ_AJQB01000662.1	3509	5854	-	WP_028144317.1	5-methyltetrahydropteroyltriglutamate--homocysteine S-methyltransferase	Bradyrhizobium elkanii	TnphoA 33	GCF_001868735.1	0.99	83.31%
56152585	RefSeq	NZ_AJQC01000871.1	2214	4559	+	WP_028144317.1	5-methyltetrahydropteroyltriglutamate--homocysteine S-methyltransferase	Bradyrhizobium elkanii	BR29	GCF_004152955.1	0.99	83.31%
56152585	RefSeq	NZ_AJQD01000739.1	345	2690	-	WP_028144317.1	5-methyltetrahydropteroyltriglutamate--homocysteine S-methyltransferase	Bradyrhizobium elkanii	SEMIA 5019	GCF_013392745.1	0.99	83.31%
56152585	RefSeq	NZ_AJQG01000335.1	6325	8670	+	WP_028144317.1	5-methyltetrahydropteroyltriglutamate--homocysteine S-methyltransferase	Bradyrhizobium elkanii	SEMIA 587	GCF_013392765.1	0.99	83.31%
56152585	RefSeq	NZ_AP021854.1	7811624	7813969	-	WP_028144317.1	5-methyltetrahydropteroyltriglutamate--homocysteine S-methyltransferase	Bradyrhizobium elkanii	CCBAU 43297	GCF_000261525.1	0.99	83.31%
56152585	RefSeq	NZ_AXAF01000048.1	9690	12035	-	WP_028144317.1	5-methyltetrahydropteroyltriglutamate--homocysteine S-methyltransferase	Bradyrhizobium elkanii	USDA 61	GCF_012871055.1	0.99	83.31%
56152585	RefSeq	NZ_AXAT01000342.1	2808	5153	-	WP_028144317.1	5-methyltetrahydropteroyltriglutamate--homocysteine S-methyltransferase	Bradyrhizobium elkanii	USDA 76	GCF_000379145.1	0.99	83.31%
56152585	RefSeq	NZ_AXVP01000227.1	3549	5894	-	WP_028144317.1	5-methyltetrahydropteroyltriglutamate--homocysteine S-methyltransferase	Bradyrhizobium elkanii	USDA 94	GCF_000519225.1	0.99	83.31%
56152585	RefSeq	NZ_CP029425.1	582218	584563	-	WP_028144317.1	5-methyltetrahydropteroyltriglutamate--homocysteine S-methyltransferase	Bradyrhizobium elkanii	WSM1741	GCF_000472965.1	0.98	72.33%
56152585	RefSeq	NZ_JACBFH010000001.1	5297479	5299824	+	WP_028144317.1	5-methyltetrahydropteroyltriglutamate--homocysteine S-methyltransferase	Bradyrhizobium embrapense	SEMIA 6208	GCF_001189235.2	0.99	82.95%
56152585	RefSeq	NZ_VLKL01000054.1	9076	11421	+	WP_028144317.1	5-methyltetrahydropteroyltriglutamate--homocysteine S-methyltransferase	Bradyrhizobium erythrophlei	GAS401	GCF_900142985.1	0.99	75.61%
69139754	RefSeq	NZ_AJQE01000385.1	6335	8680	+	WP_035715551.1	5-methyltetrahydropteroyltriglutamate--homocysteine S-methyltransferase	Bradyrhizobium forestalis	INPA54B	GCF_002795245.1	0.99	87.14%
97688812	RefSeq	NZ_LJYF01000016.1	39020	41365	-	WP_057027270.1	5-methyltetrahydropteroyltriglutamate--homocysteine S-methyltransferase	Bradyrhizobium genosp. SA-3	Rp7b	GCF_004212635.1	0.99	88.56%
69341025	RefSeq	NZ_AJQL01000425.1	35041	37386	-	WP_036016021.1	5-methyltetrahydropteroyltriglutamate--homocysteine S-methyltransferase	Bradyrhizobium genosp. SA-4 str. CB756	CB756	GCF_000473125.1	0.99	87.99%
69354650	RefSeq	NZ_AJQK01000322.1	13575	15920	-	WP_036030790.1	5-methyltetrahydropteroyltriglutamate--homocysteine S-methyltransferase	Bradyrhizobium guangdongense	XS1150	GCF_002128415.1	0.99	90.69%
69354650	RefSeq	NZ_FMAE01000022.1	12060	14405	+	WP_036030790.1	5-methyltetrahydropteroyltriglutamate--homocysteine S-methyltransferase	Bradyrhizobium huanghuaihaiense	CGMCC 1.10948	GCF_007830635.1	0.99	1
69354650	RefSeq	NZ_VLKS01000025.1	11432	13777	-	WP_036030790.1	5-methyltetrahydropteroyltriglutamate--homocysteine S-methyltransferase	Bradyrhizobium icense	LMTR 13	GCF_001693385.1	0.97	75.59%
219910451	RefSeq	NZ_NFUH01000012.1	16952	19297	-	WP_124163823.1	5-methyltetrahydropteroyltriglutamate--homocysteine S-methyltransferase	Bradyrhizobium ivorense	CI-1B	GCF_900696085.1	0.99	83.71%
219910451	RefSeq	NZ_RQIT01000038.1	25077	27422	-	WP_124163823.1	5-methyltetrahydropteroyltriglutamate--homocysteine S-methyltransferase	Bradyrhizobium ivorense	CI-41S	GCF_900696075.1	0.99	83.71%
69364910	RefSeq	NZ_AJQJ01000460.1	6929	9274	+	WP_036045920.1	5-methyltetrahydropteroyltriglutamate--homocysteine S-methyltransferase	Bradyrhizobium japonicum	NBRC 14783	GCF_006539645.1	0.99	1
230298904	RefSeq	NZ_LBJC01000020.1	568969	571314	+	WP_128948456.1	5-methyltetrahydropteroyltriglutamate--homocysteine S-methyltransferase	Bradyrhizobium japonicum	E109	GCF_000807315.1	0.99	1
248151922	RefSeq	NZ_PXZG01000040.1	11200	13545	-	WP_172789414.1	5-methyltetrahydropteroyltriglutamate--homocysteine S-methyltransferase	Bradyrhizobium japonicum	J5	GCF_001887695.1	0.99	1
230301757	RefSeq	NZ_LBJM01000062.1	120183	122528	+	WP_128946052.1	5-methyltetrahydropteroyltriglutamate--homocysteine S-methyltransferase	Bradyrhizobium japonicum	5038	GCF_013752735.1	0.99	1
230301113	RefSeq	NZ_LBJQ01000010.1	142354	144699	+	WP_128917288.1	5-methyltetrahydropteroyltriglutamate--homocysteine S-methyltransferase	Bradyrhizobium japonicum	FN1	GCF_001038185.1	0.99	1
350816219	RefSeq	NZ_JACIHG010000003.1	61820	64165	-	WP_183257660.1	5-methyltetrahydropteroyltriglutamate--homocysteine S-methyltransferase	Bradyrhizobium japonicum	5873	GCF_009864815.1	0.99	1
294012069	RefSeq	NZ_CP034432.1	8270532	8272877	-	WP_161536439.1	5-methyltetrahydropteroyltriglutamate--homocysteine S-methyltransferase	Bradyrhizobium japonicum	Is-34	GCF_000773865.1	0.99	99.87%
180162649	RefSeq	NZ_PTFE01000042.1	15311	17656	+	WP_104463759.1	5-methyltetrahydropteroyltriglutamate--homocysteine S-methyltransferase	Bradyrhizobium japonicum	CCBAU 15354	GCF_000261545.1	0.99	97.71%
55518350	RefSeq	NZ_AXAD01000013.1	35616	37961	-	WP_027562722.1	5-methyltetrahydropteroyltriglutamate--homocysteine S-methyltransferase	Bradyrhizobium japonicum	CCBAU 15517	GCF_000261565.1	0.99	97.71%
55518350	RefSeq	NZ_KI421499.1	5917584	5919929	-	WP_027562722.1	5-methyltetrahydropteroyltriglutamate--homocysteine S-methyltransferase	Bradyrhizobium japonicum	CCBAU 15618	GCF_000261585.1	0.99	1
55518350	RefSeq	NZ_VIDU01000016.1	147760	150105	+	WP_027562722.1	5-methyltetrahydropteroyltriglutamate--homocysteine S-methyltransferase	Bradyrhizobium japonicum	CCBAU 25435	GCF_000261605.1	0.99	1
234163624	RefSeq	NZ_PSRT01000011.1	32033	34378	+	WP_130212530.1	5-methyltetrahydropteroyltriglutamate--homocysteine S-methyltransferase	Bradyrhizobium japonicum	CCBAU 83623	GCF_000261625.1	0.99	97.71%
162910401	RefSeq	NZ_NWTF01000058.1	13939	16284	-	WP_097669779.1	5-methyltetrahydropteroyltriglutamate--homocysteine S-methyltransferase	Bradyrhizobium japonicum	SEMIA 5079	GCF_000661935.1	0.99	1
128632822	RefSeq	NZ_FPBQ01000041.1	37539	39884	+	WP_092219367.1	5-methyltetrahydropteroyltriglutamate--homocysteine S-methyltransferase	Bradyrhizobium japonicum	USDA 123	GCF_000482525.1	0.99	97.71%
124055576	RefSeq	NZ_FNCU01000040.1	47944	50289	-	WP_091894639.1	5-methyltetrahydropteroyltriglutamate--homocysteine S-methyltransferase	Bradyrhizobium japonicum	USDA 135	GCF_000472945.1	0.99	97.71%
230268249	RefSeq	NZ_RDRA01000021.1	101493	103838	+	WP_128942009.1	5-methyltetrahydropteroyltriglutamate--homocysteine S-methyltransferase	Bradyrhizobium japonicum	USDA 38	GCF_000472745.1	0.99	1
230273331	RefSeq	NZ_RKMK01000015.1	42157	44502	-	WP_128956144.1	5-methyltetrahydropteroyltriglutamate--homocysteine S-methyltransferase	Bradyrhizobium japonicum	USDA 6	GCF_000472985.1	0.99	1
230809874	RefSeq	NZ_CP022221.1	2884665	2887010	+	WP_128932177.1	5-methyltetrahydropteroyltriglutamate--homocysteine S-methyltransferase	Bradyrhizobium lablabi	CCBAU 23086	GCF_001440475.1	0.97	74.62%
350782342	RefSeq	NZ_JACIGL010000021.1	6043	8388	-	WP_183233482.1	5-methyltetrahydropteroyltriglutamate--homocysteine S-methyltransferase	Bradyrhizobium liaoningense	CCNWSX0360	GCF_001595995.1	0.99	85.60%
38929300	RefSeq	NZ_KB902792.1	91428	93773	-	WP_018320387.1	5-methyltetrahydropteroyltriglutamate--homocysteine S-methyltransferase	Bradyrhizobium liaoningense	CCBAU 05525	GCF_000261645.1	0.99	97.71%
350812574	RefSeq	NZ_JACIHD010000012.1	144185	146530	+	WP_183711322.1	5-methyltetrahydropteroyltriglutamate--homocysteine S-methyltransferase	Bradyrhizobium liaoningense	CCBAU 83689	GCF_000261665.1	0.99	97.71%
285425508	RefSeq	NZ_WQNE01000006.1	51813	54158	-	WP_157329429.1	5-methyltetrahydropteroyltriglutamate--homocysteine S-methyltransferase	Bradyrhizobium lupini	DSM 30140	GCF_014194605.1	0.99	1
242654663	RefSeq	NZ_SPQT01000027.1	30279	32624	-	WP_135177985.1	5-methyltetrahydropteroyltriglutamate--homocysteine S-methyltransferase	Bradyrhizobium manausense	BR 3351	GCF_001440035.1	0.99	75.47%
350801378	RefSeq	NZ_JACIHC010000010.1	107804	110149	+	WP_183231273.1	5-methyltetrahydropteroyltriglutamate--homocysteine S-methyltransferase	Bradyrhizobium nanningense	CCBAU 53390	GCF_004114535.1	0.99	91.23%
114511620	RefSeq	NZ_FMAI01000031.1	61672	64017	-	WP_091966236.1	5-methyltetrahydropteroyltriglutamate--homocysteine S-methyltransferase	Bradyrhizobium nanningense	CCBAU 51757	GCF_004114545.1	0.99	89.20%
128576115	RefSeq	NZ_FOQM01000059.1	31103	33448	-	WP_092239689.1	5-methyltetrahydropteroyltriglutamate--homocysteine S-methyltransferase	Bradyrhizobium ottawaense	USDA 4	GCF_000472725.1	0.99	97.71%
225707237	RefSeq	NZ_QZMV01000028.1	40303	42648	-	WP_126261851.1	5-methyltetrahydropteroyltriglutamate--homocysteine S-methyltransferase	Bradyrhizobium ottawaense	OO99	GCF_002278135.2	0.99	97.71%
225707237	RefSeq	NZ_SPQS01000037.1	40524	42869	-	WP_126261851.1	5-methyltetrahydropteroyltriglutamate--homocysteine S-methyltransferase	Bradyrhizobium ottawaense	L2	GCF_002532025.1	0.99	88.51%
225707237	RefSeq	NZ_SPQU01000053.1	10592	12937	-	WP_126261851.1	5-methyltetrahydropteroyltriglutamate--homocysteine S-methyltransferase	Bradyrhizobium pachyrhizi	BR3262	GCF_001440015.1	0.99	85.27%
350809919	RefSeq	NZ_JACIHE010000017.1	133209	135554	+	WP_183246792.1	5-methyltetrahydropteroyltriglutamate--homocysteine S-methyltransferase	Bradyrhizobium pachyrhizi	1040	GCF_009759865.1	0.99	83.09%
55533294	RefSeq	NZ_KI421494.1	150097	152442	+	WP_027577670.1	5-methyltetrahydropteroyltriglutamate--homocysteine S-methyltransferase	Bradyrhizobium pachyrhizi	PAC 48	GCF_001189245.1	0.99	75.47%
350791434	RefSeq	NZ_JACIHF010000025.1	24426	26771	+	WP_183238548.1	5-methyltetrahydropteroyltriglutamate--homocysteine S-methyltransferase	Bradyrhizobium paxllaeri	LMTR 21	GCF_001693515.2	0.97	75.03%
170847882	RefSeq	NZ_PGVG01000015.1	41384	43729	+	WP_100233450.1	5-methyltetrahydropteroyltriglutamate--homocysteine S-methyltransferase	Bradyrhizobium retamae	Ro19	GCF_001440415.1	0.98	72.81%
340206110	RefSeq	NZ_JACBZW010000004.1	566086	568431	+	WP_179733729.1	5-methyltetrahydropteroyltriglutamate--homocysteine S-methyltransferase	Bradyrhizobium sacchari	p9-20	GCF_002068095.1	0.99	88.26%
141432313	RefSeq	NZ_LWIG01000038.1	14072	16417	+	WP_080138874.1	5-methyltetrahydropteroyltriglutamate--homocysteine S-methyltransferase	Bradyrhizobium sacchari	BR 10555	GCF_007828015.1	0.99	88.26%
141432313	RefSeq	NZ_VITU01000014.1	47194	49539	-	WP_080138874.1	5-methyltetrahydropteroyltriglutamate--homocysteine S-methyltransferase	Bradyrhizobium sacchari	BR 10556	GCF_007828095.1	0.99	88.26%
141432313	RefSeq	NZ_VITW01000013.1	48269	50614	-	WP_080138874.1	5-methyltetrahydropteroyltriglutamate--homocysteine S-methyltransferase	Bradyrhizobium shewense	ERR11	GCF_900094605.1	0.99	87.08%
230279175	RefSeq	NZ_RDQF01000013.1	130801	133146	-	WP_129143661.1	5-methyltetrahydropteroyltriglutamate--homocysteine S-methyltransferase	Bradyrhizobium sp. 162S2	162S2	GCF_013373785.1	0.99	85.27%
188652500	RefSeq	NZ_LS398110.1	6551577	6553922	-	WP_122405160.1	5-methyltetrahydropteroyltriglutamate--homocysteine S-methyltransferase	Bradyrhizobium sp. 1S1	1S1	GCF_011516645.2	0.99	85.27%
307558222	RefSeq	NZ_JAAOLE020000001.1	7558981	7561326	-	WP_166214487.1	5-methyltetrahydropteroyltriglutamate--homocysteine S-methyltransferase	Bradyrhizobium sp. 2S1	2S1	GCF_011516625.2	0.99	73.35%
307558222	RefSeq	NZ_JABXFA010000001.1	8450700	8453045	-	WP_166214487.1	5-methyltetrahydropteroyltriglutamate--homocysteine S-methyltransferase	Bradyrhizobium sp. 323S2	323S2	GCF_011068405.2	0.99	97.71%
57149389	RefSeq	NZ_AUGA01000179.1	1246	3591	+	WP_029085164.1	5-methyltetrahydropteroyltriglutamate--homocysteine S-methyltransferase	Bradyrhizobium sp. 41S5	41S5	GCF_011516665.2	0.99	73.49%
57149389	RefSeq	NZ_CP049289.1	4138240	4140585	-	WP_029085164.1	5-methyltetrahydropteroyltriglutamate--homocysteine S-methyltransferase	Bradyrhizobium sp. 6(2017)	1S3	GCF_011058295.1	0.99	85.27%
155627758	RefSeq	NZ_FOUS01000023.1	103198	105540	+	WP_092262346.1	5-methyltetrahydropteroyltriglutamate--homocysteine S-methyltransferase	Bradyrhizobium sp. AC87j1	AC87j1	GCF_002936975.1	0.99	88.02%
117497428	RefSeq	NZ_LWUI01000006.1	49112	51457	-	WP_069276038.1	5-methyltetrahydropteroyltriglutamate--homocysteine S-methyltransferase	Bradyrhizobium sp. C9	C9	GCF_002532045.1	0.99	83.31%
117497428	RefSeq	NZ_LXEM01000025.1	50318	52663	+	WP_069276038.1	5-methyltetrahydropteroyltriglutamate--homocysteine S-methyltransferase	Bradyrhizobium sp. CCBAU 051011	CCBAU 051011	GCF_009930815.1	0.97	74.62%
155634358	RefSeq	NZ_FOVU01000020.1	41355	43700	-	WP_092303365.1	5-methyltetrahydropteroyltriglutamate--homocysteine S-methyltransferase	Bradyrhizobium sp. CCBAU 15544	CCBAU 15544	GCF_000261705.1	0.99	1
124045780	RefSeq	NZ_FMZW01000102.1	3006	5351	-	WP_092090615.1	5-methyltetrahydropteroyltriglutamate--homocysteine S-methyltransferase	Bradyrhizobium sp. CCBAU 15615	CCBAU 15615	GCF_000261725.1	0.99	97.71%
249200024	RefSeq	NZ_SZZP01000030.1	68472	70817	-	WP_137483188.1	5-methyltetrahydropteroyltriglutamate--homocysteine S-methyltransferase	Bradyrhizobium sp. CCBAU 15635	CCBAU 15635	GCF_000261745.1	0.99	1
106052403	RefSeq	NZ_LUKO01000181.1	5073	7418	-	WP_061881484.1	5-methyltetrahydropteroyltriglutamate--homocysteine S-methyltransferase	Bradyrhizobium sp. CCBAU 43298	CCBAU 43298	GCF_000261685.1	0.99	97.57%
253711894	RefSeq	NZ_CAADFC020000011.1	61763	64108	-	WP_139860103.1	5-methyltetrahydropteroyltriglutamate--homocysteine S-methyltransferase	Bradyrhizobium sp. cir1	CIR1	GCF_014198245.1	0.99	86.91%
253705484	RefSeq	NZ_CAADFB020000016.1	42288	44633	-	WP_139481481.1	5-methyltetrahydropteroyltriglutamate--homocysteine S-methyltransferase	Bradyrhizobium sp. CIR18	CIR18	GCF_014198295.1	0.99	88.02%
97685824	RefSeq	NZ_LJYE01000087.1	36680	39025	+	WP_057018752.1	5-methyltetrahydropteroyltriglutamate--homocysteine S-methyltransferase	Bradyrhizobium sp. CIR3A	CIR3A	GCF_014197905.1	0.99	87.75%
258197378	RefSeq	NZ_VIDV02000076.1	36196	38541	+	WP_141342385.1	5-methyltetrahydropteroyltriglutamate--homocysteine S-methyltransferase	Bradyrhizobium sp. CIR48	CIR48	GCF_014198315.1	0.99	88.29%
38879206	RefSeq	NZ_AJPW01000252.1	26094	28439	+	WP_018270234.1	5-methyltetrahydropteroyltriglutamate--homocysteine S-methyltransferase	Bradyrhizobium sp. CNPSo 3424	CNPSo 3424	GCF_004571045.1	0.99	87.08%
38879206	RefSeq	NZ_AP013103.1	7893091	7895436	-	WP_018270234.1	5-methyltetrahydropteroyltriglutamate--homocysteine S-methyltransferase	Bradyrhizobium sp. CNPSo 3426	CNPSo 3426	GCF_004570865.1	0.99	87.08%
38879206	RefSeq	NZ_BJNL01000074.1	4295	6640	+	WP_018270234.1	5-methyltetrahydropteroyltriglutamate--homocysteine S-methyltransferase	Bradyrhizobium sp. CNPSo 3448	CNPSo 3448	GCF_004571025.1	0.99	87.48%
38879206	RefSeq	NZ_JAFC01000064.1	5388	7733	+	WP_018270234.1	5-methyltetrahydropteroyltriglutamate--homocysteine S-methyltransferase	Bradyrhizobium sp. DOA1	DOA1	GCF_001593325.1	0.99	75.17%
38879206	RefSeq	NZ_KB900701.1	3681297	3683642	+	WP_018270234.1	5-methyltetrahydropteroyltriglutamate--homocysteine S-methyltransferase	Bradyrhizobium sp. Ec3.3	Ec3.3	GCF_000472925.1	0.99	76.29%
38879206	RefSeq	NZ_MOXO01000011.1	26186	28531	+	WP_018270234.1	5-methyltetrahydropteroyltriglutamate--homocysteine S-methyltransferase	Bradyrhizobium sp. ERR14	ERR14	GCF_014198235.1	0.99	87.62%
38879206	RefSeq	NZ_SEMA01000031.1	8534	10879	+	WP_018270234.1	5-methyltetrahydropteroyltriglutamate--homocysteine S-methyltransferase	Bradyrhizobium sp. Gha	Gha	GCF_900113735.1	0.99	87.18%
38879206	RefSeq	NZ_SNUC01000051.1	37220	39565	-	WP_018270234.1	5-methyltetrahydropteroyltriglutamate--homocysteine S-methyltransferase	Bradyrhizobium sp. Ghvi	Ghvi	GCF_900115265.1	0.99	85.73%
38879206	RefSeq	NZ_SWAN01000090.1	6148	8493	+	WP_018270234.1	5-methyltetrahydropteroyltriglutamate--homocysteine S-methyltransferase	Bradyrhizobium sp. IAR9	IAR9	GCF_013408065.1	0.99	87.89%
38879206	RefSeq	NZ_SWAO01000075.1	37175	39520	-	WP_018270234.1	5-methyltetrahydropteroyltriglutamate--homocysteine S-methyltransferase	Bradyrhizobium sp. LCT2	LCT2	GCF_009931255.1	0.99	88.38%
162918719	RefSeq	NZ_NWTG01000001.1	36685	39030	+	WP_097670068.1	5-methyltetrahydropteroyltriglutamate--homocysteine S-methyltransferase	Bradyrhizobium sp. LMTR 3	LMTR 3	GCF_001693485.1	0.97	74.59%
136624312	RefSeq	NZ_MPVQ01000056.1	52502	54847	-	WP_076829497.1	5-methyltetrahydropteroyltriglutamate--homocysteine S-methyltransferase	Bradyrhizobium sp. LVM 105	LVM 105	GCF_003957705.1	0.99	87.08%
87802326	RefSeq	NZ_LFLZ01000016.1	8061	10406	+	WP_050421598.1	5-methyltetrahydropteroyltriglutamate--homocysteine S-methyltransferase	Bradyrhizobium sp. R5	R5	GCF_900101405.1	0.99	86.08%
88130405	RefSeq	NZ_LGTB01000005.1	33755	36100	-	WP_050626614.1	5-methyltetrahydropteroyltriglutamate--homocysteine S-methyltransferase	Bradyrhizobium sp. Rc2d	Rc2d	GCF_900099855.1	0.99	88.29%
87794470	RefSeq	NZ_LFIP02000007.1	101905	104250	-	WP_050404924.1	5-methyltetrahydropteroyltriglutamate--homocysteine S-methyltransferase	Bradyrhizobium sp. Rc3b	Rc3b	GCF_900114915.1	0.99	85.75%
285420671	RefSeq	NZ_WQNF01000053.1	9227	11572	+	WP_157348584.1	5-methyltetrahydropteroyltriglutamate--homocysteine S-methyltransferase	Bradyrhizobium sp. RP6	RP6	GCF_003837805.1	0.99	90.69%
159462688	RefSeq	NZ_NSJY01000012.1	31797	34142	+	WP_095732678.1	5-methyltetrahydropteroyltriglutamate--homocysteine S-methyltransferase	Bradyrhizobium sp. SBR1B	SBR1B	GCF_014198205.1	0.99	87.18%
299980887	RefSeq	NZ_VKHP01000001.1	118452	120797	+	WP_163149342.1	5-methyltetrahydropteroyltriglutamate--homocysteine S-methyltransferase	Bradyrhizobium sp. SG09	SG09	GCF_009176665.1	0.99	97.71%
187780529	RefSeq	NZ_LAXE01000001.1	2384413	2386746	-	WP_109142697.1	5-methyltetrahydropteroyltriglutamate--homocysteine S-methyltransferase	Bradyrhizobium sp. SUTN9-2	SUTN9-2	GCF_003122645.1	0.99	76.73%
109661194	RefSeq	NZ_LVEM01000001.1	680634	682964	-	WP_063682920.1	5-methyltetrahydropteroyltriglutamate--homocysteine S-methyltransferase	Bradyrhizobium sp. th.b2	th.b2	GCF_000426785.1	0.99	85.27%
109661194	RefSeq	NZ_VITK01000006.1	576604	578934	+	WP_063682920.1	5-methyltetrahydropteroyltriglutamate--homocysteine S-methyltransferase	Bradyrhizobium sp. Tv2a-2	Tv2a-2	GCF_000472425.1	0.99	73.48%
55481395	RefSeq	NZ_AXAS01000037.1	88451	90781	-	WP_027525720.1	5-methyltetrahydropteroyltriglutamate--homocysteine S-methyltransferase	Bradyrhizobium sp. UFLA 03-321	UFLA 03-321	GCF_001969825.1	0.99	84.03%
97700632	RefSeq	NZ_LJYG01000016.1	46753	49083	+	WP_057741366.1	5-methyltetrahydropteroyltriglutamate--homocysteine S-methyltransferase	Bradyrhizobium sp. UFLA03-84	UFLA03-84	GCF_002289535.1	0.99	83.09%
87779302	RefSeq	NZ_LFIQ01000053.1	2902	5232	+	WP_050384068.1	5-methyltetrahydropteroyltriglutamate--homocysteine S-methyltransferase	Bradyrhizobium sp. USDA 3456	USDA 3456	GCF_006519655.1	0.99	87.99%
130349239	RefSeq	NZ_LT670849.1	6741691	6744024	+	WP_072824508.1	5-methyltetrahydropteroyltriglutamate--homocysteine S-methyltransferase	Bradyrhizobium sp. USDA 3458	3458	GCF_006519675.2	0.99	85.54%
105916411	RefSeq	NZ_JXJM01000001.1	532284	534644	-	WP_061846447.1	5-methyltetrahydropteroyltriglutamate--homocysteine S-methyltransferase	Bradyrhizobium sp. WBAH10	WBAH10	GCF_013240495.1	0.99	89.88%
324817646	RefSeq	NZ_JAAVLX010000005.1	297037	299364	+	WP_171580657.1	5-methyltetrahydropteroyltriglutamate--homocysteine S-methyltransferase	Bradyrhizobium sp. WSM 1744	WSM 1744	GCF_013114835.1	0.99	74.70%
324811950	RefSeq	NZ_JAAVLW010000001.1	302160	304487	-	WP_171707809.1	5-methyltetrahydropteroyltriglutamate--homocysteine S-methyltransferase	Bradyrhizobium sp. WSM 1791	WSM 1791	GCF_013114825.1	0.99	74.70%
52026352	RefSeq	NZ_AXAI01000037.1	9827	12160	-	WP_024520597.1	5-methyltetrahydropteroyltriglutamate--homocysteine S-methyltransferase	Bradyrhizobium sp. WSM1253	WSM1253	GCF_000244935.1	0.97	72.29%
114004885	RefSeq	NZ_CP042968.1	5544464	5546791	-	WP_065755413.1	5-methyltetrahydropteroyltriglutamate--homocysteine S-methyltransferase	Bradyrhizobium sp. WSM1743	WSM1743	GCF_000473065.1	0.99	87.62%
54065843	RefSeq	NZ_KB890505.1	4308	6623	-	WP_026232764.1	5-methyltetrahydropteroyltriglutamate--homocysteine S-methyltransferase	Bradyrhizobium sp. WSM2793	WSM2793	GCF_000379585.1	0.99	87.75%
97741336	RefSeq	NZ_CP022222.1	8539649	8541976	-	WP_057856404.1	5-methyltetrahydropteroyltriglutamate--homocysteine S-methyltransferase	Bradyrhizobium sp. WSM4349	WSM4349	GCF_000373125.1	0.98	72.86%
97741336	RefSeq	NZ_LLYB01000034.1	293515	295842	+	WP_057856404.1	5-methyltetrahydropteroyltriglutamate--homocysteine S-methyltransferase	Bradyrhizobium sp. WSM471	WSM471	GCF_000244915.1	0.97	72.29%
113998970	RefSeq	NZ_MAXC01000053.1	234938	237265	-	WP_065749186.1	5-methyltetrahydropteroyltriglutamate--homocysteine S-methyltransferase	Bradyrhizobium stylosanthis	BR 446	GCF_001641335.1	0.99	75.75%
285355426	RefSeq	NZ_WQNG01000027.1	92225	94561	-	WP_157286260.1	5-methyltetrahydropteroyltriglutamate--homocysteine S-methyltransferase	Bradyrhizobium stylosanthis	BR 510	GCF_007827835.1	0.99	75.75%
307570274	RefSeq	NZ_JAAOLF020000003.1	585500	587845	-	WP_166298285.1	5-methyltetrahydropteroyltriglutamate--homocysteine S-methyltransferase	Bradyrhizobium tropiciagri	SEMIA 6148	GCF_001189845.1	0.99	83.49%
69149299	RefSeq	NZ_AXAU01000033.1	28107	30464	+	WP_035728278.1	5-methyltetrahydropteroyltriglutamate--homocysteine S-methyltransferase	Bradyrhizobium uaiense	UFLA 03-164	GCF_010811875.1	0.99	82.95%
97731453	RefSeq	NZ_LLYA01000203.1	43147	45522	-	WP_057847302.1	5-methyltetrahydropteroyltriglutamate--homocysteine S-methyltransferase	Bradyrhizobium valentinum	LmjM3	GCF_001440405.1	0.99	72.01%
113978959	RefSeq	NZ_CP016428.1	5845058	5847385	-	WP_065730483.1	5-methyltetrahydropteroyltriglutamate--homocysteine S-methyltransferase	Bradyrhizobium valentinum	LmjM6	GCF_001440385.1	0.99	72.01%
148042717	RefSeq	NZ_NAFJ01000153.1	276039	278354	+	WP_085383731.1	5-methyltetrahydropteroyltriglutamate--homocysteine S-methyltransferase	Bradyrhizobium vignae	LMG 28791	GCF_004114425.1	0.99	86.94%
148042717	RefSeq	NZ_NAFK01000138.1	23302	25617	-	WP_085383731.1	5-methyltetrahydropteroyltriglutamate--homocysteine S-methyltransferase	Bradyrhizobium vignae	-	GCF_900324035.1	0.99	86.54%
97722338	RefSeq	NZ_LLXX01000120.1	3664	6048	-	WP_057851868.1	5-methyltetrahydropteroyltriglutamate--homocysteine S-methyltransferase	Bradyrhizobium viridifuturi	SEMIA 690	GCF_001238275.1	0.99	83.09%
97722338	RefSeq	NZ_LLXY01000046.1	149714	152098	+	WP_057851868.1	5-methyltetrahydropteroyltriglutamate--homocysteine S-methyltransferase	Bradyrhizobium yuanmingense	BR3267	GCF_001439885.1	0.99	90.98%
148039867	RefSeq	NZ_NAFC01000141.1	12347	14662	+	WP_085394597.1	5-methyltetrahydropteroyltriglutamate--homocysteine S-methyltransferase	Bradyrhizobium yuanmingense	CCBAU 10071	GCF_900094575.1	0.99	90.82%
27726893	RefSeq	NZ_JH600073.1	5675795	5678110	+	WP_007600002.1	5-methyltetrahydropteroyltriglutamate--homocysteine S-methyltransferase	Bradyrhizobium yuanmingense	CGMCC 1.3531	GCF_007830575.1	0.99	90.82%
26752284	RefSeq	NZ_CM001442.1	1438213	1440528	+	WP_007605592.1	5-methyltetrahydropteroyltriglutamate--homocysteine S-methyltransferase	Bradyrhizobium yuanmingense	3051	GCF_009758375.1	0.99	73.95%
307582037	RefSeq	NZ_JAAOLD020000001.1	2201025	2203370	+	WP_173638830.1	5-methyltetrahydropteroyltriglutamate--homocysteine S-methyltransferase	Bradyrhizobium yuanmingense	CCBAU 05623	GCF_000261785.1	0.99	90.69%
148037681	RefSeq	NZ_NAFD01000191.1	41782	44097	-	WP_085361579.1	5-methyltetrahydropteroyltriglutamate--homocysteine S-methyltransferase	Bradyrhizobium yuanmingense	CCBAU 25021	GCF_000261805.1	0.99	90.82%
148037681	RefSeq	NZ_NAFE01000221.1	41882	44197	-	WP_085361579.1	5-methyltetrahydropteroyltriglutamate--homocysteine S-methyltransferase	Bradyrhizobium yuanmingense	CCBAU 35157	GCF_000261825.1	0.99	91.09%
148037681	RefSeq	NZ_NAFF01000106.1	41882	44197	-	WP_085361579.1	5-methyltetrahydropteroyltriglutamate--homocysteine S-methyltransferase	Bradyrhizobium zhanjiangense	CCBAU 51787	GCF_004114485.1	0.99	88.83%
148037681	RefSeq	NZ_NAFG01000177.1	272731	275046	+	WP_085361579.1	5-methyltetrahydropteroyltriglutamate--homocysteine S-methyltransferase	Bradyrhizobium zhanjiangense	CCBAU 51781	GCF_004114465.1	0.99	88.02%
148037681	RefSeq	NZ_NAFH01000175.1	41782	44097	-	WP_085361579.1	5-methyltetrahydropteroyltriglutamate--homocysteine S-methyltransferase	Bradyrhizobium zhanjiangense	CCBAU 51770	GCF_004114435.1	0.99	88.02%
148037681	RefSeq	NZ_NAFI01000185.1	41882	44197	-	WP_085361579.1	5-methyltetrahydropteroyltriglutamate--homocysteine S-methyltransferase	Bradyrhizobium zhanjiangense	CCBAU 51778	GCF_004114935.1	0.99	87.89%

## Sheet: BJS_07536
Supplementary Table 1. BLASTp results of the BJS_07536 protein against Bradyrhizobium species genomes. Only results showing over 70% of identity and over 50% of cover were kept.
Id	Source	Nucleotide Accession	Start	Stop	Strand	Protein	Protein Name	Organism	Strain	Assembly	Cover	Identity
1638428	RefSeq	NZ_ADOU02000005.1	1429928	1431478	-	WP_026312707.1	hypothetical protein	Bradyrhizobium arachidis	USDA 3384	GCF_000472685.1	0.96	93.17%
1638428	RefSeq	NZ_AJPX01000448.1	2569	4119	-	WP_026312707.1	hypothetical protein	Bradyrhizobium arachidis	LMG 26795	GCF_900116675.1	0.96	92.97%
1638428	RefSeq	NZ_AJPY01000666.1	6420	7970	-	WP_026312707.1	hypothetical protein	Bradyrhizobium brasilense	UFLA0613	GCF_012689435.1	0.96	92.17%
1638428	RefSeq	NZ_AJPZ01000541.1	7461	9011	-	WP_026312707.1	hypothetical protein	Bradyrhizobium cajani	1010	GCF_009759665.1	0.96	93.40%
1638428	RefSeq	NZ_AJQA01000410.1	3595	5145	+	WP_026312707.1	hypothetical protein	Bradyrhizobium canariense	UBMA050	GCF_002108675.1	0.96	92.37%
1638428	RefSeq	NZ_AJQB01000666.1	3789	5339	-	WP_026312707.1	hypothetical protein	Bradyrhizobium canariense	UBMA051	GCF_002108695.1	0.96	92.37%
1638428	RefSeq	NZ_AJQE01000382.1	9159	10709	-	WP_026312707.1	hypothetical protein	Bradyrhizobium canariense	UBMA052	GCF_002108745.1	0.96	92.37%
1638428	RefSeq	NZ_AJQF01000545.1	4233	5783	-	WP_026312707.1	hypothetical protein	Bradyrhizobium canariense	UBMA060	GCF_002108725.1	0.96	92.37%
1638428	RefSeq	NZ_AJQG01000091.1	37262	38812	-	WP_026312707.1	hypothetical protein	Bradyrhizobium canariense	UBMA061	GCF_002108755.1	0.96	92.37%
1638428	RefSeq	NZ_AJQH01000354.1	4169	5719	-	WP_026312707.1	hypothetical protein	Bradyrhizobium canariense	UBMA171	GCF_002108995.1	0.96	92.57%
1638428	RefSeq	NZ_AJQI01000474.1	3612	5162	+	WP_026312707.1	hypothetical protein	Bradyrhizobium canariense	UBMA181	GCF_002108965.1	0.96	92.57%
1638428	RefSeq	NZ_AP021854.1	7721661	7723211	-	WP_026312707.1	hypothetical protein	Bradyrhizobium canariense	UBMA182	GCF_002108845.1	0.96	92.57%
1638428	RefSeq	NZ_AP022638.1	2642345	2643895	+	WP_026312707.1	hypothetical protein	Bradyrhizobium canariense	UBMA183	GCF_002108875.1	0.96	92.57%
1638428	RefSeq	NZ_AP022639.1	2847761	2849311	+	WP_026312707.1	hypothetical protein	Bradyrhizobium canariense	UBMA192	GCF_002108865.1	0.96	92.57%
1638428	RefSeq	NZ_AP022640.1	2380592	2382142	+	WP_026312707.1	hypothetical protein	Bradyrhizobium canariense	UBMA195	GCF_002108775.1	0.96	92.57%
1638428	RefSeq	NZ_AP022641.1	2490140	2491690	+	WP_026312707.1	hypothetical protein	Bradyrhizobium canariense	UBMA122	GCF_002108825.1	0.96	91.97%
1638428	RefSeq	NZ_AXAF01000032.1	30158	31708	+	WP_026312707.1	hypothetical protein	Bradyrhizobium canariense	UBMA510	GCF_002108905.1	0.96	92.57%
1638428	RefSeq	NZ_AXAG01000034.1	38125	39675	-	WP_026312707.1	hypothetical protein	Bradyrhizobium canariense	UBMAN05	GCF_002108805.1	0.96	92.57%
1638428	RefSeq	NZ_AXAV01000024.1	37410	38960	-	WP_026312707.1	hypothetical protein	Bradyrhizobium centrolobii	BR 10245	GCF_001641635.1	0.96	95.18%
1638428	RefSeq	NZ_AXVP01000183.1	8865	10415	+	WP_026312707.1	hypothetical protein	Bradyrhizobium cytisi	CTAW11	GCF_008123515.1	0.96	96.18%
1638428	RefSeq	NZ_BJNK01000048.1	40786	42336	+	WP_026312707.1	hypothetical protein	Bradyrhizobium daqingense	CGMCC 1.10947	GCF_007830205.1	0.96	1
1638428	RefSeq	NZ_CP007569.1	414130	415680	+	WP_026312707.1	hypothetical protein	Bradyrhizobium diazoefficiens	CCBAU 41267	GCF_000261765.1	0.96	1
1638428	RefSeq	NZ_CP010313.1	7983823	7985373	-	WP_026312707.1	hypothetical protein	Bradyrhizobium diazoefficiens	F07S3	GCF_014163475.1	0.96	1
1638428	RefSeq	NZ_CP011360.1	1643681	1645231	+	WP_026312707.1	hypothetical protein	Bradyrhizobium diazoefficiens	H12S4	GCF_014163435.1	0.96	1
1638428	RefSeq	NZ_CP013127.1	2363809	2365359	+	WP_026312707.1	hypothetical protein	Bradyrhizobium diazoefficiens	HF08	GCF_014163455.1	0.96	1
1638428	RefSeq	NZ_CP017637.1	8541467	8543017	-	WP_026312707.1	hypothetical protein	Bradyrhizobium diazoefficiens	HH15	GCF_014163415.1	0.96	1
1638428	RefSeq	NZ_CP029425.1	500361	501911	-	WP_026312707.1	hypothetical protein	Bradyrhizobium diazoefficiens	USDA 122	GCF_001908315.1	0.96	1
1638428	RefSeq	NZ_CP029603.2	2563428	2564978	+	WP_026312707.1	hypothetical protein	Bradyrhizobium diazoefficiens	XF7	GCF_003183845.2	0.96	1
1638428	RefSeq	NZ_CP032617.1	2259636	2261186	+	WP_026312707.1	hypothetical protein	Bradyrhizobium diazoefficiens	110spc4	GCF_004359355.1	0.96	1
1638428	RefSeq	NZ_CP050064.1	8292326	8293876	+	WP_026312707.1	hypothetical protein	Bradyrhizobium diazoefficiens	172S4	GCF_011604625.1	0.96	1
1638428	RefSeq	NZ_CP055233.1	7659727	7661277	-	WP_026312707.1	hypothetical protein	Bradyrhizobium diazoefficiens	113-2	GCF_013390305.1	0.96	1
1638428	RefSeq	NZ_CP058354.1	2123737	2125287	+	WP_026312707.1	hypothetical protein	Bradyrhizobium diazoefficiens	Is-1	GCF_001280585.1	0.96	1
1638428	RefSeq	NZ_JACBFH010000001.1	5395638	5397188	-	WP_026312707.1	hypothetical protein	Bradyrhizobium diazoefficiens	Y21	GCF_002531995.1	0.96	1
1638428	RefSeq	NZ_JACJNR010000008.1	140872	142422	+	WP_026312707.1	hypothetical protein	Bradyrhizobium diazoefficiens	NK6	GCF_001549695.1	0.96	0.99
1638428	RefSeq	NZ_JGCL01000021.1	177893	179443	+	WP_026312707.1	hypothetical protein	Bradyrhizobium diazoefficiens	SEMIA 5080	GCF_000648595.1	0.96	1
1638428	RefSeq	NZ_JRPN01000038.1	23898	25448	-	WP_026312707.1	hypothetical protein	Bradyrhizobium diazoefficiens	USDA 110	GCF_001642675.1	0.96	1
1638428	RefSeq	NZ_LGUJ01000076.1	7384	8934	+	WP_026312707.1	hypothetical protein	Bradyrhizobium elkanii	BR29	GCF_004152955.1	0.96	92.57%
1638428	RefSeq	NZ_NWTE01000050.1	6110	7660	-	WP_026312707.1	hypothetical protein	Bradyrhizobium elkanii	SEMIA 5019	GCF_013392745.1	0.96	92.57%
1638428	RefSeq	NZ_VLKL01000052.1	12393	13943	-	WP_026312707.1	hypothetical protein	Bradyrhizobium elkanii	Semia 938	GCF_005298095.1	0.96	92.56%
1638428	RefSeq	NZ_VLLA01000055.1	7683	9233	+	WP_026312707.1	hypothetical protein	Bradyrhizobium elkanii	NBRC 14791	GCF_006539665.1	0.96	91.97%
1638428	RefSeq	NZ_WWEZ01000015.1	39076	40626	-	WP_026312707.1	hypothetical protein	Bradyrhizobium elkanii	TnphoA 33	GCF_001868735.1	0.96	91.77%
80271276	RefSeq	NZ_AP014685.1	2235647	2237197	-	WP_060908991.1	hypothetical protein	Bradyrhizobium elkanii	SEMIA 587	GCF_013392765.1	0.96	91.77%
269737296	RefSeq	NZ_VSSR01000066.1	23733	25283	+	WP_148755187.1	hypothetical protein	Bradyrhizobium elkanii	BLY3-8	GCF_001718205.1	0.96	90.54%
269760795	RefSeq	NZ_VSTH01000149.1	39986	41536	+	WP_148744162.1	hypothetical protein	Bradyrhizobium elkanii	BLY6-1	GCF_001718185.1	0.96	90.54%
113981468	RefSeq	NZ_CP016428.1	5686797	5688347	-	WP_065732993.1	hypothetical protein	Bradyrhizobium elkanii	CCBAU 05737	GCF_000261505.1	0.96	91.97%
97691323	RefSeq	NZ_LJYF01000004.1	610608	612158	+	WP_057026426.1	hypothetical protein	Bradyrhizobium elkanii	USDA 61	GCF_012871055.1	0.96	92.77%
109512633	RefSeq	NZ_LSEF01000049.1	14186	15736	-	WP_063678715.1	hypothetical protein	Bradyrhizobium elkanii	USDA 76	GCF_000379145.1	0.96	91.97%
109512633	RefSeq	NZ_LUUB01000015.1	13674	15224	-	WP_063678715.1	hypothetical protein	Bradyrhizobium elkanii	WSM1741	GCF_000472965.1	0.96	94.18%
57148833	RefSeq	NZ_AUGA01000090.1	2990	4540	-	WP_029084608.1	hypothetical protein	Bradyrhizobium embrapense	SEMIA 6208	GCF_001189235.2	0.96	91.57%
57148833	RefSeq	NZ_CP049289.1	8395085	8396635	+	WP_029084608.1	hypothetical protein	Bradyrhizobium forestalis	INPA54B	GCF_002795245.1	0.94	94.03%
57148833	RefSeq	NZ_JAAOLE020000001.1	2224831	2226381	+	WP_029084608.1	hypothetical protein	Bradyrhizobium genosp. SA-3	Rp7b	GCF_004212635.1	0.96	94.98%
57148833	RefSeq	NZ_JAAOLF020000003.1	379010	380560	+	WP_029084608.1	hypothetical protein	Bradyrhizobium genosp. SA-4 str. CB756	CB756	GCF_000473125.1	0.96	93.17%
57148833	RefSeq	NZ_JABXFA010000001.1	8215538	8217088	-	WP_029084608.1	hypothetical protein	Bradyrhizobium huanghuaihaiense	CGMCC 1.10948	GCF_007830635.1	0.96	1
56185353	RefSeq	NZ_AXAT01000200.1	1388	2938	-	WP_028181170.1	hypothetical protein	Bradyrhizobium icense	LMTR 13	GCF_001693385.1	0.96	95.58%
69112540	RefSeq	NZ_AJQC01000699.1	1609	3159	+	WP_035677986.1	hypothetical protein	Bradyrhizobium ivorense	CI-1B	GCF_900696085.1	0.96	93.17%
69112540	RefSeq	NZ_AJQD01000542.1	3770	5320	+	WP_035677986.1	hypothetical protein	Bradyrhizobium ivorense	CI-41S	GCF_900696075.1	0.96	94.18%
294009147	RefSeq	NZ_CP034432.1	2154246	2155796	+	WP_161533315.1	hypothetical protein	Bradyrhizobium japonicum	NBRC 14783	GCF_006539645.1	0.96	1
124061031	RefSeq	NZ_FNCU01000002.1	73507	75057	-	WP_091880593.1	hypothetical protein	Bradyrhizobium japonicum	E109	GCF_000807315.1	0.96	1
54034990	RefSeq	NZ_KB902776.1	42757	44307	+	WP_026201899.1	hypothetical protein	Bradyrhizobium japonicum	J5	GCF_001887695.1	0.96	1
114007471	RefSeq	NZ_CP042968.1	5112896	5114446	-	WP_065754550.1	hypothetical protein	Bradyrhizobium japonicum	5038	GCF_013752735.1	0.96	1
55490807	RefSeq	NZ_AXAY01000040.1	24632	26176	+	WP_027535133.1	hypothetical protein	Bradyrhizobium japonicum	FN1	GCF_001038185.1	0.96	1
97739949	RefSeq	NZ_LLYB01000045.1	5690	7240	-	WP_057856937.1	hypothetical protein	Bradyrhizobium japonicum	Is-34	GCF_000773865.1	0.96	1
162910704	RefSeq	NZ_NWTF01000039.1	18281	19831	-	WP_097669439.1	hypothetical protein	Bradyrhizobium japonicum	5873	GCF_009864815.1	0.96	1
234163758	RefSeq	NZ_PSRT01000009.1	24801	26351	-	WP_130212393.1	hypothetical protein	Bradyrhizobium japonicum	CCBAU 15354	GCF_000261545.1	0.96	1
350782667	RefSeq	NZ_JACIGL010000030.1	52197	53747	+	WP_183233737.1	hypothetical protein	Bradyrhizobium japonicum	CCBAU 15517	GCF_000261565.1	0.96	1
350807556	RefSeq	NZ_JACIHE010000008.1	160818	162368	+	WP_183244495.1	hypothetical protein	Bradyrhizobium japonicum	CCBAU 15618	GCF_000261585.1	0.96	1
293999231	RefSeq	NZ_CP022222.1	8092993	8094543	-	WP_161855458.1	hypothetical protein	Bradyrhizobium japonicum	CCBAU 25435	GCF_000261605.1	0.96	1
350815510	RefSeq	NZ_JACIHG010000012.1	42051	43598	+	WP_183260378.1	hypothetical protein	Bradyrhizobium japonicum	CCBAU 83623	GCF_000261625.1	0.96	1
350790747	RefSeq	NZ_JACIHF010000009.1	104964	106511	-	WP_183237004.1	hypothetical protein	Bradyrhizobium japonicum	SEMIA 5079	GCF_000661935.1	0.96	1
114004654	RefSeq	NZ_MAXC01000012.1	852031	853581	-	WP_065745445.1	hypothetical protein	Bradyrhizobium japonicum	USDA 123	GCF_000482525.1	0.96	1
350811545	RefSeq	NZ_JACIHD010000007.1	86342	87889	+	WP_183709925.1	hypothetical protein	Bradyrhizobium japonicum	USDA 135	GCF_000472945.1	0.96	94.78%
114514200	RefSeq	NZ_FMAI01000011.1	86067	87617	+	WP_091960608.1	hypothetical protein	Bradyrhizobium japonicum	USDA 38	GCF_000472745.1	0.96	1
56354082	RefSeq	NZ_AXAU01000022.1	45467	47017	+	WP_028350654.1	hypothetical protein	Bradyrhizobium japonicum	USDA 6	GCF_000472985.1	0.96	1
242652403	RefSeq	NZ_SPQT01000037.1	52568	54118	-	WP_135178882.1	hypothetical protein	Bradyrhizobium lablabi	CCBAU 23086	GCF_001440475.1	0.96	95.38%
133238849	RefSeq	NZ_LGHL01000034.1	9389	10939	-	WP_074117093.1	hypothetical protein	Bradyrhizobium liaoningense	CCBAU 05525	GCF_000261645.1	0.96	94.58%
133238849	RefSeq	NZ_LGHM01000016.1	13054	14604	-	WP_074117093.1	hypothetical protein	Bradyrhizobium liaoningense	CCBAU 83689	GCF_000261665.1	0.96	94.58%
324811354	RefSeq	NZ_JAAVLW010000010.1	148439	149989	-	WP_171713222.1	hypothetical protein	Bradyrhizobium lupini	DSM 30140	GCF_014194605.1	0.96	1
55519643	RefSeq	NZ_AXAD01000022.1	18734	20284	+	WP_027564016.1	hypothetical protein	Bradyrhizobium nanningense	CCBAU 51757	GCF_004114545.1	0.96	90.76%
55519643	RefSeq	NZ_KI421499.1	18734	20284	+	WP_027564016.1	hypothetical protein	Bradyrhizobium neotropicale	BR 10247	GCF_001641695.1	0.96	95.18%
55519643	RefSeq	NZ_VIDU01000010.1	259248	260798	-	WP_027564016.1	hypothetical protein	Bradyrhizobium ottawaense	USDA 4	GCF_000472725.1	0.96	1
307538296	RefSeq	NZ_JAAOLC020000001.1	1242424	1243971	+	WP_166104097.1	hypothetical protein	Bradyrhizobium ottawaense	OO99	GCF_002278135.2	0.96	1
340202087	RefSeq	NZ_JACBZW010000006.1	9176	10723	-	WP_179734501.1	hypothetical protein	Bradyrhizobium ottawaense	L2	GCF_002532025.1	0.96	94.98%
39066491	RefSeq	NZ_KB890534.1	35693	37243	+	WP_018457687.1	hypothetical protein	Bradyrhizobium pachyrhizi	PAC 48	GCF_001189245.1	0.96	92.34%
148032611	RefSeq	NZ_NAEX01000140.1	9933	11483	+	WP_085348383.1	hypothetical protein	Bradyrhizobium pachyrhizi	1040	GCF_009759865.1	0.96	91.77%
148032611	RefSeq	NZ_NAEY01000098.1	9933	11483	+	WP_085348383.1	hypothetical protein	Bradyrhizobium pachyrhizi	BR3262	GCF_001440015.1	0.96	89.34%
148032611	RefSeq	NZ_NAEZ01000100.1	9933	11483	+	WP_085348383.1	hypothetical protein	Bradyrhizobium paxllaeri	LMTR 21	GCF_001693515.2	0.96	94.38%
148032611	RefSeq	NZ_NAFA01000138.1	9933	11483	+	WP_085348383.1	hypothetical protein	Bradyrhizobium sacchari	p9-20	GCF_002068095.1	0.96	92.37%
148032611	RefSeq	NZ_NAFB01000097.1	9933	11483	+	WP_085348383.1	hypothetical protein	Bradyrhizobium sacchari	BR 10555	GCF_007828015.1	0.96	92.37%
148040577	RefSeq	NZ_NAFD01000153.1	3402	4952	-	WP_085357732.1	hypothetical protein	Bradyrhizobium sacchari	BR 10556	GCF_007828095.1	0.96	92.37%
148040577	RefSeq	NZ_NAFE01000185.1	3507	5057	-	WP_085357732.1	hypothetical protein	Bradyrhizobium shewense	ERR11	GCF_900094605.1	0.96	95.18%
148040577	RefSeq	NZ_NAFF01000062.1	3402	4952	-	WP_085357732.1	hypothetical protein	Bradyrhizobium sp. 162S2	162S2	GCF_013373785.1	0.96	95.18%
148040577	RefSeq	NZ_NAFG01000140.1	3507	5057	-	WP_085357732.1	hypothetical protein	Bradyrhizobium sp. 1S1	1S1	GCF_011516645.2	0.96	95.18%
148040577	RefSeq	NZ_NAFH01000139.1	3507	5057	-	WP_085357732.1	hypothetical protein	Bradyrhizobium sp. 2S1	2S1	GCF_011516625.2	0.96	95.18%
148040577	RefSeq	NZ_NAFI01000142.1	3507	5057	-	WP_085357732.1	hypothetical protein	Bradyrhizobium sp. 323S2	323S2	GCF_011068405.2	0.96	1
307581571	RefSeq	NZ_JAAOLD020000001.1	5030871	5032418	+	WP_173640812.1	hypothetical protein	Bradyrhizobium sp. 323S2	1S5	GCF_011516635.2	0.96	93.78%
324816075	RefSeq	NZ_JAAVLX010000012.1	85931	87481	-	WP_171583071.1	hypothetical protein	Bradyrhizobium sp. 41S5	41S5	GCF_011516665.2	0.96	93.57%
148041063	RefSeq	NZ_NAFC01000111.1	14847	16397	+	WP_085394040.1	hypothetical protein	Bradyrhizobium sp. 6(2017)	1S3	GCF_011058295.1	0.96	95.18%
87779643	RefSeq	NZ_LFIQ01000059.1	29617	31173	-	WP_050384414.1	hypothetical protein	Bradyrhizobium sp. 66S1MB	66S1MB	GCF_013373795.1	0.96	93.57%
253712247	RefSeq	NZ_CAADFC020000009.1	129522	131072	+	WP_139859453.1	hypothetical protein	Bradyrhizobium sp. AC87j1	AC87j1	GCF_002936975.1	0.96	94.58%
333287208	RefSeq	NZ_JABWSX010000001.1	6723019	6724566	-	WP_176533539.1	hypothetical protein	Bradyrhizobium sp. AS23.2	AS23.2	GCF_001908185.1	0.96	93.78%
316683856	RefSeq	NZ_AP013104.1	83001	84551	-	WP_172649340.1	hypothetical protein	Bradyrhizobium sp. aSej3	aSej3	GCF_008123965.1	0.96	95.38%
128632218	RefSeq	NZ_FPBQ01000054.1	25663	27213	+	WP_092220489.1	hypothetical protein	Bradyrhizobium sp. BR2003	BR2003	GCF_009720285.1	0.96	92.56%
285037070	RefSeq	NZ_AUFA01000027.1	69287	70846	+	WP_156918240.1	hypothetical protein	Bradyrhizobium sp. C9	C9	GCF_002532045.1	0.96	91.57%
27727007	RefSeq	NZ_JH600073.1	5854925	5856475	+	WP_007600189.1	hypothetical protein	Bradyrhizobium sp. CCBAU 051011	CCBAU 051011	GCF_009930815.1	0.96	93.98%
180164183	RefSeq	NZ_PTFE01000014.1	95718	97268	+	WP_104462299.1	hypothetical protein	Bradyrhizobium sp. CCBAU 15544	CCBAU 15544	GCF_000261705.1	0.96	1
26752438	RefSeq	NZ_CM001442.1	1672113	1673663	+	WP_007605892.1	hypothetical protein	Bradyrhizobium sp. CCBAU 15615	CCBAU 15615	GCF_000261725.1	0.96	1
231884877	RefSeq	NZ_SEMA01000024.1	240018	241568	+	WP_129964857.1	hypothetical protein	Bradyrhizobium sp. CCBAU 15635	CCBAU 15635	GCF_000261745.1	0.96	1
231884877	RefSeq	NZ_SWAN01000141.1	7858	9408	-	WP_129964857.1	hypothetical protein	Bradyrhizobium sp. CCBAU 43298	CCBAU 43298	GCF_000261685.1	0.96	1
55466865	RefSeq	NZ_KI911783.1	2450033	2451580	+	WP_027515939.1	hypothetical protein	Bradyrhizobium sp. cir1	CIR1	GCF_014198245.1	0.96	94.98%
128564234	RefSeq	NZ_FOUS01000012.1	111187	112737	+	WP_092260574.1	hypothetical protein	Bradyrhizobium sp. CIR18	CIR18	GCF_014198295.1	0.96	94.78%
170849459	RefSeq	NZ_PGVG01000007.1	224238	225761	-	WP_100232119.1	hypothetical protein	Bradyrhizobium sp. CIR3A	CIR3A	GCF_014197905.1	0.96	94.38%
253705760	RefSeq	NZ_CAADFB020000012.1	85353	86903	-	WP_139481108.1	hypothetical protein	Bradyrhizobium sp. CIR48	CIR48	GCF_014198315.1	0.96	94.78%
87803640	RefSeq	NZ_LFLZ01000030.1	23555	25105	+	WP_050422919.1	hypothetical protein	Bradyrhizobium sp. CNPSo 3424	CNPSo 3424	GCF_004571045.1	0.96	93.98%
249202305	RefSeq	NZ_SZZP01000021.1	121505	123055	+	WP_137482327.1	hypothetical protein	Bradyrhizobium sp. CNPSo 3426	CNPSo 3426	GCF_004570865.1	0.96	93.98%
316683075	RefSeq	NZ_SNUC01000080.1	4844	6394	-	WP_168858884.1	hypothetical protein	Bradyrhizobium sp. CNPSo 3448	CNPSo 3448	GCF_004571025.1	0.96	93.78%
162917591	RefSeq	NZ_NWTG01000003.1	5563	7113	-	WP_097671445.1	hypothetical protein	Bradyrhizobium sp. Cp5.3	Cp5.3	GCF_000426265.1	0.94	94.65%
55501048	RefSeq	NZ_AXAB01000025.1	142583	144133	-	WP_027545389.1	hypothetical protein	Bradyrhizobium sp. ERR14	ERR14	GCF_014198235.1	0.96	94.78%
282418389	RefSeq	NZ_SMYJ01000002.1	58451	59947	+	WP_155262139.1	hypothetical protein	Bradyrhizobium sp. Gha	Gha	GCF_900113735.1	0.95	87.10%
38878986	RefSeq	NZ_BJNL01000084.1	25233	26783	+	WP_018270013.1	hypothetical protein	Bradyrhizobium sp. Ghvi	Ghvi	GCF_900115265.1	0.95	86.90%
38878986	RefSeq	NZ_KB900701.1	3302389	3303939	+	WP_018270013.1	hypothetical protein	Bradyrhizobium sp. IAR9	IAR9	GCF_013408065.1	0.96	93.78%
70908716	RefSeq	NZ_AJPV01000604.1	11674	13224	-	WP_038388668.1	hypothetical protein	Bradyrhizobium sp. LCT2	LCT2	GCF_009931255.1	0.96	94.98%
128721866	RefSeq	NZ_MOXO01000219.1	12391	13941	-	WP_075969021.1	hypothetical protein	Bradyrhizobium sp. LMTR 3	LMTR 3	GCF_001693485.1	0.96	94.58%
128721866	RefSeq	NZ_SWAO01000069.1	54862	56412	+	WP_075969021.1	hypothetical protein	Bradyrhizobium sp. LVM 105	LVM 105	GCF_003957705.1	0.96	93.98%
225706913	RefSeq	NZ_QZMV01000049.1	2512	4062	-	WP_126262173.1	hypothetical protein	Bradyrhizobium sp. NAS80.1	NAS80.1	GCF_001908205.1	0.96	93.78%
225706913	RefSeq	NZ_SPQS01000051.1	12759	14309	+	WP_126262173.1	hypothetical protein	Bradyrhizobium sp. R5	R5	GCF_900101405.1	0.96	90.14%
225706913	RefSeq	NZ_SPQU01000064.1	6945	8495	+	WP_126262173.1	hypothetical protein	Bradyrhizobium sp. Rc2d	Rc2d	GCF_900099855.1	0.96	95.38%
148044225	RefSeq	NZ_NAFJ01000102.1	3399	4949	-	WP_085383424.1	hypothetical protein	Bradyrhizobium sp. Rc3b	Rc3b	GCF_900114915.1	0.96	92.17%
148044225	RefSeq	NZ_NAFK01000121.1	3399	4949	-	WP_085383424.1	hypothetical protein	Bradyrhizobium sp. SBR1B	SBR1B	GCF_014198205.1	0.95	86.09%
230302572	RefSeq	NZ_LBJM01000047.1	16813	18360	+	WP_128945129.1	hypothetical protein	Bradyrhizobium sp. SG09	SG09	GCF_009176665.1	0.96	1
230809867	RefSeq	NZ_CP022221.1	2994282	2995829	+	WP_128932245.1	hypothetical protein	Bradyrhizobium sp. th.b2	th.b2	GCF_000426785.1	0.96	95.18%
304432307	RefSeq	NZ_VKHP01000048.1	37536	39032	+	WP_165445689.1	hypothetical protein	Bradyrhizobium sp. UFLA 03-321	UFLA 03-321	GCF_001969825.1	0.96	90.74%
230267873	RefSeq	NZ_RDRA01000006.1	329558	331105	-	WP_128939486.1	hypothetical protein	Bradyrhizobium sp. UFLA03-84	UFLA03-84	GCF_002289535.1	0.96	91.97%
230267873	RefSeq	NZ_RKMK01000035.1	39798	41345	+	WP_128939486.1	hypothetical protein	Bradyrhizobium sp. USDA 3456	USDA 3456	GCF_006519655.1	0.96	93.17%
285809531	RefSeq	NZ_WQNE01000002.1	282130	283599	-	WP_157328213.1	hypothetical protein	Bradyrhizobium sp. USDA 3458	3458	GCF_006519675.2	0.96	89.94%
87792460	RefSeq	NZ_LFIP02000006.1	190904	192454	-	WP_050402903.1	hypothetical protein	Bradyrhizobium sp. WSM 1744	WSM 1744	GCF_013114835.1	0.96	93.78%
141432265	RefSeq	NZ_LWIG01000038.1	55603	57150	+	WP_080138897.1	hypothetical protein	Bradyrhizobium sp. WSM 1791	WSM 1791	GCF_013114825.1	0.96	93.37%
141432265	RefSeq	NZ_VITU01000014.1	6466	8013	-	WP_080138897.1	hypothetical protein	Bradyrhizobium sp. WSM1253	WSM1253	GCF_000244935.1	0.96	91.16%
141432265	RefSeq	NZ_VITW01000013.1	7541	9088	-	WP_080138897.1	hypothetical protein	Bradyrhizobium sp. WSM1417	WSM1417	GCF_000515415.1	0.96	91.77%
188647580	RefSeq	NZ_LS398110.1	1514225	1515748	+	WP_122401286.1	hypothetical protein	Bradyrhizobium sp. WSM2254	WSM2254	GCF_000472645.1	0.96	93.17%
230267785	RefSeq	NZ_RDQF01000052.1	52861	54384	+	WP_129145610.1	hypothetical protein	Bradyrhizobium sp. WSM2793	WSM2793	GCF_000379585.1	0.96	94.58%
69333422	RefSeq	NZ_AJQL01000225.1	31477	33024	-	WP_036008415.1	hypothetical protein	Bradyrhizobium sp. WSM3983	WSM3983	GCF_000473045.1	0.96	95.38%
69365344	RefSeq	NZ_AJQJ01000479.1	3560	5107	-	WP_036046354.1	hypothetical protein	Bradyrhizobium sp. WSM4349	WSM4349	GCF_000373125.1	0.96	93.17%
230294881	RefSeq	NZ_LBJQ01000089.1	66765	68315	+	WP_128921295.1	hypothetical protein	Bradyrhizobium sp. WSM471	WSM471	GCF_000244915.1	0.96	91.77%
136626507	RefSeq	NZ_MPVQ01000042.1	51548	53098	-	WP_076827902.1	hypothetical protein	Bradyrhizobium tropiciagri	SEMIA 6148	GCF_001189845.1	0.96	92.37%
88131094	RefSeq	NZ_LGTB01000010.1	182505	184055	-	WP_050627303.1	hypothetical protein	Bradyrhizobium uaiense	UFLA 03-164	GCF_010811875.1	0.96	91.97%
159459135	RefSeq	NZ_NSJY01000020.1	132205	133755	-	WP_095736128.1	hypothetical protein	Bradyrhizobium vignae	-	GCF_900324035.1	0.94	91.77%
285812213	RefSeq	NZ_WQNF01000037.1	63133	64629	+	WP_157348146.1	hypothetical protein	Bradyrhizobium vignae	LMG 28791	GCF_004114425.1	0.94	91.56%
128532148	RefSeq	NZ_FOVU01000006.1	46463	48013	+	WP_092297133.1	hypothetical protein	Bradyrhizobium viridifuturi	SEMIA 690	GCF_001238275.1	0.96	91.77%
128576874	RefSeq	NZ_FOQM01000043.1	41483	43033	+	WP_092238380.1	hypothetical protein	Bradyrhizobium yuanmingense	BR3267	GCF_001439885.1	0.96	94.38%
124050189	RefSeq	NZ_FMZW01000015.1	123043	124593	+	WP_092083553.1	hypothetical protein	Bradyrhizobium yuanmingense	CCBAU 05623	GCF_000261785.1	0.96	92.37%
258197151	RefSeq	NZ_VIDV02000216.1	15356	16906	-	WP_141342167.1	hypothetical protein	Bradyrhizobium yuanmingense	CCBAU 35157	GCF_000261825.1	0.96	92.57%
97679873	RefSeq	NZ_LJYE01000116.1	27168	28718	+	WP_057021375.1	hypothetical protein	Bradyrhizobium zhanjiangense	CCBAU 51787	GCF_004114485.1	0.96	93.17%
117495480	RefSeq	NZ_LWUI01000050.1	14040	15587	+	WP_069279846.1	hypothetical protein	Bradyrhizobium zhanjiangense	CCBAU 51778	GCF_004114935.1	0.96	92.57%
117495480	RefSeq	NZ_LXEM01000053.1	1118	2665	-	WP_069279846.1	hypothetical protein	Bradyrhizobium zhanjiangense	CCBAU 51781	GCF_004114465.1	0.96	92.77%
350800301	RefSeq	NZ_JACIHC010000003.1	705167	706711	-	WP_183230712.1	hypothetical protein	Bradyrhizobium zhanjiangense	CCBAU 51770	GCF_004114435.1	0.96	92.77%

## Sheet: BJS_08774
Supplementary Table 1. BLASTp results of the BJS_08774 protein against Bradyrhizobium species genomes. Only results showing over 70% of identity and over 50% of cover were kept.
Id	Source	Nucleotide Accession	Start	Stop	Strand	Protein	Protein Name	Organism	Strain	Assembly	Cover	Identity
51141200	RefSeq	NZ_AXAG01000063.1	9238	10242	+	WP_110115950.1	hypothetical protein	Bradyrhizobium arachidis	USDA 3384	GCF_000472685.1	0.45	80.79%
51141200	RefSeq	NZ_JRPN01000019.1	695	1699	-	WP_110115950.1	hypothetical protein	Bradyrhizobium daqingense	CGMCC 1.10947	GCF_007830205.1	0.45	99.34%
602264	RefSeq	NZ_AXVP01000409.1	635	1639	-	WP_011084455.1	hypothetical protein	Bradyrhizobium diazoefficiens	USDA 122	GCF_001908315.1	0.96	99.38%
602264	RefSeq	NZ_CP013127.1	1841082	1842086	+	WP_011084455.1	hypothetical protein	Bradyrhizobium diazoefficiens	Is-1	GCF_001280585.1	0.96	99.38%
602264	RefSeq	NZ_CP017637.1	9429540	9430544	-	WP_011084455.1	hypothetical protein	Bradyrhizobium diazoefficiens	H12S4	GCF_014163435.1	0.45	1
602264	RefSeq	NZ_LGUJ01000010.1	659	1663	-	WP_011084455.1	hypothetical protein	Bradyrhizobium diazoefficiens	HH15	GCF_014163415.1	0.45	1
25402073	RefSeq	NZ_AJQA01000423.1	9672	10160	+	WP_014498044.1	hypothetical protein	Bradyrhizobium diazoefficiens	XF7	GCF_003183845.2	0.45	1
25402073	RefSeq	NZ_AP022639.1	1841653	1842141	+	WP_014498044.1	hypothetical protein	Bradyrhizobium diazoefficiens	CCBAU 41267	GCF_000261765.1	0.45	99.34%
25402073	RefSeq	NZ_AP022641.1	1841748	1842236	+	WP_014498044.1	hypothetical protein	Bradyrhizobium diazoefficiens	F07S3	GCF_014163475.1	0.45	99.34%
25402073	RefSeq	NZ_AXAV01000053.1	10518	11006	+	WP_014498044.1	hypothetical protein	Bradyrhizobium diazoefficiens	HF08	GCF_014163455.1	0.45	99.34%
25402073	RefSeq	NZ_BJNK01000091.1	9632	10120	+	WP_014498044.1	hypothetical protein	Bradyrhizobium diazoefficiens	110spc4	GCF_004359355.1	0.45	99.34%
25402073	RefSeq	NZ_CP007569.1	9392524	9393012	+	WP_014498044.1	hypothetical protein	Bradyrhizobium diazoefficiens	172S4	GCF_011604625.1	0.45	99.34%
25402073	RefSeq	NZ_CP010313.1	8483501	8483989	-	WP_014498044.1	hypothetical protein	Bradyrhizobium diazoefficiens	113-2	GCF_013390305.1	0.45	99.34%
25402073	RefSeq	NZ_CP029603.2	1918407	1918895	+	WP_014498044.1	hypothetical protein	Bradyrhizobium diazoefficiens	Y21	GCF_002531995.1	0.45	99.34%
25402073	RefSeq	NZ_CP058354.1	1625227	1625715	+	WP_014498044.1	hypothetical protein	Bradyrhizobium diazoefficiens	SEMIA 5080	GCF_000648595.1	0.45	99.34%
25402073	RefSeq	NZ_JACJNR010000016.1	761	1249	-	WP_014498044.1	hypothetical protein	Bradyrhizobium diazoefficiens	USDA 110	GCF_001642675.1	0.45	99.34%
25402073	RefSeq	NZ_JGCL01000053.1	2696	3184	-	WP_014498044.1	hypothetical protein	Bradyrhizobium elkanii	USDA 94	GCF_000519225.1	0.45	83.44%
25402073	RefSeq	NZ_WWEZ01000021.1	765	1253	-	WP_014498044.1	hypothetical protein	Bradyrhizobium genosp. SA-4 str. CB756	CB756	GCF_000473125.1	0.45	80.79%
54145379	RefSeq	NZ_ADOU02000007.1	1847663	1848151	+	WP_026312792.1	hypothetical protein	Bradyrhizobium huanghuaihaiense	CGMCC 1.10948	GCF_007830635.1	0.45	99.34%
54145379	RefSeq	NZ_AJPX01000001.1	680	1168	-	WP_026312792.1	hypothetical protein	Bradyrhizobium japonicum	Is-34	GCF_000773865.1	0.96	99.69%
54145379	RefSeq	NZ_AJPY01000717.1	9863	10351	+	WP_026312792.1	hypothetical protein	Bradyrhizobium japonicum	J5	GCF_001887695.1	0.96	99.38%
54145379	RefSeq	NZ_AJPZ01000538.1	10000	10488	+	WP_026312792.1	hypothetical protein	Bradyrhizobium japonicum	NBRC 14783	GCF_006539645.1	0.45	1
54145379	RefSeq	NZ_AJQB01000773.1	676	1164	-	WP_026312792.1	hypothetical protein	Bradyrhizobium japonicum	E109	GCF_000807315.1	0.45	1
54145379	RefSeq	NZ_AJQE01000388.1	622	1110	-	WP_026312792.1	hypothetical protein	Bradyrhizobium japonicum	5038	GCF_013752735.1	0.45	1
54145379	RefSeq	NZ_AJQF01000523.1	674	1162	-	WP_026312792.1	hypothetical protein	Bradyrhizobium japonicum	FN1	GCF_001038185.1	0.45	1
54145379	RefSeq	NZ_AJQG01000357.1	1065	1553	+	WP_026312792.1	hypothetical protein	Bradyrhizobium japonicum	5873	GCF_009864815.1	0.45	1
54145379	RefSeq	NZ_AJQH01000381.1	676	1164	-	WP_026312792.1	hypothetical protein	Bradyrhizobium japonicum	CCBAU 15354	GCF_000261545.1	0.45	99.34%
54145379	RefSeq	NZ_AJQI01000456.1	662	1150	-	WP_026312792.1	hypothetical protein	Bradyrhizobium japonicum	CCBAU 15517	GCF_000261565.1	0.45	99.34%
54145379	RefSeq	NZ_AP021854.1	8354701	8355189	-	WP_026312792.1	hypothetical protein	Bradyrhizobium japonicum	CCBAU 15618	GCF_000261585.1	0.45	99.34%
54145379	RefSeq	NZ_AP022638.1	1860172	1860660	+	WP_026312792.1	hypothetical protein	Bradyrhizobium japonicum	CCBAU 25435	GCF_000261605.1	0.45	1
54145379	RefSeq	NZ_AP022640.1	1860049	1860537	+	WP_026312792.1	hypothetical protein	Bradyrhizobium japonicum	CCBAU 83623	GCF_000261625.1	0.45	99.34%
54145379	RefSeq	NZ_AXAF01000040.1	924	1412	-	WP_026312792.1	hypothetical protein	Bradyrhizobium japonicum	SEMIA 5079	GCF_000661935.1	0.45	1
54145379	RefSeq	NZ_CP011360.1	1119292	1119780	+	WP_026312792.1	hypothetical protein	Bradyrhizobium japonicum	USDA 123	GCF_000482525.1	0.96	99.38%
54145379	RefSeq	NZ_CP032617.1	1731967	1732455	+	WP_026312792.1	hypothetical protein	Bradyrhizobium japonicum	USDA 124	GCF_000374205.1	0.45	99.34%
54145379	RefSeq	NZ_CP050064.1	7766495	7766983	+	WP_026312792.1	hypothetical protein	Bradyrhizobium japonicum	USDA 38	GCF_000472745.1	0.96	99.69%
54145379	RefSeq	NZ_CP055233.1	8193725	8194213	-	WP_026312792.1	hypothetical protein	Bradyrhizobium japonicum	USDA 6	GCF_000472985.1	0.45	1
54145379	RefSeq	NZ_KB893885.1	928	1416	-	WP_026312792.1	hypothetical protein	Bradyrhizobium lupini	DSM 30140	GCF_014194605.1	0.45	1
54145379	RefSeq	NZ_NWTE01000036.1	699	1187	-	WP_026312792.1	hypothetical protein	Bradyrhizobium ottawaense	USDA 4	GCF_000472725.1	0.45	99.34%
54145379	RefSeq	NZ_VLKL01000051.1	981	1469	-	WP_026312792.1	hypothetical protein	Bradyrhizobium sp. BM-T	BM-T	GCF_004343145.1	0.45	78.81%
54145379	RefSeq	NZ_VLLA01000062.1	12300	12788	+	WP_026312792.1	hypothetical protein	Bradyrhizobium sp. CCBAU 15544	CCBAU 15544	GCF_000261705.1	0.45	99.34%
282364241	RefSeq	NZ_JAFC01000014.1	92455	92988	-	WP_155258457.1	hypothetical protein	Bradyrhizobium sp. CCBAU 15615	CCBAU 15615	GCF_000261725.1	0.45	99.34%
69151303	RefSeq	NZ_AXAD01000012.1	166193	166726	-	WP_035730803.1	hypothetical protein	Bradyrhizobium sp. CCBAU 15635	CCBAU 15635	GCF_000261745.1	0.45	99.34%
69151303	RefSeq	NZ_KI421499.1	9776619	9777152	-	WP_035730803.1	hypothetical protein	Bradyrhizobium sp. CCBAU 43298	CCBAU 43298	GCF_000261685.1	0.45	99.34%
69151303	RefSeq	NZ_VIDU01000013.1	166394	166927	-	WP_035730803.1	hypothetical protein	Bradyrhizobium sp. R2.2-H	R2.2-H	GCF_004346455.1	0.45	78.81%
307884402	RefSeq	NZ_SMBQ01000025.1	62821	63354	-	WP_165941766.1	hypothetical protein	Bradyrhizobium sp. SG09	SG09	GCF_009176665.1	0.45	99.34%
307884402	RefSeq	NZ_SMBR01000021.1	2230	2763	+	WP_165941766.1	hypothetical protein	Bradyrhizobium sp. USDA 3456	USDA 3456	GCF_006519655.1	0.45	80.79%
238114956	RefSeq	NZ_SMCG01000021.1	2236	2763	+	WP_165936356.1	hypothetical protein	Bradyrhizobium sp. W	W	GCF_004346585.1	0.45	78.81%
238114956	RefSeq	NZ_SMCM01000024.1	62830	63357	-	WP_165936356.1	hypothetical protein	Bradyrhizobium sp. Y-H1	Y-H1	GCF_004346395.1	0.45	78.81%

[truncated: 6 more sheets: BJS_08523, BJS_08240, BJS_08216, BJS_08267, BJS_08247, BJS_08160]
