# Supplementary material for: Revealing potential functions of hypothetical proteins induced by genistein in the symbiosis island of Bradyrhizobium japonicum commercial strain SEMIA 5079 (= CPAC 15)
Source: BMC Microbiol. 2022 May 5;22:122. doi: 10.1186/s12866-022-02527-9 (PMC9069715; doi:10.1186/s12866-022-02527-9)
Supplement: Supplementary file 3 — Additional file 3. [file 12866_2022_2527_MOESM3_ESM.xlsx]

## Sheet: Summary
Table 1. Cellular localization, signal peptide prediction and virulence traits of the HPs
Protein ID	CELLO v.2.5	PSORTb v3.0.3	PSLpred	SOSUI	﻿Signal peptide - ﻿SignalP 4.1	Secreted protein - SecretomeP	VICMpred	VirulentPred	EffectiveDB
									EffectiveT3	EffectiveCCBD	T4SEpre	EffectiveELD☨
BJS_07536	Cytoplasmic	Unknown	Cytoplasmic (90.2%)	Soluble	NO	NO	Information and storage	Non-Virulent	0	0	0	0
BJS_07605	Cytoplasmic	Cytoplasmic	Cytoplasmic (71.1%)	Soluble	NO	NO	Cellular process	Non-Virulent	0	0	0	PF08267/PF01717
BJS_07621	Cytoplasmic	Cytoplasmic	Cytoplasmic (90.2%)	Soluble	NO	NO	Cellular process	Non-Virulent	1 (high confidence)	0	0	PF04828
BJS_07647	Extracellular	OuterMembrane	Outer Membrane (71.1%)	Membrane (1 transmembrane helix)	YES	YES	Metabolism Molecule	Non-Virulent	0	0	0	0
BJS_08160	Cytoplasmic	Cytoplasmic	Cytoplasmic (53.1%)	Soluble	NO	NO	Metabolism Molecule	Non-Virulent	0	0	0	PF02735
BJS_08216	Cytoplasmic	Cytoplasmic	Cytoplasmic (98.1%)	Soluble	NO	NO	Metabolism Molecule	Non-Virulent	0	0	0	0
BJS_08240	Cytoplasmic	Cytoplasmic	Cytoplasmic (90.2%)	Membrane (1 transmembrane helix)	NO	NO	Virulence factors	Non-Virulent	0	0	0	0
BJS_08251	InnerMembrane/Periplasmic/Cytoplasmic	Cytoplasmic	Cytoplasmic (53.1%)	Soluble	NO	NO	Cellular process	Non-Virulent	0	0	0	PF13365
BJS_08254	Extracellular	Unknown	Periplasmic (68.1%)	Soluble	NO	YES	Cellular process	Virulent	1 (high confidence)	0	0	PF13365
BJS_08258 (=AspC)	Cytoplasmic/InnerMembrane	Cytoplasmic	Cytoplasmic (90.2%)	Soluble	NO	NO	Metabolism Molecule	Non-Virulent	1 (high confidence)	0	0	(PF00155)
BJS_08261	Cytoplasmic	Cytoplasmic	Cytoplasmic (98%)	Soluble	NO	NO	Metabolism Molecule	Non-Virulent	0	0	0	(PF00171)
BJS_08267	InnerMembrane	Cytoplasmic Membrane	Inner-membrane	Membrane (11 transmembrane helix)	NO	NO	Metabolism Molecule	Non-Virulent	0	0	0	PF07690
BJS_08317	Cytoplasmic	Cytoplasmic	Periplasmic (68%)	Soluble	NO	NO	Information and storage	Non-Virulent	0	0	0	0
BJS_08523	Cytoplasmic	Unknown	Cytoplasmic (90.2%)	Membrane (1 transmembrane helix)	NO	NO	Cellular process	Non-Virulent	0	0	0	0
BJS_08774	Cytoplasmic	Cytoplasmic	Cytoplasmic (71.1%)	Membrane (1 transmembrane helix)	NO	NO	Cellular process	Virulent	0	0	0	0
☨Numbers shown in EffectiveELD column represented PFAM domains

## Sheet: Physico-chemical properties
Table 2. Prediction of physical-chemical properties in the 15 HPs
Protein name	﻿Number of amino acids	﻿Molecular weight	﻿Theoretical pI	﻿Formula	﻿Total number of atoms	﻿Total number of negatively charged residues (Asp + Glu)	﻿Total number of positively charged residues (Arg + Lys)	﻿Extinction coefficients (﻿M-1 cm-1)*	﻿Estimated half-life (﻿Escherichia coli, in vivo)¹	﻿Instability index²	﻿Aliphatic index³	﻿Grand average of hydropathicity (GRAVY)
BJS_07536	516	55236.80	6.32	﻿C2482H3834N718O697S11	﻿7742	﻿48	41	﻿107285	﻿>10 hours	﻿43.51 (unstable)	﻿92.87	﻿0.015
BJS_07605	743	83225.02	6.10	﻿C3682H5818N1052O1086S32	﻿11670	﻿93	﻿86	﻿106060	﻿2 min	﻿45.30 (unstable)	﻿88.94	﻿-0.217
BJS_07621	407	46234.48	6.76	﻿C2038H3150N592O595S24	﻿6399	﻿49	47	﻿49235	﻿>10 hours	﻿45.13 (unstable)	﻿75.55	﻿-0.412
BJS_07647	241	25431.57	6.49	﻿C1144H1717N309O336S8	﻿3514	﻿15	14	﻿59150	﻿>10 hours	﻿27.86 (stable)	﻿76.18	﻿0.015
BJS_08160	315	35593.82	8.96	﻿C1573H2551N449O472S9	﻿5054	﻿52	﻿57	﻿20400	﻿>10 hours	﻿29.57 (stable)	﻿81.21	﻿-0.622
BJS_08216	524	57393.32	5.76	﻿C1573H2551N449O472S9	﻿8057	﻿67	﻿53	﻿36120	﻿>10 hours	﻿37.18 (stable)	﻿87.35	﻿-0.164
BJS_08240	471	52688.54	6.81	﻿C2347H3692N662O673S23	﻿7397	55	54	﻿67420	﻿>10 hours	﻿49.52 (unstable)	﻿88.37	﻿-0.136
BJS_08251	699	76017.70	5.98	﻿C3400H5353N951O995S17	﻿10716	﻿82	75	﻿96745	﻿>10 hours	﻿37.68 (stable)	﻿90.03	﻿-0.160
BJS_08254	299	31821.60	5.57	﻿C1418H2202N388O440S3	﻿4451	29	24	﻿52035	﻿>10 hours	﻿36.08 (stable)	﻿80.27	﻿-0.264
BJS_08258 (=AspC)	432	46607.05	6.29	﻿C1418H2202N388O440S3	﻿6569	46	43	﻿38305	﻿>10 hours	﻿39.54 (stable)	﻿96.94	﻿0.043
BJS_08261	344	36476.74	6.21	﻿C1418H2202N388O440S3	﻿5129	﻿37	34	﻿19160	﻿>10 hours	﻿40.55 (unstable)	﻿86.28	﻿0.048
BJS_08267	398	42919.99	9.44	﻿C1418H2202N388O440S3	﻿6174	﻿19	﻿28	﻿65110	﻿>10 hours	﻿33.21 (stable)	﻿120.10	﻿0.772
BJS_08317	747	80973.03	6.42	﻿C1418H2202N388O440S3	﻿11378	﻿93	88	﻿69035	﻿>10 hours	﻿58.02 (stable)	﻿84.03	﻿-0.329
BJS_08523	424	45830.48	8.35	﻿C1418H2202N388O440S3	﻿6458	﻿44	47	﻿49430	﻿>10 hours	﻿40.61 (unstable)	﻿92.85	﻿-0.034
BJS_08774	334	37067.25	9.08	﻿C1418H2202N388O440S3	﻿5170	﻿38	47	﻿51170	﻿>10 hours	﻿66.43 (unstable)	﻿77.46	﻿-0.373
﻿*Extinction coefficients are in units of M-1 cm-1, at 280 nm measured in water, value is given ﻿assuming all pairs of Cys residues form cystines.
¹ProtParam relies on the "N-end rule", which relates the half-life of a protein to the identity of its N-terminal residue.
²The instability index provides an estimate of the stability of your protein in a test tube.
³The aliphatic index of a protein is defined as the relative volume occupied by aliphatic side chains (alanine, valine, isoleucine, and leucine).
For more information about the properties calculated by ProtParam tool: https://web.expasy.org/protparam/protparam-doc.html

## Sheet: Peptide signal 
Table 3. Prediction of peptide sginal by both SignalP4.1 and SecretomeP 2.0 programs
Protein name	﻿Signal peptide - ﻿SignalP 4.1	﻿SecretomeP 2.0*
		Network 1	Network 2	Network 3	﻿SecP score	Secreted protein
BJS_07536	NO	﻿0.156699	﻿0.049079	﻿0.233080	﻿0.146286	NO
BJS_07605	NO	﻿0.097969	﻿0.052550	﻿0.106215	﻿0.085578	NO
BJS_07621	NO	﻿0.090052	﻿0.041447	﻿0.106786	﻿0.079428	NO
BJS_07647	YES	﻿0.934686	﻿0.988203	﻿0.868070	﻿0.930320	YES
BJS_08160	NO	﻿0.111155	﻿0.037906	﻿0.177555	﻿0.108872	NO
BJS_08216	NO	﻿0.095349	﻿0.035881	﻿0.131244	﻿0.087491	NO
BJS_08240	NO	﻿0.103400	﻿0.037148	﻿0.126198	﻿0.088915	NO
BJS_08251	NO	﻿0.307890	﻿0.346151	﻿0.366793	﻿0.340278	NO
BJS_08254	NO	﻿0.936493	﻿0.998740	﻿0.900698	﻿0.945310	YES
BJS_08258 (=AspC)	NO	﻿0.100381	﻿0.057704	﻿0.113850	﻿0.090645	NO
BJS_08261	NO	﻿0.101197	﻿0.044532	﻿0.150077	﻿0.098602	NO
BJS_08267	NO	﻿0.092289	﻿0.340066	﻿0.177994	﻿0.203450	NO
BJS_08317	NO	﻿0.230942	﻿0.029627	﻿0.356405	﻿0.205658	NO
BJS_08523	NO	﻿0.111749	﻿0.073237	﻿0.123901	﻿0.102962	NO
BJS_08774	NO	﻿0.121960	﻿0.035060	﻿0.112645	﻿0.089888	NO
﻿SignalP 4.0: discriminating signal peptides from transmembrane regions
Petersen TN., Brunak S., von Heijne G. & Nielsen H.
Nature Methods, 8:785-786, 2011
﻿*Non-classically secreted proteins should obtain an NN-score (Network Score) / SecP score exceeding the threshold, but not at the same time be predicted to contain a signal peptide
﻿The recommended thresholds are 0.5 for bacterial sequences
For more informations about the output by SecretomeP: http://www.cbs.dtu.dk/services/SecretomeP-2.0/output.php

## Sheet: 3D structures
Figure 1. Predicted 3D structure for the 15 HPs
