# Supplementary material for: Revealing potential functions of hypothetical proteins induced by genistein in the symbiosis island of Bradyrhizobium japonicum commercial strain SEMIA 5079 (= CPAC 15)
Source: BMC Microbiol. 2022 May 5;22:122. doi: 10.1186/s12866-022-02527-9 (PMC9069715; doi:10.1186/s12866-022-02527-9)
Supplement: Supplementary file 4 — Additional file 4. [file 12866_2022_2527_MOESM4_ESM.xlsx]

## Sheet: Summary
Table 1. Enrichment of HPs based on ELD database. Domain are shown as PFAM numbers. Bradyrhizobium species are shown in bold.
Genome	Class*	ELD score	Number of proteins containing this domain	Domain	PROTEIN
Nocardia farcinica NBRC 15532	s	4	3	PF08267	7605	Copy number in non-pathogens:
Corynebacterium sputi DSM 45148	s	4	3	PF08267	7605	Mean=0.47 Stddev=0.55
Pseudonocardia acaciae DSM 45401	s	4	6	PF01717	7605	Copy number in non-pathogens:
Gemella sanguinis	s	4	6	PF01717	7605	Mean=1.04 Stddev=1.01
Bradyrhizobium icense	s	4	6	PF01717	7605
Rhizobium leguminosarum bv. trifolii WSM2297	s	4	14	PF04828	7621	Copy number in non-pathogens:
Bradyrhizobium japonicum USDA 6	s	5	16	PF04828	7621	Mean=1.42 Stddev=2.75
Mesorhizobium loti MAFF303099	s	4	14	PF04828	7621
Sinorhizobium fredii HH103	s	5	16	PF04828	7621
Mesorhizobium metallidurans STM 2683	s	6	18	PF04828	7621
Mesorhizobium plurifarium	s	5	17	PF04828	7621
Mesorhizobium plurifarium	s	5	17	PF04828	7621
Mesorhizobium plurifarium	s	6	20	PF04828	7621
Mesorhizobium plurifarium	s	5	16	PF04828	7621								p
Rhizobium favelukesii	s	4	13	PF04828	7621
Neorhizobium galegae bv. officinalis bv. officinalis str. HAMBI 1141	s	4	15	PF04828	7621
Neorhizobium galegae bv. orientalis str. HAMBI 540	s	4	15	PF04828	7621
Rhizobium sullae	s	5	16	PF04828	7621
Rhizobium leguminosarum bv. trifolii WSM2304	s	4	14	PF04828	7621
Rhizobium leguminosarum bv. trifolii WSM1325	s	6	19	PF04828	7621
Rhizobium sp. CF080	s	4	14	PF04828	7621
Rhizobium sp. CF142	s	4	13	PF04828	7621
Bradyrhizobium sp. YR681	s	4	14	PF04828	7621
Mesorhizobium opportunistum WSM2075	p	4	13	PF04828	7621
Rhizobium giardinii bv. giardinii H152	s	4	15	PF04828	7621
Sinorhizobium medicae WSM1369	s	4	15	PF04828	7621
Bradyrhizobium elkanii USDA 76	s	4	14	PF04828	7621
Sinorhizobium medicae WSM1115	s	4	14	PF04828	7621
Rhizobium leguminosarum bv. trifolii SRDI565	s	5	17	PF04828	7621
Rhizobium leguminosarum bv. viciae 248	s	6	18	PF04828	7621
Mesorhizobium loti NZP2037	s	4	14	PF04828	7621
Ensifer sp. BR816	s	6	19	PF04828	7621
Rhizobium leguminosarum bv. phaseoli 4292	s	4	15	PF04828	7621
Rhizobium leguminosarum bv. viciae WSM1481	s	6	20	PF04828	7621
Rhizobium leguminosarum bv. trifolii SRDI943	s	6	18	PF04828	7621
Rhizobium leguminosarum bv. viciae WSM1455	s	5	17	PF04828	7621
Rhizobium leguminosarum bv. trifolii WSM597	s	5	16	PF04828	7621
Rhizobium leguminosarum bv. trifolii WSM2012	s	4	14	PF04828	7621
Mesorhizobium sp. L103C119B0	s	6	20	PF04828	7621
Mesorhizobium sp. LNHC221B00	s	4	14	PF04828	7621
Mesorhizobium sp. LNJC384A00	s	6	19	PF04828	7621
Mesorhizobium sp. LNJC386A00	s	6	20	PF04828	7621
Mesorhizobium sp. LNJC391B00	s	6	18	PF04828	7621
Mesorhizobium sp. LNJC395A00	s	5	16	PF04828	7621
Mesorhizobium sp. LNJC403B00	s	6	19	PF04828	7621
Rhizobium favelukesii	s	4	13	PF04828	7621
Rhizobium mongolense USDA 1844	s	4	14	PF04828	7621
Sinorhizobium meliloti WSM4191	s	4	15	PF04828	7621
Mesorhizobium sp. WSM3224	s	8	24	PF04828	7621
Sinorhizobium meliloti GVPV12	s	4	13	PF04828	7621
Bradyrhizobium sp. WSM3983	s	4	13	PF04828	7621
Bradyrhizobium elkanii USDA 3259	s	4	13	PF04828	7621
Sinorhizobium meliloti BO21CC	s	4	13	PF04828	7621
Bradyrhizobium japonicum USDA 38	s	6	18	PF04828	7621
Mesorhizobium ciceri CMG6	s	4	15	PF04828	7621
Sinorhizobium meliloti Mlalz-1	s	4	14	PF04828	7621
Sinorhizobium medicae WSM244	s	4	15	PF04828	7621
Sinorhizobium meliloti MVII-I	s	4	13	PF04828	7621
Rhizobium leguminosarum bv. viciae GB30	s	5	17	PF04828	7621
Rhizobium leguminosarum bv. viciae Vh3	s	5	16	PF04828	7621
Rhizobium leguminosarum bv. viciae Ps8	s	6	20	PF04828	7621
Rhizobium leguminosarum bv. trifolii TA1	s	6	18	PF04828	7621
Bradyrhizobium japonicum USDA 6	s	5	16	PF04828	7621
Bradyrhizobium japonicum USDA 122	s	5	16	PF04828	7621
Mesorhizobium erdmanii USDA 3471	s	4	14	PF04828	7621
Bradyrhizobium japonicum USDA 4	s	4	13	PF04828	7621
Bradyrhizobium sp. Ec3.3	s	5	16	PF04828	7621
Bradyrhizobium elkanii WSM1741	s	4	15	PF04828	7621
Bradyrhizobium sp. Cp5.3	s	4	13	PF04828	7621
Rhizobium leguminosarum bv. viciae Vc2	s	5	16	PF04828	7621
Bradyrhizobium japonicum USDA 123	s	4	13	PF04828	7621
Bradyrhizobium elkanii USDA 3254	s	4	13	PF04828	7621
Mesorhizobium loti CJ3sym	s	4	15	PF04828	7621
Bradyrhizobium sp. USDA 3384	s	4	13	PF04828	7621
Inquilinus limosus DSM 16000	s	5	17	PF04828	7621
Bradyrhizobium sp. th.b2	s	4	14	PF04828	7621
Rhizobium leucaenae USDA 9039	s	4	14	PF04828	7621
Rhizobium leguminosarum bv. viciae VF39	s	4	14	PF04828	7621
Rhizobium leguminosarum bv. viciae UPM1131	s	4	14	PF04828	7621
Rhizobium sullae WSM1592	s	5	16	PF04828	7621
Rhizobium leguminosarum bv. viciae UPM1137	s	5	16	PF04828	7621
Sinorhizobium meliloti RRl128	s	4	13	PF04828	7621
Sinorhizobium medicae DI28	s	4	15	PF04828	7621
Rhizobium leguminosarum bv. phaseoli FA23	s	4	15	PF04828	7621
Rhizobium gallicum bv. gallicum R602sp	s	5	16	PF04828	7621
Rhizobium sp. CCGE 510	s	4	14	PF04828	7621
Rhizobium etli CNPAF512	s	5	17	PF04828	7621
Rhizobium grahamii CCGE 502	s	4	14	PF04828	7621
Rhizobium sp. Kim5	s	4	15	PF04828	7621
Rhizobium sp. CIAT894	s	4	14	PF04828	7621
Sinorhizobium fredii CCBAU 45436	s	5	16	PF04828	7621
Shinella sp. DD12	s	5	16	PF04828	7621
Mesorhizobium ciceri ca181	s	5	16	PF04828	7621
Mesorhizobium alhagi CCNWXJ12-2	s	4	13	PF04828	7621
Mesorhizobium amorphae CCNWGS0123	s	6	18	PF04828	7621
Sinorhizobium meliloti AK75	s	4	13	PF04828	7621
Sinorhizobium meliloti AE608H	s	4	13	PF04828	7621
Sinorhizobium meliloti C0438LL	s	4	13	PF04828	7621
Sinorhizobium meliloti H1	s	4	13	PF04828	7621
Sinorhizobium meliloti A0643DD	s	4	14	PF04828	7621
Mesorhizobium ciceri WSM4083	s	4	13	PF04828	7621
Bradyrhizobium elkanii USDA 94	s	4	14	PF04828	7621
Rhizobium leguminosarum bv. trifolii CC278f	s	5	17	PF04828	7621
Mesorhizobium loti R7A	s	4	13	PF04828	7621
Ensifer aridi	s	4	15	PF04828	7621
Mesorhizobium sp. WSM1293	s	4	15	PF04828	7621
Ensifer sp. WSM1721	s	6	19	PF04828	7621
Mesorhizobium sp. WSM2561	s	5	16	PF04828	7621
Mesorhizobium sp. WSM3626	s	4	13	PF04828	7621
Rhizobium leguminosarum bv. trifolii CC283b	s	4	15	PF04828	7621
Bradyrhizobium sp. WSM1417	s	4	14	PF04828	7621
Mesorhizobium loti R88b	s	4	15	PF04828	7621
Rhizobium etli CFN 42	s	5	17	PF04828	7621
Rhizobium etli CIAT 652	s	5	17	PF04828	7621
Sinorhizobium fredii USDA 257	s	5	17	PF04828	7621
Bradyrhizobium japonicum	s	5	16	PF04828	7621
Bradyrhizobium japonicum SEMIA 5079	s	4	15	PF04828	7621
Bradyrhizobium diazoefficiens SEMIA 5080	s	5	16	PF04828	7621
Sinorhizobium sp. PC2	s	5	16	PF04828	7621
Rhizobium leguminosarum bv. trifolii WSM1689	s	5	17	PF04828	7621
Rhizobium leguminosarum bv. trifolii CB782	s	4	15	PF04828	7621
Rhizobium tropici	s	4	15	PF04828	7621
Mesorhizobium huakuii 7653R	p	4	14	PF04828	7621
Mesorhizobium sp. NBIMC_P2-C1	s	5	17	PF04828	7621
Mesorhizobium sp. NBIMC_P2-C2	s	5	16	PF04828	7621
Mesorhizobium sp. NBIMC_P2-C3	s	5	16	PF04828	7621
Mesorhizobium sp. NBIMC_P2-C4	s	5	17	PF04828	7621
Sinorhizobium meliloti	s	4	13	PF04828	7621
Ensifer sp. ZNC0028	s	6	18	PF04828	7621
Bradyrhizobium japonicum	s	4	15	PF04828	7621
Bradyrhizobium japonicum	s	5	16	PF04828	7621
Bradyrhizobium diazoefficiens USDA 110	s	4	15	PF04828	7621
Bradyrhizobium japonicum	s	5	16	PF04828	7621
Rhizobium phaseoli	s	5	17	PF04828	7621
Rhizobium phaseoli	s	5	17	PF04828	7621
Rhizobium phaseoli	s	5	17	PF04828	7621
Rhizobium phaseoli	s	5	17	PF04828	7621
Rhizobium phaseoli	s	5	17	PF04828	7621
Rhizobium phaseoli	s	6	18	PF04828	7621
Rhizobium phaseoli	s	5	17	PF04828	7621
Rhizobium phaseoli	s	5	17	PF04828	7621
Rhizobium phaseoli	s	5	17	PF04828	7621
Rhizobium phaseoli	s	5	17	PF04828	7621
Rhizobium phaseoli	s	5	17	PF04828	7621
Rhizobium phaseoli	s	5	17	PF04828	7621
Rhizobium phaseoli	s	5	17	PF04828	7621
Rhizobium sp. N113	s	5	17	PF04828	7621
Rhizobium sp. N1314	s	6	18	PF04828	7621
Rhizobium sp. N1341	s	5	17	PF04828	7621
Rhizobium sp. N621	s	5	17	PF04828	7621
Rhizobium sp. N6212	s	5	17	PF04828	7621
Rhizobium sp. N731	s	6	18	PF04828	7621
Rhizobium sp. N741	s	5	17	PF04828	7621
Rhizobium sp. N871	s	5	17	PF04828	7621
Rhizobium sp. N324	s	5	17	PF04828	7621
Rhizobium sp. N541	s	5	17	PF04828	7621
Rhizobium sp. N941	s	5	17	PF04828	7621
Rhizobium gallicum	s	4	14	PF04828	7621
Bradyrhizobium diazoefficiens	s	5	16	PF04828	7621
Sinorhizobium meliloti	s	4	13	PF04828	7621
Sinorhizobium saheli	s	4	13	PF04828	7621
Ensifer aridi	s	6	19	PF04828	7621
Ensifer aridi	s	6	19	PF04828	7621
Ensifer aridi	s	6	18	PF04828	7621
Ensifer aridi	s	5	17	PF04828	7621
Ensifer aridi	s	4	15	PF04828	7621
Mesorhizobium amorphae CCNWGS0123	s	6	18	PF04828	7621
Mesorhizobium sp. WSM1497	s	4	15	PF04828	7621
Mesorhizobium loti NZP2037	s	4	14	PF04828	7621
Bradyrhizobium icense	s	4	14	PF04828	7621
Ensifer shofinae	s	5	17	PF04828	7621
Bradyrhizobium japonicum	s	5	16	PF04828	7621
Bradyrhizobium elkanii	s	4	14	PF04828	7621
Bradyrhizobium japonicum	s	4	14	PF04828	7621
Inquilinus limosus	s	6	18	PF04828	7621
Sinorhizobium meliloti	s	4	13	PF04828	7621
Sinorhizobium meliloti	s	4	14	PF04828	7621
Sinorhizobium meliloti	s	4	14	PF04828	7621
Sinorhizobium meliloti	s	4	13	PF04828	7621
Sinorhizobium meliloti	s	4	13	PF04828	7621
Sinorhizobium meliloti	s	4	13	PF04828	7621
Bradyrhizobium diazoefficiens USDA 110	s	4	15	PF04828	7621
Sinorhizobium medicae WSM419	s	4	15	PF04828	7621
Sinorhizobium fredii NGR234	s	4	13	PF04828	7621
Mesorhizobium ciceri biovar biserrulae WSM1271	s	4	14	PF04828	7621
Rhizobium leguminosarum bv. trifolii WSM2297	s	4	4	PF02735	8160	Copy number in non-pathogens:
Bradyrhizobium diazoefficiens	s	4	4	PF02735	8160	Mean=0.58 Stddev=0.84
Bradyrhizobium japonicum USDA 6	s	4	4	PF02735	8160
Mesorhizobium loti MAFF303099	s	4	4	PF02735	8160
Rhizobium leguminosarum bv. viciae 3841	s	4	4	PF02735	8160
Sinorhizobium meliloti Rm41	s	4	4	PF02735	8160
Mesorhizobium plurifarium	s	4	4	PF02735	8160
Bradyrhizobium sp.	s	6	6	PF02735	8160
Rhizobium leguminosarum bv. trifolii WSM2304	s	4	4	PF02735	8160
Rhizobium leguminosarum bv. trifolii WSM1325	s	6	6	PF02735	8160
Rhizobium sp. CF080	s	4	4	PF02735	8160
Rhizobium giardinii bv. giardinii H152	s	5	5	PF02735	8160
Bradyrhizobium elkanii USDA 76	s	5	5	PF02735	8160
Rhizobium leguminosarum bv. trifolii SRDI565	s	6	6	PF02735	8160
Rhizobium leguminosarum bv. viciae 248	s	4	4	PF02735	8160
Rhizobium leguminosarum bv. phaseoli 4292	s	4	4	PF02735	8160
Rhizobium leguminosarum bv. viciae WSM1481	s	6	6	PF02735	8160
Rhizobium leguminosarum bv. trifolii SRDI943	s	6	6	PF02735	8160
Bradyrhizobium sp. WSM471	s	4	4	PF02735	8160
Bradyrhizobium sp. WSM1253	s	5	5	PF02735	8160
Rhizobium leguminosarum bv. viciae WSM1455	s	4	4	PF02735	8160
Rhizobium leguminosarum bv. trifolii WSM597	s	4	4	PF02735	8160
Rhizobium mongolense USDA 1844	s	6	6	PF02735	8160
Bradyrhizobium sp. WSM3983	s	5	5	PF02735	8160
Sinorhizobium meliloti AK58	s	4	4	PF02735	8160
Bradyrhizobium japonicum USDA 38	s	5	5	PF02735	8160
Paraburkholderia dilworthii	s	4	4	PF02735	8160
Sinorhizobium meliloti MVII-I	s	4	4	PF02735	8160
Rhizobium leguminosarum bv. viciae GB30	s	6	6	PF02735	8160
Bradyrhizobium japonicum USDA 124	s	5	5	PF02735	8160
Rhizobium leguminosarum bv. viciae Vh3	s	4	4	PF02735	8160
Rhizobium leguminosarum bv. viciae Ps8	s	4	4	PF02735	8160
Rhizobium leguminosarum bv. trifolii TA1	s	4	4	PF02735	8160
Bradyrhizobium japonicum USDA 6	s	4	4	PF02735	8160
Bradyrhizobium japonicum USDA 122	s	4	4	PF02735	8160
Bradyrhizobium sp. WSM1743	s	7	7	PF02735	8160
Bradyrhizobium sp. ARR65	s	5	5	PF02735	8160
Bradyrhizobium japonicum USDA 4	s	4	4	PF02735	8160
Rhizobium leguminosarum bv. viciae Vc2	s	8	8	PF02735	8160
Bradyrhizobium sp. WSM4349	s	5	5	PF02735	8160
Bradyrhizobium japonicum USDA 123	s	7	7	PF02735	8160
Bradyrhizobium elkanii USDA 3254	s	5	5	PF02735	8160
Bradyrhizobium elkanii WSM2783	s	5	5	PF02735	8160
Bradyrhizobium sp. USDA 3384	s	4	4	PF02735	8160
Rhizobium leguminosarum bv. viciae VF39	s	4	4	PF02735	8160
Rhizobium leguminosarum bv. viciae UPM1131	s	6	6	PF02735	8160
Rhizobium sullae WSM1592	s	4	4	PF02735	8160
Rhizobium leguminosarum bv. viciae UPM1137	s	6	6	PF02735	8160
Sinorhizobium meliloti RRl128	s	4	4	PF02735	8160
Rhizobium leguminosarum bv. phaseoli FA23	s	4	4	PF02735	8160
Rhizobium gallicum bv. gallicum R602sp	s	4	4	PF02735	8160
Rhizobium etli CNPAF512	s	4	4	PF02735	8160
Rhizobium grahamii CCGE 502	s	7	7	PF02735	8160
Rhizobium sp. Kim5	s	4	4	PF02735	8160
Sinorhizobium meliloti CCNWSX0020	s	6	6	PF02735	8160
Sinorhizobium meliloti A0641M	s	4	4	PF02735	8160
Sinorhizobium meliloti AE608H	s	4	4	PF02735	8160
Sinorhizobium meliloti C0438LL	s	4	4	PF02735	8160
Sinorhizobium meliloti C0431A	s	4	4	PF02735	8160
Sinorhizobium meliloti A0643DD	s	4	4	PF02735	8160
Agrobacterium tumefaciens WRT31	s	6	6	PF02735	8160
Bradyrhizobium elkanii USDA 94	s	5	5	PF02735	8160
Rhizobium larrymoorei ATCC 51759	s	4	4	PF02735	8160
Afipia broomeae ATCC 49717	s	5	5	PF02735	8160
Rhizobium leguminosarum bv. trifolii CC278f	s	5	5	PF02735	8160
Ensifer aridi	s	4	4	PF02735	8160
Ensifer sp. WSM1721	s	4	4	PF02735	8160
Rhizobium leguminosarum bv. trifolii CC283b	s	4	4	PF02735	8160
Agrobacterium sp. H13-3	s	4	4	PF02735	8160
Rhizobium etli CFN 42	s	4	4	PF02735	8160
Rhizobium etli CIAT 652	s	6	6	PF02735	8160
Sinorhizobium fredii USDA 257	s	4	4	PF02735	8160
Bradyrhizobium japonicum	s	4	4	PF02735	8160
Bradyrhizobium japonicum SEMIA 5079	s	5	5	PF02735	8160
Bradyrhizobium diazoefficiens SEMIA 5080	s	4	4	PF02735	8160
Sinorhizobium sp. PC2	s	6	6	PF02735	8160
Rhizobium leguminosarum bv. trifolii WSM1689	s	4	4	PF02735	8160
Rhizobium leguminosarum bv. trifolii CB782	s	4	4	PF02735	8160
Afipia sp. OHSU_II-uncloned	s	4	4	PF02735	8160
Sinorhizobium meliloti	s	4	4	PF02735	8160
Afipia sp. OHSU_I-C6	s	4	4	PF02735	8160
Afipia sp. OHSU_I-C4	s	4	4	PF02735	8160
Afipia sp. OHSU_I-uncloned	s	4	4	PF02735	8160
Afipia sp. OHSU_II-C2	s	4	4	PF02735	8160
Afipia sp. OHSU_II-C1	s	4	4	PF02735	8160
Bradyrhizobium japonicum	s	6	6	PF02735	8160
Bradyrhizobium japonicum	s	4	4	PF02735	8160
Sinorhizobium meliloti	s	4	4	PF02735	8160
Bradyrhizobium diazoefficiens USDA 110	s	4	4	PF02735	8160
Bradyrhizobium japonicum	s	4	4	PF02735	8160
Rhizobium phaseoli	s	8	8	PF02735	8160
Rhizobium phaseoli	s	6	6	PF02735	8160
Rhizobium phaseoli	s	4	4	PF02735	8160
Rhizobium phaseoli	s	4	4	PF02735	8160
Rhizobium phaseoli	s	4	4	PF02735	8160
Rhizobium phaseoli	s	4	4	PF02735	8160
Rhizobium phaseoli	s	4	4	PF02735	8160
Rhizobium phaseoli	s	6	6	PF02735	8160
Rhizobium phaseoli	s	4	4	PF02735	8160
Rhizobium phaseoli	s	4	4	PF02735	8160
Rhizobium phaseoli	s	6	6	PF02735	8160
Rhizobium phaseoli	s	6	6	PF02735	8160
Rhizobium phaseoli	s	6	6	PF02735	8160
Rhizobium sp. N113	s	4	4	PF02735	8160
Rhizobium sp. N1314	s	4	4	PF02735	8160
Rhizobium sp. N1341	s	4	4	PF02735	8160
Rhizobium sp. N621	s	4	4	PF02735	8160
Rhizobium sp. N6212	s	4	4	PF02735	8160
Rhizobium sp. N731	s	4	4	PF02735	8160
Rhizobium sp. N741	s	4	4	PF02735	8160
Rhizobium sp. N871	s	4	4	PF02735	8160
Rhizobium sp. N324	s	6	6	PF02735	8160
Rhizobium sp. N541	s	4	4	PF02735	8160
Rhizobium sp. N941	s	4	4	PF02735	8160
Rhizobium gallicum	s	6	6	PF02735	8160
Bradyrhizobium diazoefficiens	s	4	4	PF02735	8160
Sinorhizobium meliloti	s	4	4	PF02735	8160
Sinorhizobium saheli	s	4	4	PF02735	8160
Ochrobactrum intermedium M86	s	4	4	PF02735	8160
Ensifer aridi	s	4	4	PF02735	8160
Ensifer aridi	s	4	4	PF02735	8160
Ensifer aridi	s	6	6	PF02735	8160
Ensifer aridi	s	4	4	PF02735	8160
Ensifer aridi	s	4	4	PF02735	8160
Bradyrhizobium elkanii	s	5	5	PF02735	8160
Bradyrhizobium elkanii	s	5	5	PF02735	8160
Bradyrhizobium icense	s	4	4	PF02735	8160
Ensifer shofinae	s	4	4	PF02735	8160
Bradyrhizobium japonicum	s	6	6	PF02735	8160
Bradyrhizobium elkanii	s	6	6	PF02735	8160
Bradyrhizobium canariense	s	4	4	PF02735	8160
Bradyrhizobium canariense	s	4	4	PF02735	8160
Bradyrhizobium canariense	s	5	5	PF02735	8160
Bradyrhizobium canariense	s	5	5	PF02735	8160
Bradyrhizobium canariense	s	5	5	PF02735	8160
Bradyrhizobium canariense	s	5	5	PF02735	8160
Bradyrhizobium canariense	s	5	5	PF02735	8160
Bradyrhizobium canariense	s	5	5	PF02735	8160
Bradyrhizobium japonicum	s	4	4	PF02735	8160
Bradyrhizobium canariense	s	5	5	PF02735	8160
Bradyrhizobium canariense	s	4	4	PF02735	8160
Bradyrhizobium canariense	s	5	5	PF02735	8160
Bradyrhizobium canariense	s	5	5	PF02735	8160
Bradyrhizobium canariense	s	5	5	PF02735	8160
Bradyrhizobium canariense	s	5	5	PF02735	8160
Sinorhizobium meliloti	s	4	4	PF02735	8160
Sinorhizobium meliloti	s	4	4	PF02735	8160
Sinorhizobium meliloti	s	4	4	PF02735	8160
Sinorhizobium meliloti	s	4	4	PF02735	8160
Sinorhizobium meliloti	s	4	4	PF02735	8160
Sinorhizobium meliloti	s	4	4	PF02735	8160
Bradyrhizobium diazoefficiens USDA 110	s	4	4	PF02735	8160
Sinorhizobium meliloti 1021	s	4	4	PF02735	8160
Sinorhizobium fredii NGR234	s	4	4	PF02735	8160
Haloferula sp. BvORR071	s	4	16	PF13365	8251	Copy number in non-pathogens:
Chthoniobacter flavus Ellin428	s	4	17	PF13365	8251	Mean=3.76 Stddev=2.89
Rivularia sp. PCC 7116	s	4	17	PF13365	8251
Rhodopirellula baltica SWK14	s	4	17	PF13365	8251
Calothrix sp. PCC 7103	s	5	21	PF13365	8251
Bradyrhizobium elkanii USDA 76	s	4	16	PF13365	8251
Pleurocapsa sp. PCC 7319	s	4	17	PF13365	8251
Acaryochloris marina MBIC11017	s	8	27	PF13365	8251
Haloferula sp. BvORR071	s	4	16	PF13365	8254	Copy number in non-pathogens:
Chthoniobacter flavus Ellin428	s	4	17	PF13365	8254	Mean=3.76 Stddev=2.89
Rivularia sp. PCC 7116	s	4	17	PF13365	8254
Rhodopirellula baltica SWK14	s	4	17	PF13365	8254
Calothrix sp. PCC 7103	s	5	21	PF13365	8254
Bradyrhizobium elkanii USDA 76	s	4	16	PF13365	8254
Pleurocapsa sp. PCC 7319	s	4	17	PF13365	8254
Acaryochloris marina MBIC11017	s	8	27	PF13365	8254
Burkholderia sp. BT03	s	4	43	PF00155	8258	Copy number in non-pathogens:
Burkholderia sp. UYPR1.413	s	4	46	PF00155	8258	Mean=13.20 Stddev=7.16
Paraburkholderia nodosa DSM 21604	s	4	47	PF00155	8258
Burkholderia cepacia	s	4	46	PF00155	8258	(=AspC)
Burkholderia cepacia	s	4	44	PF00155	8258
Burkholderia cepacia	s	4	42	PF00155	8258
Burkholderia cepacia	s	4	43	PF00155	8258
Burkholderia sp. BT03	s	4	43	PF00155	8258
Rhodococcus jostii NBRC 16295	s	7	95	PF00171	8261	Copy number in non-pathogens:
Burkholderia sp. BT03	s	5	67	PF00171	8261	Mean=13.16 Stddev=10.54
Pseudomonas sp. GM78	s	4	60	PF00171	8261
Burkholderia sp. UYPR1.413	s	4	56	PF00171	8261
Paraburkholderia nodosa DSM 21604	s	5	69	PF00171	8261
Burkholderia lata	s	4	61	PF00171	8261
Paraburkholderia xenovorans LB400	s	4	62	PF00171	8261
Amycolatopsis jejuensis	s	5	68	PF00171	8261
Burkholderia cenocepacia	s	4	58	PF00171	8261
Paraburkholderia xenovorans LB400	s	4	62	PF00171	8261
Burkholderia cepacia	s	4	62	PF00171	8261
Burkholderia cepacia	s	4	56	PF00171	8261
Burkholderia cepacia	s	4	58	PF00171	8261
Burkholderia sp. BT03	s	5	66	PF00171	8261
Rhodococcus jostii NBRC 16295	s	4	182	PF07690	8267	Copy number in non-pathogens:
Burkholderia sp. BT03	s	4	190	PF07690	8267	Mean=36.94 Stddev=31.47
Burkholderia sp. UYPR1.413	s	4	165	PF07690	8267
Paraburkholderia nodosa DSM 21604	s	4	188	PF07690	8267
Burkholderia lata	s	4	168	PF07690	8267
Amycolatopsis jejuensis	s	4	173	PF07690	8267
Pseudonocardia acaciae DSM 45401	s	7	273	PF07690	8267
Burkholderia cepacia	s	4	168	PF07690	8267
Burkholderia cepacia	s	4	165	PF07690	8267
Burkholderia cepacia	s	4	167	PF07690	8267
Burkholderia cepacia	s	4	164	PF07690	8267
Burkholderia cepacia	s	4	165	PF07690	8267
Burkholderia cepacia ATCC 25416	s	4	163	PF07690	8267
Burkholderia sp. BT03	s	4	190	PF07690	8267
