# Supplementary material for: Revealing potential functions of hypothetical proteins induced by genistein in the symbiosis island of Bradyrhizobium japonicum commercial strain SEMIA 5079 (= CPAC 15)
Source: BMC Microbiol. 2022 May 5;22:122. doi: 10.1186/s12866-022-02527-9 (PMC9069715; doi:10.1186/s12866-022-02527-9)
Supplement: Supplementary file 6 — Additional file 6. [file 12866_2022_2527_MOESM6_ESM.xlsx]

## Sheet: Sigma54(RpoN) - USDA 110
Table 1. Original list of TSSSs with predicted RpoN-like promoters from USDA 110 obtained from Čuklina et al., 2016
Supplementary Table S9. List of TSSs with predicted RpoN-like promoters (original data from Čuklina et al., 2016)
Coord. and strand indicate TSSs preceded by RpoN-like promoters. The sequences upstream of the TSSs are displayed. Nucleotides with information content above the corresponding cutoff are are set in capitals. Left and right indicate the positions of the particular motif boxes with respect to the TSS position
coord	strand	p-value	score	Promoter ID	Information_content_cutoff=0.6
					cutoff=0.6_sequence	left	right
77072	-	0.02	1.868	5	gagggcctgacctcgagactggcccaattgcgcTCGTAttcgtcTTTCaaactctcgaat	-27	-16
85287	-	0.017	1.921	6	atcctgcgcgaccagcatcatggccgcgctgtTGCCAccatggCTGGTgataatgacgag	-28	-17
87548	+	0.048	1.545	7	catcacctgcggcaatccgcttcagttgctaTTGCGaattaaTCGCaataaggtttgcag	-29	-18
96177	-	0.008	2.189	8	ggcgttcgtcgagcggtaagttctgttgaatgagTGGCGcgatcTCGCgtcaacactcaa	-26	-16
97360	+	0.034	1.683	9	cttcaccccggcttggcgccgatgcccgcatttTTGCGgctttTGGCgacaggaatgatt	-27	-17
111944	-	0.011	2.102	10	aaccggatcccgcgtgacatccccattgaaaaaTTGCAggaaacgTTGAaacaacagggc	-27	-15
120985	-	0.043	1.593	11	ggtcatcggtggccgctggtggcatccgaattgaGcGGAtcaggcTTGCtcgcgatagaa	-26	-15
132420	+	0.025	1.79	12	ccgcagatgggcttgcgatcaacgcttgtcaGGGCCAtggcttTTTCagatcatcgggcg	-29	-17
135895	+	0.03	1.721	13	gagacgtccgcgatcaattgcgatagcgccaCGACAtccgcctTCGCtgctccgcgaaaa	-29	-17
145303	+	0.034	1.68	14	tgcaacattggacaaattgtccaatgtccggaTTGCTgcgccgCAGCtacccgttggccc	-28	-17
145307	-	0.042	1.595	15	ggtagcagcgccaggatcttgagacgggacacGGGCCgagcctTTGAgaatgagtttcct	-28	-17
153413	-	0.023	1.815	16	acaggggcgtggcagtttccgcgcgcaggctgTGTCAcagaaaACGCgtaaaaagagtac	-28	-17
153534	-	0.001	2.844	17	aaccaggcctaaagacccctaaatcattgatttTTGCGggaaatGTGCtatattgggcac	-27	-16
166070	+	0.019	1.884	18	cgggctgcgggctgcgttttagtcctcgctatTGGCGtagggcAGGCgtaggctcgctcc	-28	-17
169765	-	0.047	1.558	19	atgcgggtgtcgtcgaccgactgggtcgagggCGGCtgggatcTGGCgcagaccatcgaa	-28	-17
170537	-	0.04	1.611	20	cgggcgggcatgtctgccgtgcggctagcaatcCGGCAtccgcTCACtacacttccatga	-27	-17
180290	+	0.016	1.949	21	ccggcaaataacggagtgcgacctctgcacctgaaTGGCAcacacATGGTtatgagcgac	-25	-15
180627	-	0.046	1.565	22	cgaggccgagatggaagaagccaagccgagaaGGGCggggacgTCGTTctaagccctcag	-28	-17
181808	+	0.031	1.716	23	cgagcagcagagcaccgatcaggcgctcgcgcaTGTCGagcaaTTGGGatacgacgtcgg	-27	-17
202003	+	0.002	2.712	24	ggcagagatatggcccggtcagggccttgtcaaCGGCGggcgcaTTGCggctaattcatc	-27	-16
203052	+	0.012	2.043	25	gcaagatggcgccccctgcgaagaagtaagaatTCGCTgtcactTCGCggacgccaatag	-27	-16
212471	+	0.023	1.815	26	gagcttgcggtgcggaccctgcatacgctctaCGGCCtcgatcAGGCttaggctaatttt	-28	-17
250437	+	0.014	2.004	27	cggcatcgttcctcccggagcgatcggccacaaTCGCGgcgttgTCGGtcgcaacttcgc	-27	-16
261305	+	0.03	1.722	28	aaatgagaaacacaaggggttcgtgaaatacttTGGCCgcgggaTCGGCgatgctgtgcg	-27	-16
286986	+	0.014	2.01	29	attcgtgcagccgtcggtgaggatggtgacggaTTGCGcgatgTTGTGgatgatcagcgg	-27	-17
297062	+	0.01	2.132	30	ccaggcccaacactgcaacttcatgatggacaTGCCCgacatgTTGTgcacaagagcgaa	-28	-17
306985	+	0.011	2.095	31	gccggcgccgctggtatccgccaggatcgtgccGGGCGcggggcTTGCaggcacctgcgg	-27	-16
317927	-	0.049	1.541	32	acccggcggcgcgttatcgtttgtttgaaagTTACATacagaatATGCtaagtttcaagt	-29	-16
317965	+	0.043	1.588	33	tcggcagtctaccgcaattttctacttgaaactTAGCAtattCTGTAtgtaactttcaaa	-27	-18
343606	+	0.028	1.749	34	ccgtggggcgccgtgttgcggctaaccggaaaACGCCTtattcTTTGAagacttgtcggg	-28	-17
351235	+	0.004	2.421	35	attggcggcttttgccgctcatctcgttgtccGGGCTtgcgtcTTGCccttattttacag	-28	-17
352175	+	0.009	2.182	36	gccgccgtctactaccaagatcgcgattacaaCGGCGtgggcgcGTGCtcctattcgcaa	-28	-16
353304	+	0.005	2.343	37	tcacggggcagcagatcgtcgacgacaaggtCGGCAacctgatTTGCggctgggccatca	-29	-17
355198	+	0.043	1.588	38	cggccagccggtcacggcctcgttcatggactaTGCCAtgccgcGCGCcgacgatgtgcc	-27	-16
355519	-	0.035	1.667	39	aggctggcggcttcgtcgaccgaggaggcgcgaTGATAggttgtCTGGtacatcttggtt	-27	-16
357850	-	0.035	1.667	40	aaggtggatgatgcggcgtagctcgtcgctaTTGCCtgcatTTGCCGCctcataacaggt	-29	-19
359100	+	0.013	2.027	41	tatccttcatgggacgcgcaaggggcgtgcaaaCGGGAcgacatTTGACtatcatatgca	-27	-16
365076	-	0.028	1.751	42	gcgacggcgcgcggtcgtcgctgcggcagatggtTGGCGccgagtTCGCcggccaggtgt	-26	-15
369137	-	0.024	1.797	43	gtcaaggcgtcggcgattcgcgacatcatcgtgACGCAtttgcaTTACgaccatgccggc	-27	-16
379620	+	0.007	2.26	44	cgccggccggtcctccggtccccgggacgtccctTGGCCcaaaTTGTGAtagaagggcgg	-26	-17
386436	-	0.001	2.914	45	agcgataagcatcttcggtgcccttcatcagatTGGCCgagatGTGGTagtcgagcttca	-27	-17
394847	+	0.028	1.746	46	tcccgctttgggacaacgctgccgtagtcctTGCCGctgccatCTGCtatcgattggagg	-29	-17
396352	+	0.022	1.843	47	ggcgggaggcatcgacgacgacgagcttggcctTGGCGccctgCTCCTtcatcatgtcga	-27	-17
399121	+	0.049	1.537	48	tcgttaggcaagcgctggccgggcggccaaaAGCCgaccacaaTTGCgcggcttatcgag	-29	-17
430484	-	0.012	2.045	49	gtagtcttacggagcaaaaagttaaccacagatCGGCCcgggttCCGCtaaacaggtcac	-27	-16
430751	+	0.007	2.28	50	ggtcctccgccgcccccggattttacggataaaTTAACGgcgacTTGCttctctagagcc	-27	-16
451390	-	0.013	2.022	51	ccatcctcgcctattaacgcccccaaccacagGGGCCCtgctccTTACttggcgccttca	-28	-16
454881	+	0.029	1.738	52	gtccacaaataggctccaggggaggcgggaaacCGGCCtccccTTTCGttttgtcttagt	-27	-17
461530	+	0.011	2.083	53	ttgcaccgtttaccgggcctgccgccttgcgcCGGCCAtcgtcCTGCtgcaaaagcaggc	-28	-17
466029	+	0.012	2.051	54	atcgcgttcggctctgcgacctggccgcaccaaaTGGTCcgcgtcATGCttctggaacag	-26	-15
473844	-	0.005	2.345	55	atggtcggcaccatcgaagaggcggtcgagaaGGGCAagaagcTCGCcgctgaagcggcc	-28	-17
479140	+	0.031	1.712	56	cgccaaaccgctcacaaactgatgagggctccacTGGCCacataTGTGGCaatactagct	-26	-16
491336	-	0.02	1.878	57	aattcacttcttcgtacttttccgggcgaagttTCGCAgcaaaTAGGGtaaatggtgcca	-27	-17
500385	+	0.04	1.619	58	ggcgcgctgacgccctcggtcgtgctgtcgctCGGCCtcgggcTCGCcgtgctcgtcacc	-28	-17
501575	+	0.005	2.33	59	cggcgagggcgacattcggccgcgcgtggacggTTGCAgcgaatGTGTtagtttcccaca	-27	-16
505030	-	0.034	1.679	60	gatctctccagcgatccctcgatcatcgcgctGAGCAtgccgaTCGAttattgggattat	-28	-17
505245	-	0.017	1.93	61	cttcccacgagcaacggtgtgcggcgttcgacaTGACAgcaatgACGGCttctcatctga	-27	-16
510104	+	0.016	1.952	62	gctcgactgaccttgaccccgatcaactttcgcTGCCCgcttttATGCtgattgcgtgag	-27	-16
513544	-	0	3.35	63	aatgtgaagcgaatgccaaatccagggccgcacTGGCAacaataTTTTCtcgtgccgctc	-27	-16
527544	+	0.018	1.91	64	tgcgtcagccgtgcgcgtcaaagccctcgcgcTTCCAAatctccCTGCtatatattcttg	-28	-16
529067	+	0.032	1.704	65	agctgaagccggaagagcgctgcgcctcgaccTCGAAccgcaaTTTCgagggccgccagg	-28	-17
531735	-	0.023	1.828	66	cacatgagaccctcatagcgcgggttccgcggcgTTGCAtcccgcTTTAtaggatcgggc	-26	-15
533957	+	0.037	1.649	67	ccgctcttcctgtttgatccagcgcaacgcgctcCTGCAtcattGTGCCtaatctggttc	-26	-16
545486	+	0.001	2.825	68	ttttggtcatgcaaactgtctccgttgcttcaTCGGGGCGgtttTTGCtaatccagccct	-28	-16
557258	+	0.007	2.275	69	gctgtccggcggcgagaagcagcgcctcgcctTCGCGcggctcCTGCtgcacaaccccga	-28	-17
559486	+	0.031	1.711	70	atcgggccgcgcccgctttgctcgccacaatgCGGCCtaacgcgTAGCtgttcatcccac	-28	-16
566292	-	0.001	2.974	71	gttaaggctgcaagcggtatcacggtcgcaatCGGCCGttccggTTGCtatataggggcg	-28	-16
572719	+	0.001	3.06	72	atccgctaaccatgacggagatgtaaccccgccGGACAagaaatTTGCtacaattgcggg	-27	-16
572730	+	0.022	1.843	73	atgacggagatgtaaccccgccggacaagaaatTTGCTacaaTTGCGggcgtaaatcgcc	-27	-18
580390	+	0.014	1.999	74	cagtcaaccaaccggcaaagaacacattgttttTTGGCGgtttTTGCAtatattgcgccg	-27	-17
593175	-	0.026	1.776	75	cggtgtcgtgtgtgcgcaaactcacacgatgtTAACCAtcgctTAGCtatgctggcggtc	-28	-17
601966	-	0.015	1.977	76	tttgggtgcgccccgtgaccgtcatcacagTGGAAactgttTTGCtggagcatcgtagtt	-30	-19
602165	+	0.039	1.63	77	ccttcgcattaatggctcgtcgcgcgggaaattCCGCAggttTGGTTGCgtaattggaaa	-27	-18
603957	-	0.04	1.611	78	ccggcagggttcgccgcaatagctcagtcggtaGAGCAcgtcaTTCGTaatgacggggtc	-27	-17
610382	+	0.034	1.679	79	ataacatcttccgtcatgcccgcgcttgtcgcGGGCAtcgacgtcTTGGtattgaacacg	-28	-15
621906	+	0.002	2.57	80	agggctgaaaaagccggaagcgattcttacattTGGCAtattCGCGTGCcagagatcgct	-27	-18
623343	+	0.001	2.796	81	tctttgcagcccggctcgttaaatcctgattTTGCActggtttTTGCaacctcggcgttg	-29	-17
628502	-	0.029	1.733	82	tcaaatttccgccgggtcctcgggacagttcacACGCGtcgcttATGCtatacggtttgc	-27	-16
640302	+	0.011	2.077	83	tgccaaaagcgggaggggaatgcaacagctacCGGCGGCAtagaTTGGtatcttcgggcc	-28	-16
642503	+	0.017	1.931	84	gacgaaactgcgatcgatcttgatcttgtcgaaTGGGAacttTTGCAgaaagctcagcga	-27	-18
644218	-	0.011	2.103	85	tcgccggggctggtgttgatctcgatcggcctCGGCAtggtgcTGGGCtatgctgcgctc	-28	-17
651733	+	0.017	1.932	86	cgttcacaacgccaaacgtttttccgcttcaatCTGCAactttTTTATgccatttgcccg	-27	-17
653598	+	0.047	1.552	87	tcgagcagcctaaggtcgcccagggcttgcgcaACACAtaagtgtATGCttatgtgttgc	-27	-15
685185	+	0.025	1.793	88	ccgccctcatacaaagagtttttgtgccgaccTCGAAcaattaTTTCCatctgcacctcg	-28	-17
688696	+	0.011	2.083	89	gcgcgatttccgggcatgatcgggtttccccttAAGCAtaaaacGCGCtacacttcgtgc	-27	-16
688747	+	0.012	2.041	90	acttcgtgctgtgccaaaaggcgccattggccGGGCAagattTCGTGCctacatcccacg	-28	-18
691615	+	0.021	1.852	91	gagcggcggcgaaagcggcgtgctccgccgccAGGTAccggaaTGGCtgagcctgccgga	-28	-17
712153	+	0.003	2.535	92	cggtttccatcgcccgcatcgtggcgttgacggTGGCCAcgccttTTGCgagtccggtaa	-27	-15
716683	+	0.03	1.727	93	gtcgcgttaagcggtcattatccttttgtttTGGTTaactatTTGCcgacaatatgcctg	-29	-18
727186	+	0.022	1.844	94	tgccgcgaggcggagggacgcctatatcgtcgcgTGGCAgcattGTTTTGCcccgacttg	-26	-16
729870	-	0.015	1.982	95	ctggtgatgctctcgacgccttgcgccacggtgTTGCCgatgtcGTGCagcttgagatcg	-27	-16
736918	+	0.033	1.692	96	ctcgtcaacgagtcgctggtgcgccaaccctggGCGCAtgtgaacGTGCtgttctcgcgc	-27	-15
741424	-	0.008	2.225	97	ccgaacgtgcgcggcaaaccgctggacgcggtgTAGCCcgtgtcTCGCtccgcgttcgtc	-27	-16
743055	+	0.027	1.76	98	gagcgttcgagattttcgaactcggctaatgagAGGCAggacagCCGCtcggcgaactcg	-27	-16
751214	+	0.04	1.614	99	gtccccatgtcgagctcccccgcggccttttcCGGCCgcctttTTTCCcttctctatcat	-28	-17
751297	+	0.013	2.035	100	ttcatcactctgtgagatcaagcacgattgatTCACCAtgatggTTGCcgtgcaacatga	-28	-16
756242	-	0.04	1.619	101	aataccagggcttcgcctggggcatgggcatcgaCCGCAtcgccATGCtgaaatacggca	-26	-16
758612	-	0.015	1.987	102	cgggcgggtttcggcggttcatcgttgccaatCGGCTcccgctcTGGCataagcccagcc	-28	-16
766718	+	0.007	2.286	103	cgtgccccaaacggcatgcccaggtggtggaatTGGTAgacgcgcTGGCttcaggtgcca	-27	-15
773633	+	0.012	2.062	104	cgctcccgcaaccccgagccggcctgattgcgcTGGCGccaaaTCGCGCtactctcaatc	-27	-17
791190	+	0.034	1.682	105	cgcaggccgttgaccggttcggaatggatggaaTGCTggccttgTGGCagccggctgcgt	-27	-16
798777	-	0.038	1.641	106	aggcaaagctgcagcagtggatcacgtcggcggTGTGAtccgccTCGCgagtaactgaga	-27	-16
803001	-	0.036	1.655	107	tccgcatgggcctgtcgccgcagctcacgctggAGGCGgcgatcCTGCgcgaaggcggct	-27	-16
805926	+	0.027	1.762	108	atatagggaggcggacacaaatggtcattggctgTGGCGgggtcTTCCccgctctcccac	-26	-16
807418	-	0.023	1.817	109	ccaaggctgattcgggcccgatttaccggctgtTAGCCaagacgTCGGtattctggcggc	-27	-16
816194	-	0.049	1.543	110	ggtgtgatagcgccattgcggcgggcgcgctaTGGTccgcctcGTGGAgtagagtaatgg	-28	-17
822026	-	0.001	2.759	111	ttccgccaagccttaccccgtggttcttgtctTGGCCcggccttCTGCtagagaggacgg	-28	-16
823697	+	0.047	1.557	112	cgttactctccgaccgggacggggcccattttCGCCAaaaaacgTCGCtcaatcggactt	-28	-16
825558	+	0.01	2.116	113	gatctctgattttgtcatgccccgcgaaggcgGGGCAtccagtATGCCgcggcttctcca	-28	-17
838005	-	0.017	1.919	114	caggccgccttttggcgcttgccgaagtcggcaaTGGCGaaatcATCCCcaagcgtgtgt	-26	-16
841344	+	0.05	1.534	115	tgtcggcgtcgatcacgtcggtgatcttgtgcaTCGCGccctgcTTCAtcagcatgcgga	-27	-16
842647	-	0.04	1.613	116	ccagcgacggggccgcggacggaatccgcaaatTGGACatgcTGGCGCgtcaaaatgccg	-27	-18
846971	+	0.03	1.723	117	acggcggaacgcgtcgtgaatttctggcgcaacCGGCAgacgatCTGAagttactgtgtt	-27	-16
849509	-	0.005	2.392	118	cgcgggttcctcattctgcaccagctgcaaaAGACAgtgggcaTTGCtaaatttctccgc	-29	-17
849546	-	0.011	2.087	119	cctttgacaaccgcggtcccacggttgacagaCTGCAcgcgggTTCCtcattctgcacca	-28	-17
854370	-	0.007	2.259	120	agtgagcaagattttctcgccaccctcgcgctTGTCAcgcaaaTCGGCtacgctgccgct	-28	-17
857333	-	0.041	1.606	121	cgcagcccgcgcccgatatcggctgggtcgcaTGGCTtggcgCTGCCgccgatcccgaga	-28	-18
857966	-	0	3.293	122	ggcctgcaaatcgtgcgtgatgaatggcggatTGGCGcgtggtTCGCtacactactcgtt	-28	-17
881997	-	0.036	1.66	123	cgagagggagaagagacacgggccatgttttcgTCGCTcagtgATGCtattgagtgacca	-27	-17
895158	-	0	3.206	124	tcgctttgaggtcgcgccatgccaggaaccctaTGGCAggaaccCTGCatggcgctcaca	-27	-16
899833	+	0.02	1.871	125	ccgggacgtccatcgtgccgaaaggattgcggaTGACGcggttcGTGTtgatctgctgca	-27	-16
908438	+	0.023	1.819	126	gggagcaaatcgggggcggtgtgcgctgtgcagTGGCCgcgcgcTCGTtctctcattcgt	-27	-16
918303	+	0.001	2.856	127	gtcgcgatagctctacgcaggtcgaattgccgcgTGGCAcggatcGTGCtctagtaatcc	-26	-15
922833	-	0.03	1.725	128	aggcccggcgaccagtgcgaagatgaacgcgctCGGCAtatttACCGGtcgcgacatgcg	-27	-17
934397	+	0.016	1.951	129	taaattcgcgagcttgccttgggaagggcagacGGGCGcgttcTTTGGacacgtcgatcg	-27	-17
938644	-	0.046	1.568	130	ttttgacgaccggcgcctgattggacgcgcaacTGAGCGcggatCTGCtataatccatca	-27	-16
940200	+	0.018	1.899	131	cagccgttcaacagggcagcggggaggggcaaTGGCCaaggataAGGGataaatgtccgg	-28	-16
941726	+	0.007	2.276	132	cgcctgccaacgccctctgagttttcgaatagTCGCCAcagtcgcTTGCtcggatcacct	-28	-15
946002	-	0.013	2.033	133	acggcacgtagctttgctgttcgtccgtcatcTGTCAcctactCTGAtactctctcgtgg	-28	-17
946260	+	0.047	1.555	134	cgtgccagagccgatgtcaacaggactaccaatCTAGGAaagtcTTGAtaatcattgaga	-27	-16
950404	-	0.009	2.144	135	cacgaccattcagtaacggggttcgctgcaaatTCGCAgagaacCTGGCatcattctcgc	-27	-16
954337	-	0.045	1.574	136	cctggctcggcctaaaggtagcacttcgaatcTTGCGcgagctaTGGCagggtccaaacc	-28	-16
966713	-	0	3.666	137	gttttcagccattctgcgcaaacctgcggcatcTGGCGcggagcTTGCtcttcgccctgc	-27	-16
974325	+	0.011	2.1	138	gttctcgatcacgaatttttgcgacttgcggaGGCCAtcgataTAGCcgttgatctccgg	-28	-17
978137	+	0.044	1.581	139	aataatgatctgcgccgcatttctggcgtggatGCGCCgcgcatCTGCacgaagttgagg	-27	-16
980227	-	0.017	1.934	140	cggggccgggccacgaatcttttgcttggcggcaTGGCAaaaaTCGGCattgtggcgcca	-26	-17
984007	+	0.038	1.642	141	gctcgcgccaagcggcgcgccccggaatgacgggTGGAAtggaaTCGGCtaaactcgcgc	-26	-16
986697	+	0.025	1.792	142	tggtggaaccacccggattacaagccttgcgcTGTCAgctgcaaTAGCagaagaacggct	-28	-16
1009982	-	0.029	1.733	143	accgcccgcgcgcgaagcctcgggcgcgaccaTGGCGatcgatcCGGCcacgcgcgccaa	-28	-16
1020382	+	0.002	2.705	144	gaggctcagcatgtcgccgtagatcttgatgtTGGCGcggagaTTGTCgtaggtcgactg	-28	-17
1022716	+	0.028	1.747	145	tcgcgctggtgaaggcctattcggccagcaaatTGTCCgctttTACCttcatcacccctc	-27	-17
1022748	+	0.002	2.667	146	ttgtccgcttttaccttcatcacccctctgttTGGCGtggtgggTAGCtatttcatcatg	-28	-16
1030679	+	0.019	1.887	147	gtcaaaatagctttgcacgacggcctcgacgcTCGAAcgattcTGGCtcatgggtcatcc	-28	-17
1030739	+	0.032	1.706	148	ctttgaatgatggctcggcgggaatttagtcgtACGCAtaaaaATGCGCtatgggtgtgt	-27	-17
1030842	-	0.011	2.1	149	cggagccggtggtgcgacggcaattcgaacagTGGCAgttcATGGCGtaagagaattggt	-28	-19
1037461	+	0.04	1.621	150	ttccaaattgtttatcaactttgcctagggtTGGGGGcgaatcTGGCtctatcctgtgcc	-29	-17
1048351	+	0.006	2.323	151	cagcacagatgtgcgaacggcgtcatcgtctGGGCAtggatcTTGTcgtaggcttccggg	-29	-18
1051069	+	0.001	3.174	152	ggcgcgccgctgatcggcgcgacggcagcctaTGGCAtggcgcTCGCgatgcgcgaggat	-28	-17
1052723	-	0.02	1.86	153	tcggtgagggcggattgcttcggactggctctTGCCGatagcgcATGCtagccctcttgg	-28	-16
1059994	-	0.002	2.699	154	gtatactgcaccgcaaaatgccgacgtaggctttTGGTAcgggatTTGCgagggatccgg	-26	-15
1081011	+	0.041	1.605	155	cggccgggagctcaccgacgcctgcttgcaataTTGGGGcggaaTGGGCtttaccaacga	-27	-16
1109689	+	0.029	1.74	156	gtgatcatggtcggctccggcctgctcggccTGGCCctgctcTGGCcgaacagcgaaaag	-29	-18
1117056	-	0.038	1.64	157	cggcgagcatttacgacctcgaacgtttcggccATGCCCggatcCTGCacatcaccgaca	-27	-16
1131585	-	0.036	1.653	158	agccgggcgcgccatcaacttgccatgaacaTGCCCctgagatTTGAtggctttgaatga	-29	-17
1142032	+	0.034	1.679	159	ttcccgccgtctccggctactacaccgatgcggcCGGCAatctgTTGTcgttcccgttca	-26	-16
1144994	+	0.034	1.678	160	cgcggccgtgcagcgcgcgccgcttggccctcTCGCAgcaataGAGCcgcgctgggacga	-28	-17
1145844	+	0.001	3.086	161	ttgattagcgcgaggctaacgtctcgttaagctcTGGCAcgaaccTTGCgaatccagttc	-26	-15
1159152	-	0.034	1.683	162	cgagcaggatattgcggcaggttggctggcctatTGGCAgtctgTCTCACactcagctcg	-26	-16
1159256	+	0.015	1.967	163	ccgcaatatcctgctcgattcttttgttgcctAAGCAactaatTTGTGcgaaccgttccg	-28	-17
1175291	+	0.032	1.701	164	ggtcaggaaacgcaccgatgtccgccgtcgattaTGGCCgggaaGCGCtcgacttcatcg	-26	-16
1177072	+	0.006	2.302	165	atcgtttgggtgcggcaggttgccccatgctgcgCGGCAgccttcTTGCatcgcaggaca	-26	-15
1210911	-	0.024	1.802	166	tgtggaagcgagtcggcggactcttgcgcgtgAGTCAcgccataTTGTagcgtttggctt	-28	-16
1217404	+	0.037	1.642	167	ttttgcctgacgtcatggctggctgcacccgTGGCGgcggcgCTGCtgttgctgactcct	-29	-18
1222503	+	0.024	1.795	168	ccgcagggcacgcctgcatcaggcgcaggaggaatCGGCAattgccGTGCtaacaagcct	-25	-14
1246612	+	0.016	1.949	169	ccccggaatgacgatcaagaccatttttgcattCTGCCGggaaaTCGCtattttccgcgg	-27	-16
1251888	+	0.036	1.656	170	cgcgtcaaaacaagaatttagagcccgttccgaTTTCAtcggaaTGGAataggctctagt	-27	-16
1255016	+	0.009	2.151	171	tgccggcaaatgctgttccaaggtcttcaggcTGAGAtggttcTTGACtaccttctcgta	-28	-17
1260023	-	0.037	1.648	172	gtcgtcgctttgcgacgcaatgacgctcaaaTCGCggggcgttTAGCgcctagactcaag	-29	-17
1266111	-	0.031	1.713	173	tggccctcgatctagggaggccgcttgccattTGGAAattaaATGATtaacttccaatca	-28	-18
1271401	-	0.002	2.605	174	gagccgcatacggcgcccgcccgcgccgcgtTGGCGccggaaTTGCcgccggatcatccg	-29	-18
1280585	+	0.048	1.544	175	gttgcgtcaggaggttcccgatctgtggaaccGGTCAcagaatTCGCgtaggaaccctgc	-28	-17
1280676	+	0.035	1.671	176	tgtcataggcgcgccaaagcggcgccgttcttTTGCTcggcccTGGCactagtcttgctg	-28	-17
1280687	+	0	4.372	177	cgccaaagcggcgccgttcttttgctcggcccTGGCActagtcTTGCtgcgggtcagggt	-28	-17
1288451	-	0.001	2.785	178	aacctgattcgtgccggcggcggcggcctcggCGGCGcggaatTTGCttgggaattgcct	-28	-17
1289071	+	0.02	1.864	179	cgtgctcatcgcgctgattacgctgttcgttcTGGCGctgctgGTGGtcgtggtcatcaa	-28	-17
1292244	+	0.02	1.859	180	gtctacggtgtcgtctcgctgatcctcggcgcCGGCAtgctgGTGCtcgcgatcaacgtc	-28	-18
1307062	+	0.032	1.698	181	cggcgccaatcagtagagcgttttcgagcgaagTGGATcccggtTCGCgtaaagaaaacg	-27	-16
1312850	+	0.029	1.734	182	ctcacaatttctcacaagtccaaacgggtgtccTGCGAcagccgCTGCtagtcagttgcg	-27	-16
1316449	-	0.026	1.776	183	tctcctcaacgttcccccgcatttcatccagttCGGCAcgccgctTCGCgaaatcctgga	-27	-15
1320158	-	0.04	1.615	184	ccggtgagttctttgatcgggatcaagtttcaaaTCGCAcgataGGGCattttgcccaaa	-26	-16
1325212	-	0.013	2.03	185	tacgttaggttggctgccgctgtgccacggatGTGACAgcatTTTCGTcaaaagcgagct	-28	-18
1340118	+	0.046	1.561	186	tcacacgcttgtcacgaaacagtcatggcgcttCCGTAtgaagtTGTCtactatcataga	-27	-16
1341206	-	0.031	1.711	187	ggcgttctcgatggcgcgttcgccgcctttgacTGCGAcatacATGCtattcacttccct	-27	-17
1351806	-	0.013	2.023	188	ccatcccacggcgctgtcaatgggctgactTGGCAcaccgttTTGTGgcacaagggccgc	-30	-18
1363460	+	0.007	2.276	189	ttcgcacgatcggatcgcgcgggcctcttgagcTGCCAcgttcaTTGGGcatgttatcgc	-27	-16
1375083	+	0.01	2.107	190	gacttctgcccttgagattcatctggggcgccTTGTTGatcgaTTGCttctatctgaagg	-28	-17
1376813	+	0.045	1.575	191	ggacgactttgtcgaagtccatacttatggaccgTTGCAccagcTCACtatacaacatgt	-26	-16
1377362	+	0.037	1.644	192	tgccccgagacctggagcatcctcgatgaggtttTGGCAaatcagCCGAtaatcaggacc	-26	-15
1391865	+	0.048	1.545	193	catcatcagactgtcaccgccctgtcatcggtgTTCCAttgatcGCTGCtcctttcgccg	-27	-16
1393712	+	0.006	2.319	194	attcgcgattgtgaggcttgagcacgagccacgTTGCCGtctccGTGCtattgctgctcc	-27	-16
1416061	+	0.026	1.779	195	cgaagcgcggctcgtcgatggctggtttcaaTGGCAgccgcagcGTGCgccgatgcagga	-29	-16
1416172	+	0.034	1.681	196	cggcgcgtgccggacattgtcggagattgtcGGGCAtcccaTTGGTGCtaacgtcacgac	-29	-19
1418659	-	0.02	1.878	197	gacgttctaccgcacgacattgcgcgcgctgatTGCCCacggacTTTAtcatcccaagga	-27	-16
1427045	+	0.008	2.216	198	aattcgcgctatataagcccggaggggctagccACGCAatggttCTGCtatagatagtgc	-27	-16
1436111	-	0.007	2.227	199	aaggaggcgcggctgggctggctgctggcgtTTGCCAatctcCTGCtcgccgcctcgcaa	-29	-18
1437554	+	0.03	1.721	200	cgggaacccaacatgggacgtgggtgtttgaaAGACAtgagccTGTCtgcgcaggcacca	-28	-17
1438086	+	0.004	2.451	201	ggttgaccaaaacaggccgtcgcacttgccgcgcCGGCCtgttttTTGCtttaattgccg	-26	-15
1445538	+	0.011	2.096	202	gatctgacatatgtttcctcgctgctttgtcatCGGCTtctggcGTGCcaatgtttgccg	-27	-16
1455843	-	0.049	1.542	203	ccggaacgaacgatcggcggcgcgttcgacttCGCCAagtcgaTACCtatatcctgcagc	-28	-17
1465831	+	0.035	1.667	204	gcatggctgctgtccggcgaggtgctaggcgccGTGTAAtgaagCTGCtaaccattgccg	-27	-16
1470738	+	0.026	1.775	205	gctcaccgatctcttcttgtcgctgccgcagcTGCCGctgctgCTGCtgctgatctatct	-28	-17
1484848	+	0.043	1.589	206	gacgacgcggtagcggtgctcgccggtgccgagaaTGGCtggcaTTGGGtttctcctctt	-25	-16
1498510	+	0.01	2.137	207	gcggctggaaaaagagcgaaaattgggctgagGGGCAaaattTCGCttatgtttcatggt	-28	-18
1543617	-	0.015	1.972	208	tttgcttgggatcgaacatatgaagcagttcaTTGCActgttcgTCGCcgcgatcgccct	-28	-16
1548119	+	0.009	2.169	209	tgccgagcaaatggctgatcgcgaacacgagatCGGCGcggttcATGGtgtagaaatgga	-27	-16
1569669	-	0.002	2.623	210	tcgattccgtgttcgacacgctgcgctccaccaTGCCCtgcatcGTGCtcgacatcccgc	-27	-16
1579438	-	0.017	1.92	211	ggctaaatgacgccgctatatcgtgagtggatTTGGTGcgcatTTGTGtatcatctccct	-28	-17
1603098	-	0.027	1.766	212	atccgccggacgcatcggcgaggtcgtcggcctCATCAacaccaTTGCggcgcagaccaa	-27	-16
1615733	-	0.037	1.646	213	caacggaaccggattttcttgttcgcggcgtCGCAGCCtgactGTGCtacgaagtcttca	-29	-17
1616386	+	0.044	1.586	214	agacgtcgggcggcgcgcgctggaactatctggCGGCCtggggctTTGCgcaaaagaaat	-27	-15
1620356	+	0.021	1.847	215	ggcgaacatgctcaagagcggtgtcacaaaattGGGCAtcgcggcGGGCtatgctccagg	-27	-15
1620488	+	0.041	1.608	216	gatgcattgacgccgcggcgaactgtcgccacggTCGCTcgccatCTGCtattgttcccg	-26	-15
1638854	-	0.042	1.597	217	tcaactccttcacgctctaccagggcatcgtgatCGGCAtttcgGGGCtgctggcgctcg	-26	-16
1639733	+	0	3.5	218	catcaccggtttgacccggccttcgcgcagaagCGGCAtcacttTTGCctcgatcgcggc	-27	-16
1641227	+	0.038	1.636	219	ctcgtttaccgtcgattaagctttcggctttaTGACTggaactGTCCtcgtttggacacc	-28	-17
1641248	+	0.048	1.545	220	tttcggctttatgactggaactgtcctcgttTGGACAccgagTGGCtcctgtccactctg	-29	-18
1647183	-	0.03	1.723	221	tccacggaatccgcgcatccggcgctttttttGGGCTggcgctGTGCcatagtgcgcgcc	-28	-17
1650930	+	0.005	2.341	222	tcacgcccagaagctgacgcggtaacgtgccaTGGCGagtttcTTCAtcgacaggccgat	-28	-17
1658301	-	0.037	1.644	223	aagaacggcgtgcgcaagatcaacatcgacacCGACAaccgcaTGGCgatgaccggccag	-28	-17
1661670	-	0.045	1.575	224	cgtgctgaaacgcgtttcctgagagttgagctTGCCAaaaaaaGGACtacgtaacgtccc	-28	-17
1665065	+	0.005	2.38	225	cgaagctcggcagcccgtcggcgggctggtggttTGTCAgtatcgTTGTtacattgcgtg	-26	-15
1695772	-	0.015	1.974	226	gctcacagcatgcagtgaaaccctggagacgtGGGCGggcggtTTCCtcatcctcgtgtt	-28	-17
1701278	+	0.042	1.595	227	aaacaacgctgcgaatgatcgatcccgtaatCGGCctcgatcGTGTGattatcacatacc	-29	-18
1702985	+	0.023	1.825	228	atgcggcaggatatcgatcggcttcgttgattTTGCTgcttttTCGTttgagtttgatcg	-28	-17
1709666	+	0.014	2.015	229	acgcgagcgccttggtacgatcgtatgtcattTTACCTcgttatGTGCtcagttaaaaaa	-28	-16
1714808	-	0.02	1.871	230	tgcgtgcggcgcccgacgacctggccctggtgcTGGCAacgTTGCGCaagccggtcaaag	-27	-19
1730253	-	0.014	2.005	231	tttctaaaaatctgacgatgtcgcttggcaaTGGCCtatcaTTTATGAttgaatggcaag	-29	-19
1738848	-	0.004	2.428	232	ggcatcctcgtcgccttcaacgcccatagaatTGACGctaccTGCTGCtattccccgaat	-28	-18
1741427	-	0.013	2.03	233	gtgacgggcgggccaaaatgcaataaggttgatGCTGGCAagacATGCtacctttgcttc	-27	-16
1744894	-	0.018	1.901	234	tgccttctggttcacaatgtgcctggcgaggtcGAGCAtatctTTGGtaactttgacatc	-27	-17
1751680	-	0.002	2.621	235	agagacagccggcgaacaggacttgttcaatTGGCTGgctgtaCTGCTgccgttgacctt	-29	-17
1752225	-	0.027	1.769	236	atcggcgagccgactgattgccggtggatacgCGGCAgaggataGTGAtactattatctt	-28	-16
1753887	-	0.004	2.455	237	tacaaggagccaattccggatcagtttcaaaGGACAaaaaggtTTGCtaacaaggaggta	-29	-17
1754079	+	0.02	1.877	238	atcgatctgagaacatttactccgccgaacaaTCGTCAatatcTTCCaaaattgtgctgc	-28	-17
1757844	+	0.044	1.585	239	cacttccaggagccgccgtgcctctatggtggtTGGGTgcagcaGTGGtaccttcagcgt	-27	-16
1763164	+	0.046	1.563	240	acccatcattcccgaccacatcactgcacaaTGGGAAtgaaATGTTTGCagcaacccgtg	-29	-19
1766716	-	0.027	1.76	241	cgccgtgagctcgccgctgcacttgaccaacTCGTCCgcgaaTTGCtttactttcgccgg	-29	-18
1778218	+	0.03	1.725	242	agtcgggccctcttcgtcgcggctctatcattcaTGGCAcaaaaACGGtcatattcgttg	-26	-16
1778232	+	0.035	1.672	243	cgtcgcggctctatcattcatggcacaaaaacGGTCAtattcgTTGGAtcagatgaaaga	-28	-17
1784216	+	0.002	2.608	244	gcggctgccaaggcatttggaggcggttgacacaTTGCAgtatcTTGACttatcgacggt	-26	-16
1786495	-	0.042	1.596	245	gtagtcgatattggcgtatttcggcgccttagtTAGCGcgaatATGATaccttgatcctc	-27	-17
1790814	+	0.039	1.632	246	atggacggcctgatgcaaaacagaatgagaaagaaAGGCAaacgTTGGtatagactttgt	-25	-16
1804524	+	0.047	1.556	247	gcagtggatgtgcccgaagcgctgaaagccagcTCGCTcgagctGTGGtatcagcagaaa	-27	-16
1805440	+	0.013	2.026	248	cccgcgccaactcacatgctgacggcggtcgtcTTCCCCtcggctTTGCtatgcacttca	-27	-15
1806909	+	0.044	1.585	249	ctgcttttgcaggctcaaggacttccggcgcatCGCCAtgcgatATGACaagctcgcccg	-27	-16
1806962	-	0.004	2.451	250	aaatccttgaaaaacagcggccaaaacacattCTGCCAaagtaGTGCtagggtccagact	-28	-17
1808397	+	0.046	1.569	251	ccaagagccgaccacccatgaatcattgaaaaaTTGATtcgggaATCCtataaaacgcgg	-27	-16
1816384	-	0.016	1.95	252	aaagtgttcgcacatatttgtgtgaggccactTTGAAAacgactCGGCtatcccgttgat	-28	-16
1817996	+	0.037	1.651	253	aagtgcaggcaaccgccaagcattcacagaggcGGCCAtctgatGTGGtacaagatcggg	-27	-16
1826288	+	0.03	1.722	254	tcccgcgggaccaggccgctgaatgaccgacgtTCGGAtgacagATGCcggcgtcgaact	-27	-16
1827110	+	0.031	1.715	255	gagcttcaatcggcaagtccgggagatcgaggaCGGCAgcctgaTCGTGtataccggcgg	-27	-16
1828059	+	0.004	2.445	256	cgttcggatatttcttcctgtggagcaggaaaTGGCCgaattcATGGGCgatagtgaacc	-28	-17
1833741	-	0.008	2.213	257	cccaatcgcctctttcaattggcattgccggaaTGCCGgctatcCTGTaaacgggccgcg	-27	-16
1843390	-	0.033	1.696	258	ctgtccggccaaagccgcaaatcacctcatcagCGACCaaaaggATGCtatgctttttta	-27	-16
1845624	-	0.041	1.611	259	cggccatctcgaggcacccaggcagacttgacTTACAatgcagATGCattacattgggat	-28	-17
1855368	+	0.023	1.809	260	ggggtgttgaagaagcgcgcggcctcttaaaggCCGCAttctctGTGGtagggcagtatc	-27	-16
1855491	-	0.043	1.587	261	gcccttggcctgctcggtctgcacctgccggaGGGCCtcagagTAGGttagtaagggctc	-28	-17
1876449	-	0.001	2.976	262	tcagtggatcgtcgatctcatcgggctgacgcaGTGGGAcaatgTTGCtatgctcgttca	-27	-16
1882409	+	0.045	1.573	263	ggcctgttatccggcgggagagctatagcattttAGGCAaaaatgAGGCaatcttgaaca	-26	-15
1883106	+	0	3.505	264	accaatacctagtccgtcagtcccgtcatcggctTGGCAaaaatgTTGCacaagcgttca	-26	-15
1886703	-	0	3.458	265	ccgcgactttttagtccgccgcagtttgggatTTGGTGCAtatcTTGCttagcgagaaag	-28	-16
1887198	+	0	3.271	266	gttttcagctacttcgtttgcgtagctgccgacCGGCAggcttcTTGCgatcggttcagc	-27	-16
1887434	+	0	3.551	267	ttcacataagcatagcgccgccgctgttcgcacgTGGCActcgaaTTGCtgatgacaaat	-26	-15
1888879	+	0.002	2.617	268	ggtggcttgttatctttcaggtgtttcgctctgcTGGCTtgtttcTTGCcgaacatcacc	-26	-15
1893586	+	0	4.786	269	ggtcgaacgcgactcgcgcacctagagatgatTGGCAtgcgccTTGCtaaccgccatgct	-28	-17
1904135	-	0.032	1.704	270	ctctgcttcgttccgcactcctaatcaatacTGGCGgaggtcagTTGAttaatagccgaa	-29	-16
1904578	+	0.001	2.933	271	gaaatttcttcagatgaatcaagctcaagatgtcTGGCAcaagacTTGAtagcaagaaac	-26	-15
1904843	-	0.023	1.819	272	gcgagcgaggaaaacgggagacgggtcgcaaAGGCGgctgttTTGGAtattatcttcatc	-29	-18
1907781	+	0	3.746	273	gttgttgttctagttttagtgctcatgagacccTGGCAtgccggTTGCaaagtcttggat	-27	-16
1909440	-	0.009	2.18	274	aggatcgcgcggattctcgaatatcttcttctTCGCCAgcatTTGCTGgtattctggacc	-28	-18
1916320	+	0.023	1.813	275	tccgagcgccggcagatgcttaggtcaggttgTGGTCAgttaggTTGTatattatgaacg	-28	-16
1917777	+	0.033	1.687	276	gcgtcggatgaccagacacgattcgtttcggcgcTCGTAcggttaTTGCaggggcaattg	-26	-15
1918849	-	0	3.349	277	tccgagcttcactgaacgccgccacgcaggcgaCGGCAggcaatTTGCatcgcatctggc	-27	-16
1919043	+	0	3.491	278	gcgcggaaatgagcatcatcaggcgtctgcgcgcTGGCAcgtgacTTGCtcttagctggg	-26	-15
1920031	-	0.008	2.185	279	gcatctacggcaataatgcgcgtcttgactccccTTGCCGccaaTTGCtccgttagcgca	-26	-16
1921754	+	0	3.227	280	gtgtactgtggttgcattcgcatcatcctcgccaCGGCAtgcaagTTGCtaatcttcctg	-26	-15
1925594	+	0.001	3.018	281	tccctcaattgtgaggcgcgctatgacgcatTTGGTGtgcaacTTGCtcttcgagaaagt	-29	-17
1926824	+	0.027	1.761	282	gatcgagcatgtaatcgaaaccgaattggacTGCCGcgccgaaTTGGtttttgatgttta	-29	-17
1927491	-	0.001	3.068	283	agaagaatgacgttctcgacttgcggcttgctTGGCGcgagtaTTTCCtttagcaaaacg	-28	-17
1928186	-	0	3.321	284	caaataggctgacttagccgatgccgccattgTGGAAcagaacTTGCtgccgctcgcgca	-28	-17
1928416	+	0	3.781	285	cgtaatcagaagcttaaggtgccgggttagacctTGGCAcggctgTTGCtgataagcggc	-26	-15
1931613	+	0.001	2.731	286	aatacgtcccactgacttcaatcgtctttgcaacTGGTAcgacacTTGCtgttgtcctgc	-26	-15
1935246	-	0.038	1.634	287	caggagactgatcttttctctgccatcagatcgaCGGCAtcgtgGCGCtactcagtggcg	-26	-16
1936439	-	0	4.26	288	cttgttgcgccaattctaggtctaagaatgcgTGGCAtatggtTTGCtccaccagtgagg	-28	-17
1937301	+	0	4.128	289	tattcgaatctatctcatctagactatcgatgaTGGCCgcgatcTTGCtggtgtgtttct	-27	-16
1938700	+	0.049	1.536	290	cgtcagtggatcgtcgatctcatcgggctgacgcagTGGGAcaatgTTGCtatgctcgtt	-24	-14
1940420	-	0	3.79	291	cttgccgctaaccgcccagttatcacttcgaaCGGCAcgcggaTTGCtgggtaagtatca	-28	-17
1941437	+	0.033	1.691	292	aattgaatcatgtcggctgcagtcttccacaaGGGCCcgcgaatCAGCttgagtaccggg	-28	-16
1944631	+	0.019	1.895	293	tcagcgtcagctgtggaggcagtggaccgtacTGTCAtcaatTTATGGCattgtggcccg	-28	-18
1948098	+	0.045	1.577	294	gggtgacacagcaccgcgccgtctccttgacgaAGCCAatctccTCGCacatcttgaaga	-27	-16
1950004	+	0.042	1.599	295	gcaacttgtcaagctgatgctgcagtagcgtTCGCGccagttTTGAtgatgtgttgagag	-29	-18
1959105	-	0.045	1.577	296	ggcgagagcattgtgggcagcggcctcgatgcGGACAtgatcTTCGTtgaacaagggctc	-28	-18
1959581	+	0.01	2.109	297	catttccgccaacattgtcaaccgccatgtctatTTGCCtttcttTTGGgataacgctgg	-26	-15
1966136	-	0.036	1.657	298	cctgacggagatcaggttgacttggtcatctaaTGATcacgttTGGCttccaagctgcgg	-27	-17
1981063	-	0.015	1.982	299	attcggtgccattcgagatctcctagcttgaaGGGCTtataacGTACtaagttgttcgcc	-28	-17
1982352	-	0.043	1.587	300	ggcagcggctggttgcgccgcacttgcggcgcataAGGCgaggatgTTGAgttgaagccg	-25	-14
1984444	-	0.046	1.565	301	cgaaacgcgcatcacaatccgacgggtgacaatCGACTcccgcaATGCcaggatggcacg	-27	-16
1989242	+	0.002	2.67	302	tggtgctgtcgcgcgaaagcggcttgtcgctgCGGCAggcctaTCGCtatctcgaagtgg	-28	-17
1991259	+	0.002	2.609	303	cttttgcgttcagggaaccatcagcccgctccTTGCCAacatcTTCCtgcactacatcct	-28	-17
1995909	+	0.035	1.668	304	gacgaattccaagctcacgccgaactgccggaaTTGGAccgaaacCTGCctgttgtcctg	-27	-15
1999708	+	0.005	2.372	305	gcgttctgccaagtgagcacatcaaatcgacgtCCGCAtcgatgTTGTcgtagtcttcag	-27	-16
2003233	-	0.036	1.661	306	ttcttcaagcaattgggtctggtcagctgttCGACAgctaggcTTTCtagcataacagca	-29	-17
2004012	+	0	3.519	307	gccgatttagctcgacaattccgactgatgcggcTGGCAcggttgTTGCtgccgatgagg	-26	-15
2007345	-	0.041	1.606	308	tagccagccctaccatgtcgggcagtaaggaTCGCAttgactTTCCggctccatctactc	-29	-18
2007651	+	0.037	1.65	309	tgtaagcgagggcaagcgctttcaagacgaCAGCATAtggggTTGCttcgagcggttgcg	-30	-18
2008278	-	0.049	1.54	310	gtactggctcatgaacaggaggccgccggtaatCGAgttgcgcGTGGtatcattgccgcc	-27	-17
2008872	+	0.035	1.665	311	gattgatgtgaactatcttggcttcttcaaactGCGCAgatgaaTGGAtagaagcgaagg	-27	-16
2013916	+	0.02	1.872	312	ttggagagatacatcgaagaattggttgcgcgcTGCCAttcaccATCCCtatatctccac	-27	-16
2014960	+	0.006	2.315	313	cttcggcttttcaccgcctgacgacccgtactTTGCAacgcgcTTGAggtataggttggg	-28	-17
2016604	-	0.012	2.056	314	tggtcgtcatggacgatcgagttaacaatatgTCGCAtgttccATCCtacgatgagtatc	-28	-17
2019158	-	0	3.336	315	tcagaccagaagtcaaatcggcccagaaaggcAGGCAttcttaTTGCagacgttaccgtg	-28	-17
2020763	-	0	3.308	316	taagcgacgttcgcgtcccactcgcaaaggttTGGCGtggggaTTGCagtctgttgatca	-28	-17
2023650	-	0.033	1.691	317	ttgcagaacgcccagatttggtagtgttaaatTGACAcgatTTCCTCgacaaatacgctc	-28	-19
2031236	+	0.043	1.591	318	tcgactctccggtggtttgagtcggctcgcaaTGCCgatccaaTCGTGtcactgtctcac	-28	-17
2031369	+	0.019	1.883	319	cgccgcaatcgcgactggtgacgaagccgagcaggCGGCAtcgtTTTTGCctgtttggga	-25	-16
2032461	+	0	3.658	320	aagagatgattgtctgaaccaagcgcgcgagtccTGGCAtgtcgaTTGCtgggaagtgct	-26	-15
2033808	+	0.001	2.996	321	cctattatgggggcaagttctccgatcggcgagTGGTGcgagaaTTGCtgtgcgcatcgg	-27	-16
2035510	+	0.002	2.617	322	ctgtttgccaggaatcgcgctgttataggtttTTGCAAgtaaGTGTTGCtaaacaggctg	-28	-18
2037323	-	0.001	3.137	323	tgagcgccatgaagcaagaaccgttactgaagTTGGTCTgcgttTTGCtcatctagtcag	-28	-16
2042591	-	0.035	1.675	324	ccggttgaattcctgtgccgacgacatcccacgaGGGCGattttGTGCtcagctggatgg	-26	-16
2043516	+	0.035	1.666	325	cgccgcgcgcttcgacctggagcgacaaggttTGGCTcgactATGCGGctaaaccggaat	-28	-18
2049059	+	0.012	2.06	326	aatgcccgggcagcaggagatctcgattgaactTGGGGtcgatTTCGTcgagcatctcgg	-27	-17
2058577	-	0.003	2.494	327	tggtgtccatagattcagacatctcctaaaaAGGCAactgtaATGCtaggattaccccta	-29	-18
2063191	-	0	4.079	328	taagttgacgatgccgtcgctcgacattcagtaTGGCAcagggaTTGCagtgatgaaaaa	-27	-16
2066091	+	0	3.621	329	aagtgacaagcgtccgcaaacaacaggggccttTGGCAtgaatGTGGCatcagggctcag	-27	-17
2071269	-	0.046	1.569	330	ccaagagccgaccacccatgaatcattgaaaaaTTGATtcgggaATCCtataaaacgcgg	-27	-16
2074271	-	0.012	2.065	331	ttgaccaaaggctcggccgaccggctggcggcaGCGCCAttgtcGTGCttgttgggttta	-27	-16
2074548	-	0.009	2.173	332	aaagcttggttcaacgatttcattgaacgctcgtTGGCCgaataTGGCaaggtctacgtt	-26	-16
2082743	-	0.033	1.686	333	gcgatttccacgacgatcacgggaattgtagaTGGCCggcgatCAGGtaatttcttcaac	-28	-17
2108873	-	0	3.747	334	cgaagcccctgcaaaacatgcgaattcagttTGGCAcatgcaTTGCttcattcgcgcacc	-29	-18
2109356	+	0.03	1.72	335	aaaaatgcgcaacttgatctgtgacgattccgTCGCCgccgtTTGCTGctatactgcgtt	-28	-18
2110791	-	0.005	2.336	336	cttcaggaacgacgacgcaaggtcacattttctTCGAAAaccgcGTGCtaactgtcgcct	-27	-16
2114265	+	0.011	2.093	337	atgaacaaacccgcttgaggatctccatcttcgagCGGCAcgcagcTTGCttcgtttgcg	-25	-14
2121208	-	0.04	1.614	338	ccggtctgcgacagtcgcccgacgcgccaggatTTGCTggacgagGTGGtatggaaagag	-27	-15
2122651	-	0.02	1.87	339	ggtgctgtcgcgcgaaagcggcttgtcgctgCGGCAggcctaTCGCtatctcgaagtggc	-29	-18
2124375	+	0	4.035	340	cgagaaaaatagcacgtctggctctgcgcataaTGGCCcaactcTTGCgaggggcgagcg	-27	-16
2125229	+	0.016	1.941	341	cggattttggaccggcggctcagatggtgcggaTGCCGttttgtTTTGAtaaacggagac	-27	-16
2125976	+	0.007	2.252	342	ttcttatgcgccttcaatcatcggaaacccttgtTGGCCtcgatcATGCcggccgcgacc	-26	-15
2127797	+	0.001	2.797	343	tatcggaagccgtcgggaatgcgcatcgcttcgcTGGCAtggagtCTGCtcaccaccagg	-26	-15
2128895	+	0.007	2.282	344	aacgatccggagaacacaagcatatcccctgaCGGCAaatggTTGGCCtatactacaaaa	-28	-18
2138759	-	0	3.322	345	tcagaaaaacgaaaaatcagcaatcttcaattCGGCAcgcctcTTGCcctgttaacggcg	-28	-17
2139454	-	0.015	1.98	346	ggtcggtgagtgggtgccgttgtccgtcagaaCGGTGtggatcTTGTaagggactgcctt	-28	-17
2140802	-	0.011	2.076	347	gaaaacgagcatctgtgccttgagctggttgCGGCActcggcTTGCCtgtcgccaaatca	-29	-18
2146370	+	0.045	1.57	348	gaggcccatgccgcggagcaggcttttgccgctCTGAAgaacatCTGCgagggacgtaat	-27	-16
2149123	+	0	4.911	349	catcgtttcttcataaaaacgctcaaccagcatTGGCAtgccagTTGCttgaagatggga	-27	-16
2159741	-	0.029	1.731	350	gaaaggatcagggatgcagaaagcatgtccgggcACGCAccaaaTTGGtagaatcgcttg	-26	-16
2170741	-	0.009	2.172	351	tggttgagccagacagccatcagattcatacTGGCGgccgttCTGCtcgttgccggcatt	-29	-18
2171026	-	0.001	2.88	352	ggcgaaattccgctccgggaaagcgtgagcatTGGCGcggtccTTGGCctcgtttctggc	-28	-17
2173623	-	0.01	2.132	353	gagggctgccataattcgactggcggtaccgtTGGCGgccagaTCGGCtatcgttggcaa	-28	-17
2174840	-	0.002	2.551	354	aggcttggagctttgtcgagaaggatccgctgcTGGCAcataatCTGAAggccgtccttc	-27	-16
2176687	-	0	3.396	355	gcgcgcaatctacacgacgttgcctgccccttTGGGCAtgatacTTGAttgctctaagaa	-28	-16
2176850	+	0.001	3.008	356	tcttgccgtcaaacattgctcgaagcagccaagAAGCAcgtgatTTGCtctgcgaccaag	-27	-16
2182186	+	0.014	1.999	357	cattttagtgatagagccaaacatttgcacggcAGGCAtattcTTCTGCgatggttgccg	-27	-17
2185762	-	0.023	1.825	358	gctgcgtatcgctgcgatctgcgccttgcgcttTCCCAcattgtTCGCcaacaagataaa	-27	-16
2187514	+	0.03	1.72	359	ggacgtatgcgcatctgcggaataaagttgacacaTGACGgagcaaTTGCtgtcgtcgag	-25	-14
2193151	-	0.02	1.876	360	tcccctcacatgcacgcatgggcgtggccatGCGCAtgagtcaTGGCtatgttccgcttt	-29	-17
2195148	+	0	3.352	361	cgcaaaacggaagcgcatttacgtacatcgcagTGGCGcaaatcCTGCtacgcgtgcgcg	-27	-16
2198499	+	0.001	2.901	362	ccttgtgacagcgagcggtcccaagcggcggggaTGGTAcaagacTTGCtgttctcttcc	-26	-15
2199467	-	0.009	2.148	363	atgcggcctcagccgatggcgagatcgacggaTGGCAtagcaaaCTCTtatggtagctta	-28	-16
2199971	+	0.001	2.919	364	gcttcttcggaatctgacggagcaaattcaagagtTGGCAtgatggTTGCtgttagccag	-25	-14
2205005	-	0	3.588	365	gaaataagcggccccaaaagaccgcactttgcCGGCAcgtaaaTTGCtgcataggagcag	-28	-17
2209201	+	0.007	2.254	366	ctgcagcgccgtgatcaagtgattcttggccaaGTGCCAcgccTTGCTgtaggttcgagg	-27	-17
2209275	-	0.026	1.775	367	gcgccgatgcgctggagagctgtgattgcgagTCTCAtgccaTTGCgttagagaaagtgc	-28	-18
2209322	+	0	3.386	368	tgggaggccgtcgagcactttctctaacgcaaTGGCAtgagacTCGCaatcacagctctc	-28	-17
2210632	-	0.008	2.196	369	gaagacgtgttacgcctttgtagtagtcacaTACCAgatcgctTTGCtatcactgtctgc	-29	-17
2212323	+	0.035	1.67	370	ctcattgcgctgagcgccggccaacagaaataTGCCAagctTTGCATGCctcctatcact	-28	-19
2212433	-	0	4.529	371	caaatgaaaggcgctgccgacagttctaccttcTGGCAtgtagcTTGCtgcgtgggccga	-27	-16
2219299	-	0.026	1.782	372	tctaggccggcgtcacgcaagattgtgctttTTGCCTggaaaTTGTGagacccttccgcc	-29	-18
2223044	-	0	3.892	373	gaactggaagggcagatcgcttagcgcatttcTGGCCtgactcTTGCtacgggctgcttg	-28	-17
2225546	+	0.015	1.991	374	taaagctgcgtgctgggcaaccacgaagctgTCGCACAtggcgcGTGCtaggttgctgct	-29	-16
2225714	-	0.029	1.73	375	tgagcgcggctatgtccaacttgaaatcgccaaAGCCgaatctATGCtacgttccgctcg	-27	-17
2226995	-	0.01	2.122	376	tcgcgagattcggacaaggccggcagacatgcttaaTGGCAcgccgaTTGCtgagacgat	-24	-13
2227457	-	0.032	1.704	377	ggctgcaaaagaggtcgacaggtcagaattcTGCCCgaatttcTTGCgtcctgtaggaca	-29	-17
2228727	+	0.047	1.557	378	gcgggagcaagtgcggtcaccagggatgaaatgTGCCCtggcggCGGCttatcttgatgg	-27	-16
2229567	+	0.001	3.074	379	cccacggagcgatgaacgctcccgaccacagtcCGGCAtgggctGTGCttgccgacaact	-27	-16
2231666	-	0	3.236	380	cgatagaacaaattatctccaatgtctcgaaggTGGCAcagttcGTGCCtcaaatgtggg	-27	-16
2231733	+	0.002	2.66	381	tttgaggcacgaactgtgccaccttcgagacaTTGGAGataatTTGTTCtatcgtctcac	-28	-17
2232091	-	0.001	2.987	382	acacaaactccgtgaaattttccgcctattgccTGGCAcgaagaATGCagaccctcggaa	-27	-16
2236419	+	0.01	2.125	383	gagctttggtcgaattgatttggatcagctcaAGGCCTcggccgTTGAtatttgtagctg	-28	-16
2241463	+	0.028	1.754	384	tgtcggtgcgctccgccagaaggccttaaatctTGGAAtcggacTCGGacatcagcggta	-27	-16
2247060	-	0.05	1.535	385	tgaccttctcgtaccggaagcgtctggcatcaATGCTctcctcATGCagaatcttcaaag	-28	-17
2256332	-	0	3.789	386	gacgaagtgcccgcaaagcctgcgaattcacttCGGCAcgcgacTTGCtctctttgcggc	-27	-16
2259950	-	0.029	1.74	387	agcctggacgtatacgcgtcgtacgatgctgtTGGGCAgtagcTTCTTGGgtagcgcgtt	-28	-17
2265160	+	0.025	1.793	388	tcatagattatctaccgcaataatcggtgcatTTGCGAggcagcTCGAttagcatctctt	-28	-16
2273213	+	0.015	1.975	389	ttcgtcgccagacgtcgggcgggcgctggttttTGACGcaaagatATGCttcaccgcaag	-27	-15
2274538	-	0.041	1.607	390	ccgtcagtattctcttccgaggagctgaacatCGTTtgccgatGTGCtatacgcatcttc	-28	-17
2275516	+	0.003	2.473	391	cagccacaacttcatcgttcatcggtctgcgaccaCGGCAtgagatTTGCtctgctggct	-25	-14
2275771	+	0.002	2.709	392	cgtaccgatatttttactagtcgccgtcgggcaaaTGGCAggccttTTGCgtgtagccga	-25	-14
2276637	+	0.004	2.404	393	tggctatcgcattgattgcactcgatttcaccttTGGCAcgatacATGCgtaatcgtcta	-26	-15
2287296	+	0.002	2.56	394	aggtcccggcctgcataccttttgtatggatgTTGTGAtgcatcCTGCtagtgtcgtcgc	-28	-16
2287878	-	0.004	2.423	395	ttgccttcgatttacaatttgcaacttgcccgaTCGCTccggctTCGCttgaatgtcctc	-27	-16
2290094	-	0.044	1.579	396	ctctgagacagattgagacagtactgggaagaGCGCgggccttCTGCtatcttccgagag	-28	-17
2295633	+	0.022	1.839	397	cagagatgatcctcaaggcccgaggcactagTGGCAgtgcacTGGAttatgtgaggagga	-29	-18
2295860	-	0.016	1.965	398	tatcgtcactaaatcaacgtagaaatatttctGTGCTAgcatttGTGCtaaatcagcgac	-28	-16
2296008	-	0.017	1.929	399	tcgagcgcaagaccggcagctccggcaaagtgtCCGCAgacaatCTGCgtataggatagc	-27	-16
2297168	-	0.006	2.292	400	cgtcgagatccagcatgaactcgcccatatgCGCCGCAatcctTTGCtaaacgggggata	-29	-17
2297445	+	0.022	1.834	401	ctcagtatcgtacctcgcccgcagctcttgacTGATGCCCattaTTGCgtgaacgagagg	-28	-16
2299082	-	0.005	2.392	402	ccatttcgtccagcagacagagggttgtggtaGGGCTgcgatcATGCtgtagagcgggct	-28	-17
2305138	+	0	3.535	403	ctcgtccaacaaggcgcagtcgagattttgtgggTGGCAcggcggTTGCtattgagcaga	-26	-15
2306443	-	0.029	1.741	404	tattcaaatagaacggtcggccgaggaggctatTGATAatttggCTGTtacggtacgcga	-27	-16
2307557	-	0.04	1.622	405	acttaacccatagccggcggcaaagaggacagAGGCcgcaataTAGAgtgatgtgctgcc	-28	-17
2309563	+	0.007	2.245	406	cgacacaatccgtgacgcccggcacgtcacctgCGGCTgcaatcTTGTgctaagacccat	-27	-16
2311118	-	0.007	2.261	407	agcgccactgcgggctagcagtgccgccaattTGGCCacataGTCGCGcgacatctggcg	-28	-18
2311129	-	0.011	2.075	408	tgcaccaagagagcgccactgcgggctagcagTGCCGccaatTTGGCcacatagtcgcgc	-28	-18
2315153	+	0.042	1.596	409	cccggccccgtggctctgaagcgtcaactatatGGTCAaccataTATGCgaaccttactg	-27	-16
2315501	-	0.049	1.543	410	tagatgagccaccgattcgatcatacatgacgatTCACCtctctGTGCtacgctagtctc	-26	-16
2317576	+	0.001	3.064	411	ctatgtagtgcctgctgagcctgcgaattcacttCGGCAcgcgatTTGCtctgttcacgg	-26	-15
2326081	+	0.004	2.419	412	agtgacgttctatcgcgaactggcgctgctgttcTGGCTcgacgaTTGCaacgaccttgg	-26	-15
2327339	+	0.001	2.896	413	cgcgcttgttgcgcttaaaactcttctgtcaatCGGCCctttaaTTGCggattattgtca	-27	-16
2327544	+	0.031	1.719	414	atgtcgcgccgagcagccgggagttgttggcaaTCGCTggaattATCGGgtaattttgcg	-27	-16
2327788	-	0.011	2.092	415	aggcagcttgcatggcggttccggattgcggctCGGGAgactggGTGCtaaattccaggc	-27	-16
2330477	-	0.035	1.675	416	tctgcaattctattaacgcatctgtcgcatttctTTACAtatacATGCAtatacatgcat	-26	-16
2330694	+	0.018	1.911	417	caaagaggtcgcgcgactgagcattcttgaCGGCAtGCGgggaaTTGCtgccatctgtgt	-30	-16
2331377	+	0.045	1.574	418	gggcagcatattaccttccgcttatcatgctTGCGACCtttttTTGGCccttcctttgga	-29	-17
2334690	+	0.042	1.596	419	cccggccccgtggctctgaagcgtcaactatatGGTCAaccataTATGCgaaccttactg	-27	-16
2336869	-	0.007	2.279	420	gccggctcgattgagacggtaatttttgtgaAGGCCccagacTTGCtaatctgcgttcgg	-29	-18
2356396	-	0.036	1.662	421	ctcgtcccttcgaaccctggctggcccgccttCGGCTtgtagcATGAtaagttacgcgcc	-28	-17
2362220	-	0.034	1.677	422	gggggcacaataggggcacatcggctcctacctTGGTCagtcgtTTCCgagaagccaacc	-27	-16
2364685	-	0.047	1.56	423	gggcgcaaagggctatcttcctgccgttgtgcCGTCAtagttgCTGCggataacatccga	-28	-17
2370585	+	0.03	1.723	424	gtgtccccgcgaaggggacaggaagcagaggtTCACAtgcgcacTTGTctcgtcgttgat	-28	-16
2393016	-	0.036	1.656	425	gcccaagcggaagcgatagcgcgtcccgcgttCTGCAaaatcGTGCtaggatcaaggccg	-28	-18
2400196	+	0.001	2.963	426	atggtctcgatcctcggcgacgccatcaagaaggTGGCCtgataaTTGCtctcgccgttg	-26	-15
2409146	-	0.003	2.532	427	caccgccatgctcggcaagccgcattgaggtgaTGCCAtgctgaTCGCgtccttgagcct	-27	-16
2429359	+	0.015	1.967	428	aaatccgccgtgctgctccattcgcggcccgatTTGCAgacttATGTGAcactcttcggg	-27	-17
2432313	+	0.029	1.734	429	ccgcgttcaggagggaactgtgaacctcgatctTGCCGttgtagGTGAtaaagccgagct	-27	-16
2438553	-	0.04	1.62	430	cggcgggatttgtctcgttgctggcgcgacagTGGGGaaaccATGCtaacgtgagccccg	-28	-18
2459598	+	0.023	1.822	431	ccgggacactgagcaacattgcctccggcaactTGGCGggcatcCCGAacaccttcatcc	-27	-16
2496748	+	0.033	1.695	432	cggaatcgtacttgacctggtctacccgggcagAGGCAggaaaaTCGGcgggaggctccg	-27	-16
2498529	+	0.016	1.939	433	ccgaaaacatagttacgcaaaattcgcaacaTGACGCCtcccaTTGCattattgtcgttg	-29	-17
2512755	+	0.009	2.15	434	tgcttatcggaatggatgaattctcttggcatcTGGTAtgccaaCGGCtagacttggacg	-27	-16
2542555	-	0.045	1.571	435	ttgccgcggctctgttttctccggtcgccggtTTGAACctgttcCTGAtacagtgcacca	-28	-16
2562693	+	0.005	2.328	436	gctggatgccgatcacgtccgtgcgaggcggagaCGGCCtgcatcTTGCagcacgcgatc	-26	-15
2568744	-	0.007	2.232	437	cgctgggttatattttgcgccgcacaagaattTGACAtagttTTGGGCcatcaaggacct	-28	-18
2568897	-	0.009	2.146	438	ttccctcgcgcctttgtcttgaccatggcgtTTGCCTaagaaTCGTGCttaaggcatgcg	-29	-18
2574311	+	0.023	1.823	439	ggcggatggcgcttctttcgttcctgtcgatccTGGTGccggcgGTGCtgatcgccttgt	-27	-16
2577087	+	0.001	2.807	440	ggctccagttttgggtgagcagcgccaatagcgcCAGCAtgattcTTGCttttgtcgtcg	-26	-15
2581335	+	0.044	1.581	441	gccgtcggcgttggtgacgtaggtcttggtctTGACAccggccGTGTacagtgtgttcga	-28	-17
2583718	+	0.018	1.906	442	tctctcgccgagactttcctgcgcgacgctcacAGCGCAcgaatCTGCttagactgagct	-27	-16
2588586	-	0.022	1.836	443	cggacgttgatcgaaagcatcaacgccggccGGGCAactatTTGCtccacagcaggaggg	-29	-19
2592301	-	0.006	2.294	444	taccataaagtcgaagaggcagcagtgactcacCCGCAcgatggTTGGtacggtgattcc	-27	-16
2592411	-	0.002	2.688	445	ctagtttgcgaactgcttataaaagagtacgtCGCGCAcaaattTTGCacagcgattccg	-28	-16
2594175	-	0.001	2.937	446	cacgccgcatccagccgtcagacacaatgacgCGGCCCaaataTTGCtgcttcgagacgt	-28	-17
2595427	-	0.02	1.877	447	gcatgctatccgcctgcgaggatgctcggacgaTAGCTccacatGTGTtacaccgcatag	-27	-16
2596233	+	0.02	1.869	448	tcaccgtctacggtccgtggggccggcccgacaTGGCCgcctggCTGTtcacgcgcgcga	-27	-16
2608583	-	0.047	1.558	449	gccgcgtgatcgcggaagctttcaagcccaacTTGAAGtgatgTCGGCtacgatgcccga	-28	-17
2621798	+	0.005	2.328	450	gagggccagagctgcaacgttacggctggaaaCTGCAccctcgTTGCgctagacacctcc	-28	-17
2622755	+	0.013	2.019	451	gactacgagcgttccttttttggtatggcttgaTGCCGcggctTTGGTtagtttgccgcg	-27	-17
2626343	-	0.033	1.688	452	gtacgatcagggacacatcgatcggttgcgaaATGAATttgcgTTTCTggcttttcctct	-28	-17
2650942	+	0.001	2.74	453	cacgtcgtcgtcatgcgcatgcgtcattgcgtgaTCGCAgccataTTGAtacgtgtcgcg	-26	-15
2653404	+	0.03	1.722	454	tctatcgtggctgaccattcaagcgcgctaTTGCTtctcgaaTTGCcgtctaagctgctc	-30	-18
2656243	+	0.05	1.531	455	cgcattgacctcgtcgatctcgcccactcctaCGGCGgcaacgCTGCgccgcaggaaagc	-28	-17
2691947	-	0.002	2.593	456	ttggttcgccatggtttgccctgactttgtccttTGGCAcgatTGGTGCaggtttacgct	-26	-17
2696098	-	0.025	1.784	457	gtggggttgggcttggggccgtccaatcgcgtaCCGCCCtattTTGTGCtacctagtcga	-27	-17
2699760	-	0.022	1.835	458	ttcttgaatggtagtaaaacaaattttcatcaaGGGCAcattaGCGTGAtatgcaaacta	-27	-17
2704143	-	0.001	2.968	459	catccactgatcccgcagtccgtgatcggcgTGTCAtgccggcTTGCtagcctctcaagt	-29	-17
2716375	-	0.044	1.584	460	agatcaccgagacggccgacgtgatcgacacctaCGGCAagatgCAGCtgatggaccgcg	-26	-16
2716470	-	0.042	1.6	461	gcggctgttgagcgagttcctgctgctcaagaaCGGCAacgtcgCGGCCttcgacgtcaa	-27	-16
2725699	-	0.028	1.749	462	agccccggccatgacggcgaagagcctgtggcTCTCAcgccgcaGTGCtataagggtcca	-28	-16
2739608	-	0.026	1.773	463	aagtcgatttttactttgccccttcaatgtaaCGGTCAgtcggTTGTttggtcccgcgtc	-28	-17
2741340	+	0.002	2.57	464	ggccagacgctggccgaccgcctcaccggcgcGGGCCAtcatcTTGCcgcgcgcgagatc	-28	-17
2743090	-	0.015	1.973	465	tcactttttagactcgcccttgatacttgccaaCGTCAaataaTTGTTtgacaatggcaa	-27	-17
2743770	-	0.037	1.643	466	cggagcccccgccgaaaagttgcactcggcatTGCCgcgtgtttATGAcaacatcataac	-28	-16
2757531	-	0.016	1.965	467	caaccacggaaatgcgttccagtgggatgcaTGGCGccccaaaCTGAtataaaagtctga	-29	-17
2765786	-	0.031	1.719	468	cgatgaagctgctcacctagtaacttgcattTTGCAAgttactCTCCtatcctcccgcca	-29	-17
2771579	+	0.03	1.723	469	atcccgagcgccgcaaggacgcgatcctcaccgaCGCCAagcagcTTGCgttcgcgcagg	-26	-15
2774780	+	0.044	1.581	470	cggaactgtcgggcgaccgccgcttcgcctaTGACAgctaccgCCGCttcatcaccatgt	-29	-17
2777485	+	0.009	2.18	471	gtgtgccgcgcgcgcaacgccgattaacgcccCGGCAacctaaaTTGGAtacttacgaaa	-28	-16
2777546	+	0.041	1.607	472	agatcgaattgcacggatgtactgcggttcgatTTGTCtggcgtTAGCgtagcgtgagcg	-27	-16
2783278	+	0.015	1.989	473	ccttcggagaacgcaatcatttttgacttgggaTGTTCAtgcatTTGCattaaacgagct	-27	-16
2785613	-	0.021	1.853	474	ccgctgcttaccatactaaccatggcgacattGAAGCAgcttggTTGGtaaagtctgaac	-28	-16
2791038	+	0.045	1.576	475	cgtaattttacgtaggttcctgttaacgcctgtTTGCGactattAGGCgcaatctcatgg	-27	-16
2797220	-	0	3.245	476	gcgcgggctgagaagcagttcctggagcggttTGGCGcggtgtTTGCgtagcatcatccc	-28	-17
2813061	-	0.009	2.143	477	cttaagaagaaaaaaaacaatgcgtaatgtgtaTTACAaaatgaATGCcagcttaagttg	-27	-16
2813100	+	0	3.692	478	cttcttcggctgccgaaaagttcaacttaagcTGGCAttcattTTGTaatacacattacg	-28	-17
2813356	+	0.031	1.718	479	ggcgctgctcacgctgcgttcggtggtggtcaaTCGCGcgtacCTTCTccacaatgaggc	-27	-17
2816348	+	0.01	2.116	480	gtagtctcacggcgttgtgagcggggttcgtggcTGGAAtgggagTTTCttttgtccggc	-26	-15
2817592	+	0.036	1.662	481	tacaacacgccggtgcacaatccgcctgcgcccGAGCAcgacgaTCTCtcgctgttccac	-27	-16
2819099	+	0.022	1.831	482	ggtccccccaatcacaaccaggtgtcttgattAGGGAAcaaccaTTCCCtattatcccgc	-28	-16
2852209	-	0.002	2.721	483	aaaggctatagttctaaaatagaactgtcaaaTTGCGAggcagaATGCtagcctcacgtg	-28	-16
2867183	-	0.045	1.576	484	agattccggggtcgcccttcgggcgccccggaaTGACGggcagTAGCaacccggtctccc	-27	-17
2898251	-	0.016	1.96	485	gaactcgcgcctgatcgtcatcctcaacgacaaCGACAtgtcgaTCGCgccgccggtcgg	-27	-16
2899143	-	0.002	2.714	486	aaccccgccgcgggcgccgcagttaaccactcTGGCCcgggggTTGCaggcgcatgcccg	-28	-17
2906592	-	0.034	1.681	487	ctggcgccgctcaaccgtgtcggcgacgagcaCGGCatcaagcTCGAcgccgggaaagtc	-28	-17
2907016	+	0.049	1.537	488	ctgtggtattttgcgccttcaggcggttgaaatGCCgcgccgcACCCtatagaccggctg	-27	-17
2924703	+	0.029	1.729	489	atctgacgaagtcgttaccttggaacgagacaTTGAATcgccgaTCGAtacactgtcatt	-28	-16
2956116	+	0.008	2.201	490	caggcgcgtcgcatggagaccatcgggaccttTGCCAgcggcaTCGCccataacttcaac	-28	-17
2984864	-	0.039	1.622	491	tcgcacttcgcagggcgcagaccattggtatCGCCACAtccggATGCtaggaacgaggcg	-29	-17
3016619	-	0.017	1.916	492	ggccatgagaacgcgattcgtctcgttccgcggTTGCAggcctaGAGCatcgggcagcgt	-27	-16
3037108	-	0.004	2.399	493	gcatgctcaacgattgagccaagtcaaggcccTTGCCGgatgctGTGCtagccatgcagc	-28	-16
3037176	+	0.008	2.188	494	ggctagcacagcatccggcaagggccttgactTGGCTcaatcgTTGAgcatgccggcgcg	-28	-17
3044445	-	0.001	2.78	495	agctcaaacgggggcacttttgttcgcccccgtTTGCCGcggatCTGCtattttccaccg	-27	-16
3053217	+	0.023	1.817	496	ctcccggcaggatcggccggaaatctaaccgatCGGGAcagggaATGAtatcctggccgc	-27	-16
3057205	-	0.011	2.073	497	tcgcaggcgtgcttgggaattgcggggcaacTGGACCcgttcTTGCatagcagcaaaccg	-29	-18
3079948	-	0.001	3.019	498	tgaaatcgcttaccttttctatcgcacccaagCGGCAcgcgacTTGCatttccattgtcg	-28	-17
3080828	-	0.02	1.868	499	aacactgacgcatcggcgccgaccttgaggtCGGCAtattccTTGGCgacggagatgcac	-29	-18
3106251	-	0.02	1.87	500	tggcaccgcccgcgacacaaattattgacaatCTGCCCcttccCTGCtccacagggcgga	-28	-17
3107058	+	0.02	1.875	501	gcctcgaccatggcctgcatgatcgaagcgaTGGGCCtgtcgTTGCcgatgagcgcgacg	-29	-18
3128562	-	0.034	1.676	502	ggggtccgttatggaccgaacagctggcaagaaCGTCAgttgccGTGCcatacagtgtca	-27	-16
3135665	+	0.035	1.668	503	gggcacgccggcggacctcatcccatgccgggtTGTCGaagaaaTCGGtgtaggattcgg	-27	-16
3136920	-	0.05	1.534	504	cgcaaacgctgtttgatctagatcaagggtcaaGAGCgcgcttTTGGgggtgttagctcg	-27	-17
3139958	+	0.038	1.638	505	aagcaacgccctctgactactcaaggcccccctTGAGCTtgcaatATGCtaatttgagcc	-27	-15
3145255	+	0.021	1.857	506	caaggttgcgatgcagcataatgcttgacttTTGCGTgggtgaGTGCttactcactatcc	-29	-17
3146104	-	0.037	1.652	507	gcactgaccatggtcggcggcggcttgttgtTGGCGaagaaCTGCTtgatcatctggccg	-29	-19
3146615	+	0.035	1.671	508	gcgcaaggtcgaggtcggccagtatctgacggcCGGCAcggcgaTCGTGtcgctgaccga	-27	-16
3148167	+	0.007	2.279	509	ggtcaagggcgtgcgcgcgctgttccccgaacTGGAAcgcaatCTGCCgccgtcgatgaa	-28	-17
3150478	+	0.006	2.319	510	ggcgggccctttgccgcgctcgcgagagacaaCGTCTCGtcttcTTGCtagattccgcca	-28	-16
3170306	+	0.01	2.115	511	agcctggtcggatggagcctcggcggcgtctaTGCCCgcgatcTCGCgctccaggcgccc	-28	-17
3171581	+	0.048	1.551	512	cgaagtcgcgcgagagcctggccagcatggtgTCGCCgccgaccATGCtcaacaagacca	-28	-16
3197439	+	0.049	1.544	513	ggtcggcttcaccacctttttggcttcctcgaAGGCCtcagtcTCGTGCagattgcgccg	-28	-17
3209361	+	0.007	2.269	514	gccacggtcaacattgcagtgcagcgttgcacTGCCCgcgactTTGGttcattgcagggc	-28	-17
3215005	-	0.038	1.637	515	gatcgacctgcctataaactcgacaaggacagcCAACAccaagcGTGCtataaagtctaa	-27	-16
3215041	+	0.032	1.704	516	tatcgatattgattagaaaggacgattagactTTATAGCacgcTTGGTGTtggctgtcct	-28	-17
3244224	-	0.008	2.221	517	aattacttttgccggggcgcatatttgattttTGGCGcggtcTTGTCCatggtgatcgga	-28	-18
3250794	-	0.035	1.669	518	tggcgaagattggtcatgaccggtcttcgccaaaTTGCGttttaCGGCtatgggtcctgg	-26	-16
3262224	-	0.039	1.631	519	tgccatggcgtcggcggcatgttcgcggcatcGGGCAcgatcGTGTTtacgaacgagagg	-28	-18
3288096	+	0.038	1.634	520	tatttccgtatttttgttccgggatttggtcaccCGGCAaaagatGGGCtatgctggcct	-26	-15
3311426	-	0.019	1.88	521	gttgcagagctgcatcgctcagcccctccgtttCGGCCggaaacATGCcaaaacccggga	-27	-16
3311623	+	0.029	1.735	522	gaagacctgatttggtggatgtggcgccaattTGGCCgcatTTGCCagtgcttgtgcctt	-28	-19
3311667	+	0.015	1.984	523	ccagtgcttgtgccttctccgaggccgcacgctTCGCGgcgacTTGCcatcagaacattc	-27	-17
3312195	+	0.047	1.56	524	caaacgattgtaaaccagccctcgatgacctcTGCGAgcgaaTTGCgatccggcaagggt	-28	-18
3312671	+	0.005	2.341	525	ggcgctccagatcaacaaccacctccaggattGCGGCAaggatTTTCGCgagctcaaccg	-28	-17
3313371	+	0.019	1.897	526	gctcaagcgcgaggatttcctggccatcgtcgaCGGCAtggagATGGAcgtgccgcagga	-27	-17
3315056	+	0.012	2.047	527	gccggttaccgcgctgaaaaacctgttcctcgcCGGCGactggaCTGCtacgggattgcc	-27	-16
3320169	-	0	3.273	528	ggggtgggtggctaccgcgtgcgcgaaaccaaTGGTGcggataTTGCaactcattggtca	-28	-17
3320240	-	0.013	2.022	529	ctatccgacctttcctttctgccgatttttTGACAcaaagtaTTGCgcctccatgcgccg	-30	-18
3323813	+	0.045	1.575	530	gtgtaaagggccaaacgcatgagtgttcctTGGCAgtgcaacATGGTttaaagctgtgct	-30	-18
3325915	-	0.025	1.786	531	tgtatcattccgcgatacgcgggtattgccaaATGTATcagataATGAtacattgattgg	-28	-16
3328911	+	0.02	1.867	532	catggcaatcttgacctcggaggtcattttctaTGGCTgggcccaAAGCtaggctggccc	-27	-15
3346063	-	0.023	1.815	533	cggtcatgtctgcgacgatctcggcaaacaaTTGCCTcatcggTCGCGctaatagtgccg	-29	-17
3351546	-	0.037	1.651	534	gtcttcgtcaccgcaccgcgaagcggagcgatTGCCGggctgaTGTGAtactgtcccggt	-28	-17
3358960	-	0.025	1.794	535	aaacctaaaggcttgccacgtagatttttgggcTGACAtccaccaTTGGCgggaccatga	-27	-15
3362783	+	0.027	1.77	536	ctttgacgacgaacgaggtgtcgttgctggacaAGTCAaaacttTTCCacaaaatattca	-27	-16
3366215	-	0.001	2.729	537	cgagacctattcggcgctgaccggcgacggcaTCGCAaagatcTGGCaaaaggtcctcga	-28	-17
3371451	-	0.02	1.86	538	caagctgaacgcccggctcgggcatagcgaggCGGCGgagtagATGCtacgctggccgta	-28	-17
3378899	-	0.035	1.667	539	tcgcatgttcgcctccgttcatagcttgtattTCACAccacacCGGCtcaagatcatttt	-28	-17
3382022	+	0.04	1.615	540	tctgttctgcctgatgacggtggcatcgccccTGGCGcggcaATACTACtttatgtggct	-28	-18
3386746	+	0.031	1.709	541	gtgcgcgcgggcctgctccccggactccgtataGCGCAgttccaTTACcaagtaattggg	-27	-16
3386796	-	0.022	1.839	542	gggaaggaaatcagggacttattcacattcccttCAGCTacggaTTGCtactgctacagt	-26	-16
3389519	-	0.036	1.655	543	ttttgcgtaaaaattccgcgaattaagctcaAGGCAatcacTTGCGatttatcgagagtt	-29	-19
3416281	-	0.048	1.552	544	gccacgcgaccatttttgccgcctttgacttgtcGGGCAaaacaCTGGCagaatggcaag	-26	-16
3433972	+	0.004	2.436	545	ttgatcgcggtgagcgcggcggccctggcgcaTGACAtccggcCGGCtccgatcatcacc	-28	-17
3445807	+	0.031	1.713	546	gtaacgcggccggttccccgcgttcatattcaGTTCACGccggaaTTGCtcatctgaggc	-28	-15
3451860	+	0.042	1.6	547	tgcgctgatgagcgtggcgcgctccaccgcgcTGGCGcagctgCTGTtcgtcggcgcctc	-28	-17
3452239	+	0.05	1.535	548	ctcaatcccgtgctgcaggacatcggtctcgccGTGCAtccgccgATGCtctatctcggc	-27	-15
3462220	+	0.044	1.581	549	atgcggctgcgcccgtcggggcgggccggcccggTGGCCtcgagccTTGCctccttcgcg	-26	-14
3478410	-	0.023	1.819	550	gcgcgacgtcgaagaccgcctcgcccgcattttCGACAatttcaATGCgctcgatgcctt	-27	-16
3482411	-	0.002	2.654	551	tttcggatccgccaaatccagcgcttgacgatTGGCAttatgtATACCacacttacctcg	-28	-17
3484073	+	0.023	1.826	552	tggtataccatatcccagaatgcaagcccaatctTGGCTtgcccgTTACaaaatcggcag	-26	-15
3485490	-	0.005	2.375	553	tgcgcacggtgaccggaccagcgcttgaacctTGGCAtaatgaATACaagaatgcctctc	-28	-17
3485878	-	0.018	1.909	554	catgctgctatgcaatggcatgcatggacatTGGCAtctggtATACAtagattgcctttc	-29	-18
3494367	-	0.001	2.963	555	gaacgccgcaaaaaataggcagcttgacattcTGGCAtgtggtATGCCaaaaactttccc	-28	-17
3512185	+	0.031	1.71	556	cctcgacatcgcgcggcacgccgttgcggacatgaTGGCGgtagaTCGCtagcatcgcct	-25	-15
3524354	-	0.03	1.723	557	gtcgagcgtcacgtcgttggtcgccttcacgcCGCCAaaggactTTGCgaggttgcggat	-28	-16
3526201	+	0.013	2.017	558	gcatctatgacggcttcagccgcgtcgcctcgcTGGCCaaaaacCTGAtcttctgagccg	-27	-16
3526290	+	0.043	1.59	559	ctcggccctgatatgtcgaaaacttatttcccaaTTGGAtcgtgCTGCgtataaatcttt	-26	-16
3531673	-	0	4.316	560	ggtcaagccgggcgatgacagcggagtgaatcTGGCAcggacaTTGCtcctctttagaac	-28	-17
3542613	+	0.028	1.747	561	ttcgacgggacgctgtcgagctggtggaccaagaTCGCGaccggcGTGCtactgttcgcc	-26	-15
3563380	+	0.01	2.137	562	cctgatgaccggcagcatcgtgctggtggaTGGCGGCTacacTTGCtggtaggcttaccg	-30	-18
3572439	+	0.041	1.611	563	gttgccgccgcctgctgcggagggttagtctcGGGCGcaggatTGGCgtagactgggaat	-28	-17
3575832	-	0.004	2.428	564	gttcttgagatcgcctcggtccagatgatcgaAGGCCcgttgcTTGCaacgctcgacata	-28	-17
3595317	+	0.008	2.218	565	cagtggcaccggctggtcggtcgggatggacaaTGGCGacgtccATACCtacaacgccag	-27	-16
3599529	+	0.007	2.233	566	gctcggcgcgggctttgccaagaatctcggcatTGGCGccggcaTCGGCtacaccagcgt	-27	-16
3613134	-	0.01	2.12	567	aagcccctggccgcctgatttcggctttgtcttTGGCCccgtTTGGTGAttagtgctggc	-27	-18
3618236	+	0.043	1.592	568	cgagctcgccaatggctgcatctgctgcaccgTTGCCGacgatTTCAtcccgaccatgga	-28	-17
3631373	+	0.031	1.714	569	gcccgcaacaccgcctatgtcgatctcaggtaTCGCCAggcgcTGGCGCtttcgacgacc	-28	-17
3664817	+	0.005	2.329	570	attcaggcgatttcggtcgtggttgcgcccgacagCGGCAcaaaaaTTGCtaccgaaaat	-25	-14
3673633	+	0.002	2.679	571	caactcgtgtgccagtgcgatttcgcggcaaatcAGGCAtaagaTTTGCgagttggcagg	-26	-16
3682778	+	0.038	1.636	572	tggcgttgcgcaggcggagatccaggtcgagcTGGTGGccctaATGCGctacactgcgca	-28	-17
3700203	+	0	3.241	573	cacgatgagatcccgctggcgaaggcctggttacTGGCAtaccatTTGCacgccaatggg	-26	-15
3702586	+	0.001	2.735	574	cgcaccgcgcgggccaagggcctcgggcagggCGGCAtcctgtTTGTtcacgcgctgaag	-28	-17
3708135	-	0	3.963	575	cgcacgccctgctccggcggttgtgcaaccaaTGGCAcgatttATGCtgcaacaatgcga	-28	-17
3723939	+	0.023	1.817	576	ttaaccatagatatttacggtggcgcaggccaCTGAAcagtgcTTGCcagttgaatccga	-28	-17
3727668	-	0.001	2.901	577	accgaagactcgatctggccggacgatgtttCGGCAcgcgtcTTGCtcgggatgttcgac	-29	-18
3757206	+	0.029	1.735	578	tttcatcatcccggtggtgcagggcgcggatgcCGGCCtcaacaaTTCCttcatgaagct	-27	-15
3783698	+	0.004	2.401	579	cacgtgagcgagggcgagggcgctgaggcaacgcCGGCAtgatcTCGCtcttcatgacgt	-26	-16
3795601	+	0.015	1.969	580	gcggtggccgtcgccagcgtcgcggcgtgcattTGACGcgtgaaTTAGTttatgattgaa	-27	-16
3809953	+	0.035	1.665	581	agcaagctacgggcttgagcgttttcgaacaatTGACGtattCTGAGCatgtcctttgca	-27	-18
3857212	-	0.02	1.869	582	cttggccacatctgcgacgaacccgatgacatcCCGCAcggtaTTGTTtagttcaatgtc	-27	-17
3872639	-	0.015	1.966	583	gagcgatgatgtggccgtaaggacccttcacgTCGCCAccggaaTTGAcgtagtcatcgt	-28	-16
3877663	-	0.03	1.726	584	gtccaaggtcattgcgtctcatccctagaacatATGCGAatttaATGAtataaagcgcca	-27	-16
3890068	-	0.034	1.676	585	agacacagcgcatcgtcgcctgtcggcgcgaTGGTCAgacgatGTGGtaccgtgtcgcag	-29	-17
3933299	+	0.043	1.594	586	tccgagattgagatgagtttggcgccattgaaTGTCAcgttggTATTTTgtaccacctcc	-28	-17
3940171	+	0.043	1.591	587	gaatgaatctgtgaaaaaatcccctgctgacaGGGCAgcgacTTGAGCgcttaatgctga	-28	-18
3968652	-	0.011	2.077	588	gaaaaaggcggcgctggagctgcgccggtgttTGGCTgggacgTTCCCgccaacaaggaa	-28	-17
3993062	-	0.014	2.01	589	acacctttgccggaaactacaacgtgtctgaccTGGCAaccgcGAGCtggggcgaacgct	-27	-17
4035290	-	0.001	2.772	590	ggccggagctgtacccgagccagttggaaacttTTGGAtgaataTTGTagtgctgagtaa	-27	-16
4035704	-	0.017	1.932	591	gttctgcccgatttttgcatacgcattgacgaTGGCAccggcgaACGCgacgatgccggc	-28	-16
4038814	-	0.007	2.226	592	tctactgccgttcctctcgaaagctttgattTGGCCGCAtgaacCTGCttaatcgcggcc	-29	-16
4040689	+	0.002	2.635	593	aaacgctgaacatggcggttcagtggggcgtgcTGGGCAttgccGTGCtatatgcaacct	-27	-16
4063782	+	0	3.643	594	acagtggctgttggcgccgcgacacaaatccgcTGGCAcaaaaaATGCtgaggctgaaat	-27	-16
4065718	+	0	3.821	595	atcagaaatcaatttggcggggcaagagagcgcTGGCAcgcccaTTGCaaagctgtttgg	-27	-16
4095049	+	0.032	1.705	596	ttcagtagttgaagaggcgaacgatttggcgccGGGGAtaaaaCTGTGCtgctgtggagc	-27	-17
4120165	+	0.001	2.742	597	agggtgaaagacggtcttctgcattgtcttTGGTAGGACgaaccTTGCtatgattggccc	-30	-16
4121532	-	0.046	1.562	598	gaacaacgcgattacaaatcaggttgacgcgTGTCAtcgcgaTAACtgaatgtcagcgac	-29	-18
4121839	+	0	3.867	599	gacatcgctgggaataccgtactttccgtgggcTGGCAtgaatgCTGCttaatgatctgt	-27	-16
4150180	+	0.004	2.437	600	aaacccttgagggcggagggcaacggcttcgttTGGCGgccccCTGTGCtaggatggcgg	-27	-17
4155576	-	0.044	1.581	601	ctcttgccatgtcccctcgtctattgagcatGGGCcgtctttcATGTtttgagtctgtca	-29	-17
4162304	-	0.041	1.608	602	tcgcggtcaagacagcaaggcgcgaggggaggacTGACGccgcaaTCGCtccgggataca	-26	-15
4174625	-	0.015	1.97	603	cctaccgtgaaaacggcaacgacatcgcagccgTGTCAcgctggaTCGCtgcatcgacga	-27	-15
4199485	-	0.05	1.53	604	accgcgtcaccatgcaggccaagcgcatgggcTGCGAttcctcCGGCttcttctcactgt	-28	-17
4206152	+	0.005	2.352	605	cggtgctgcccgacaactggcacctctgggtgaTCGCTtcgccaCTGCtgctgacggcga	-27	-16
4209726	+	0.036	1.66	606	atatctgccatgaaggcgcgctgagttgggttgAGGCCcgatcTCGGCtatatcgccctg	-27	-17
4217411	-	0.022	1.832	607	cgcggggtctgcgcggtctcgatggtgagaaTGACAttcttcTCGTGCagcactttgtag	-29	-18
4220940	+	0.011	2.092	608	ctcgcgcacccagccttccaccacgttggtgaTCGCCtgcgtcGTGCCctggatgtcgat	-28	-17
4223078	-	0.042	1.596	609	tgtggtcgtgggggccggacactggcgcggcgaAGGCAtggcgCTGGtcgaggccgtaag	-27	-17
4225668	+	0.048	1.547	610	cgctgggatttcatggtgcgaggatcactccgAAGCAgcggtttTTGAtagcatacgtgg	-28	-16
4266394	-	0.008	2.217	611	acgccactcccgcgaactccgtgcatatattTTGAACAtttcctTCGCtagactgccgac	-29	-16
4282797	+	0.027	1.76	612	gaaacgtccaagccgcatcctgcggttgacgttACGCAaggatgATGTtcgatattccag	-27	-16
4294632	+	0.007	2.273	613	ggataccgcagcgcaagatacttatgtaccgtTTGCTAagaaaaTTGTagccacttaccg	-28	-16
4305042	+	0.031	1.717	614	ggcggcgcgcgcctggcttcagagcgaggtgcGGGCGaagctgaTTGCggagatacaacg	-28	-16
4317543	+	0.001	2.945	615	gcggctatatgagcgccagcgcgccgctgacTTGCAAaacttTTGCtgcggtttgcaaaa	-29	-18
4319011	+	0.021	1.856	616	cctccagcgcctccagcaatcgggcgtagcgcgCGGCAaacgtCTTCTccatagtcgtct	-27	-17
4336502	+	0.037	1.65	617	gtgacccggggagcgcgggttgcatctttcttcTGGCTtcagagcATGAtacgggacgat	-27	-15
4352191	-	0.037	1.647	618	ggcgacgaaattgccgccgagctcgtcttcgaTGTGAatgcggATGAtatcgtcgaaatt	-28	-17
4353960	+	0.033	1.693	619	ccatctgccagcgcaccctcaaggccctgaaagGCGCGtgaagtcTTGCcatccctaggc	-27	-15
4358766	-	0.032	1.704	620	attcgccgcgtggggacaaatcgcggcggatacTCGCAaggggtGTTCCgagtaaaaaca	-27	-16
4365058	+	0.012	2.056	621	caacaacgtggcggccctgctggtgaccaataTCGTCCgccgctTTGCcgattccacgcc	-28	-16
4395984	+	0.046	1.565	622	cccaagaaggcgcgccccggaatgacgagctagGCGCCagaatcTGGCctaaactcccac	-27	-16
4406509	+	0.023	1.824	623	tgggcatagtgccatgtgatgcgttgttgcgcAGGCCTgccgcgCTGCtaatgtttcagg	-28	-16
4424639	-	0.016	1.942	624	gaggtgccgggtggcgggtggtgccttgaagTGGCCCAaaatTCTCGCtatattgtgatc	-29	-18
4432350	+	0.039	1.623	625	tcgcaccttcatgtgaagcatctcacacgcacgcTTGCGtcaatcATGCgacagaacacc	-26	-15
4472602	+	0.016	1.944	626	ccatcgtctcgacccgcgtgctgcggccgcaatTCGCGgtgttCTGGGccgctttcttca	-27	-17
4473876	+	0.049	1.537	627	gtccctcccaaacggcgatatggggctggccgaaGGGCTccgcaaTTACcacatcaggct	-26	-15
4482426	-	0.005	2.38	628	gtcgaagtgtatcgcggctttcgcatcgaattTGGCGaacgatGTGAtaggttttgacgc	-28	-17
4492206	-	0.032	1.7	629	caccgaccagacccagaccgagcagcagcccCGGCAAttgtcgCTGCtggcggaggcgag	-29	-17
4500722	+	0.04	1.615	630	tccatgagggaattgcgctgctgacagcatgtTGGCAgcaggggcCGGCtacgaccatct	-28	-15
4504331	-	0.018	1.911	631	gcaacagcaacgactactgagttccttgaaccAGACCtgcctcTTGCgtaaaacggcgcc	-28	-17
4504359	+	0.014	2.009	632	cgggttcattttcgggtcggacgccattgtcaTGGCGccgttTTACGCaagaggcaggtc	-28	-18
4505887	-	0.02	1.879	633	ggcgcaggcggcgctttatcccggccccgcatCCGCCCAagaaaaTTGCtaagcacgtcc	-28	-15
4513198	+	0.044	1.579	634	ggggtctgcggatgcgcgccttatacggatttTGGCCggctTTGCAagtttggagggcca	-28	-19
4516437	+	0.043	1.589	635	aagtgctggatgagcttgccggcaagctcggcgaGCGCAccttcGTGCtgccctgcaatc	-26	-16
4520427	+	0.007	2.245	636	ggcaaaatagtcttaagattcgcgtgccttgaTGGCCtcgcgaATCCtgtgtttctggag	-28	-17
4527805	-	0.001	2.982	637	tacttatacccagccggaaagtttgtagtgccaTTGGCCttaatTTGAttgagtgttgca	-27	-16
4530113	-	0.016	1.94	638	agcaaattggcggccaattgcctcggatctatcCCGCAaaactaATGCaaactgcggaca	-27	-16
4535700	-	0.007	2.275	639	cagtaccggcggcctccagtaaacggtttgaaGTGCCGaccacgTTGCcccaatcgcagg	-28	-16
4538345	-	0.04	1.62	640	cggcgtgcaaaagatggttttgagtggcgtggGCGCAgggtttCTGCtctacgttctgtc	-28	-17
4542746	+	0.047	1.556	641	gcgctcgcccgcagtgcctggacggattgcaAGGCGcggggatTTGAtgtcacctattgg	-29	-17
4564954	-	0.014	2.007	642	attgcagacgggcactcccggcccggccttgaaatTCGCGcatggcTTGCtaacgcgcga	-25	-14
4566093	-	0.003	2.516	643	acctggaccgagccgaggttctggtaaaaatTGTCAacgaacTTGCcgtacgctgagaga	-29	-18
4569236	+	0.015	1.978	644	tgccgccgcctacaagcatgcggtagtgaaTGTCAtcggtaactTTGCtacgatccagtc	-30	-16
4584743	+	0.016	1.957	645	gttgatgggggcggaatcggatgttgccaccgGGGCGccggccGTGCttcatcccgtttc	-28	-17
4592210	+	0.046	1.568	646	gcggccgcccctcgcggccagtcgccttcctgtcTGGCTgtctcATCCCtacattgcggg	-26	-16
4594540	-	0.003	2.471	647	gatggtgtgctgtccgtgccggtgccgtcgcaGGGCCtgcatcTTGTcgcaaggttcgat	-28	-17
4605982	+	0.011	2.09	648	gcaaggcgaggtggcgggcagggggctctgacaTCGGATatgctTTTGTtatgttgccgg	-27	-16
4607111	+	0.001	3.113	649	gccgcggtggaaaacctcccgcaatgcggcctttTGGCAcgctaaATGCttgtaaacggt	-26	-15
4621529	+	0.034	1.679	650	accggtgcctccgggccctgccgggcttccccTGGGAgccggcaTGGCctatgacgctgc	-28	-16
4630141	-	0.032	1.708	651	tagccttcctgggtctggatcagctggccccgggTGTCGttgataTTGGCtccgagcgac	-26	-15
4637951	+	0.002	2.63	652	gataccttgggggtgccttgacggccgtgattATGCCTaacttTTGGCtcccaatgtggt	-28	-17
4637962	+	0.002	2.723	653	ggtgccttgacggccgtgattatgcctaactttTGGCTcccaatGTGGTagctggtatag	-27	-16
4642212	-	0.029	1.742	654	gcaccgcggactcgcgtgttgcgtcatgtTGACACGGCAacaTCGCTTGCctaaggatca	-31	-18
4649621	+	0.034	1.677	655	ttgcgggcatttccaaccaaacagttgacaagTGGAGGgcgggcTTGTTgcattggtagc	-28	-16
4653459	-	0.028	1.744	656	accgcggcggaaccgccgccgcggccaataatCGTCAcaatccTCGCcagcatgcgggcc	-28	-17
4656838	+	0.035	1.666	657	aacacgcggacgtgttccgcattgccttgttttCAGCAcgattTGGGCaatatctgacgc	-27	-17
4662863	-	0.033	1.694	658	gcggcgcggatcgggaggattttgcgccgggctTGGCCgcggcTCGCggtggcggcgcat	-27	-17
4666411	-	0.047	1.556	659	gccgtatcactcagctctgattccgggtaataggCGGCCgcgcTGTTGCcgacatggccg	-26	-17
4670260	+	0.044	1.583	660	gcatcgtctggacgcggtgttttcgctgcaaccTTGCGgcggcTTGCgcgttggtgcggc	-27	-17
4708507	+	0.047	1.554	661	ggtatacattgagcgattgtagcctgtggacggaCGGCTtgattGTGAtataaactatca	-26	-16
4731181	-	0.005	2.371	662	ggcgagaccgtcgtgaccgctgaggcgcagcggCGGCGcgcattTTGGcagatcctgctg	-27	-16
4733768	-	0.031	1.711	663	ggcctctgggaggtccttcaaggcttcccctaGGGCGctttgTTACCtataaccccgcca	-28	-18
4733797	+	0.013	2.03	664	gccattccaatcccgtaagaggtgtttcggcgTGGCGgggttaTAGGtaacaaagcgccc	-28	-17
4734029	-	0.004	2.427	665	tgccgtcccgcgtcgtgtcgatctatccggagTGGCGcagctaCCGCtacgtgctggtcc	-28	-17
4737263	-	0.041	1.609	666	caagatctcttgccaagaccgcttgaccaagaCCGCTtgatgTTGCtccagatcgcattg	-28	-18
4739383	+	0.023	1.827	667	aagcgcgcaagtacgagcagttccaattgacaGGGCCggccaagTTGAtcttggctggcc	-28	-16
4739654	+	0.026	1.773	668	atggtgatcgccccgatcatcttctgcaccgtTGTCTcgggcaTCGCccacatccaggac	-28	-17
4741768	+	0.02	1.863	669	cgctagggttatccgggtaaagtagtgaccttaTCGGGGtataaTAGCtaacaggatgag	-27	-16
4755599	+	0.024	1.799	670	aaggcagacgtttgtcgcggcggcggttgcgctTTGCAgccgccgCCGCtacatcccgat	-27	-15
4757071	+	0.048	1.551	671	aagggcgcggccaagacggccaaggccggcaccaTCGCGatcgaATGCtccaccgtctcc	-26	-16
4759614	+	0.007	2.281	672	tttcacctcgcggaaaatcgcggcgcttgccagCGGCAagccaccTTGCgacactctccg	-27	-15
4777443	+	0.016	1.946	673	ggaggaatttaactgtttcgatgcggcgccaTGCGAtgctgcttTTGCtatgctcccggt	-29	-16
4788744	-	0.02	1.879	674	aagggcgaggccaccgcctatgtcggctacgaTTGCAccgcccgcTCGCtgcatatcggc	-28	-15
4801585	+	0	3.768	675	catgtggtgacgcgtacgttctgcttttcattccTGGCAttgaatTTGCtccgcaacgga	-26	-15
4806199	-	0.024	1.8	676	ttagggccttcccgcgcctgctccattgacttTGGCCaattcCCGCCtatgttccggggc	-28	-18
4807360	-	0.029	1.738	677	caccggttccatcgtctgggcctatggcaagaaCAGCtggaatcTGGTttctcttaggcg	-27	-16
4809363	-	0.018	1.902	678	aatttgccgcagctgtgaatgcccgttagcgTTGCAAcgaaTTTCGAtttctttcaggaa	-29	-19
4824509	+	0.001	2.965	679	cgcaaaaactcgccattctcgccagcctcgctttCGGCAcgaaagTTGCtcaaagcgcgg	-26	-15
4829880	-	0.004	2.426	680	cctgccgcgtcgggcggtcaggagacacaatcgCGACAcaatcaTTGAttgcattgcggc	-27	-16
4838438	-	0.008	2.225	681	tttttcctgcagctcaagctgttttgacgcgtcGGGCAaaacaGTGGCattatgcgacta	-27	-17
4839695	-	0.044	1.584	682	aagcaggcgttaggcggaatcctcgaaaaagaaTCGTAttcgatCTGTaagcgattgttc	-27	-16
4839872	+	0.014	2.001	683	atccaccgctttgtgcagcccggccgttgcaaaTCGCCggggtTTCCTggccaatcccct	-27	-17
4844878	-	0.048	1.551	684	tgttcccaacgttccaggaaccggctcacaggCGCCAtgtttcCCGCtagactgcacaca	-28	-17
4847898	-	0	3.783	685	gtcccgacctccccgaacgacccggccttctcTGGCCccagaaTTGCttggcttccggca	-28	-17
4850244	+	0.021	1.849	686	tcacgacgacatagagcttgccgtcttgctcgaTCACGttgcccTTGCgaatagaactgg	-27	-16
4851339	+	0.038	1.638	687	caccgaatcgatggcggagaagcagcgccgctaTGGCGaagccTATCCGCtggacgagga	-27	-17
4851464	-	0.008	2.2	688	ctcggccggctcgcgcaaggtgcgtgcaagatTGGTCttcttcATGTTtcactcagcgct	-28	-17
4856430	-	0	4.598	689	tcgcgccgagcgcaggccgctgcaggaacgcaTGGCAtgcacgTTGCttggctatcgcca	-28	-17
4866218	-	0.039	1.63	690	cgaagtcacgaaagcccctaactggttctcttTCGAAAgcatTTGTTGCatagtgccgca	-28	-18
4869536	-	0.025	1.79	691	tccgggcttttcacttacccccgccgttaccagTGACggtaataGTGGcggcgatagtaa	-27	-16
4873595	-	0.011	2.101	692	gtcgcgaactggtggccgggctggttgaaagcCGGCGccggttTTTCtacaatgcatgca	-28	-17
4894883	+	0.011	2.095	693	cgctgtcctctggagctctttgggccgaaaaaTCGCCgtgatcTTAAtcatttgtaacgg	-28	-17
4896342	-	0.015	1.977	694	cggcgcgcttcattgccgcctcggcttcgtgctGTGGATcgtacTTGTtacacatggggc	-27	-16
4936324	+	0.003	2.5	695	tggggcttggcggaaaccagcgattcaggcccgaTGGCAtagacTTCGCatctgcgaagt	-26	-16
4941823	+	0	4.431	696	ggcccgtcgctgcgacggaggatcgcgtgcgtcTGGCAcagaggTTGCttcgatcaactg	-27	-16
4945879	+	0.039	1.627	697	cagtggaacgtgatcggccttcccccttgtaAAGCACCaaaaTGGTGCtttagtgctttc	-29	-18
4950711	+	0.031	1.71	698	tggccggcggaggccaacggccatgttgcgtttTCGCCgggcatGTTCCaaagatgccgg	-27	-16
4957198	-	0.018	1.91	699	ctggcgctatggcgtcaagggctcgaaatttctGAGCAagccgtTTCCgaagtagttgtc	-27	-16
4964854	+	0.035	1.673	700	gcggcatctcagtctcgccgcgcgtcttgcccGAGCCTtgtttcGTGCttccattgacct	-28	-16
4965456	+	0.007	2.254	701	cgatcgccatcgcggttgcggtctccttgctgaCGGCGccgaaaTTGGCgagcgtacctg	-27	-16
4973642	-	0.028	1.752	702	tgggtcgcgcctgtcttgtcagctgcctgttgAGGCTtcgatcTTCGTtgaatcattggt	-28	-17
4974992	+	0.043	1.594	703	gaagcgcgcgaagtgttcgagcgcgactatttgaTTGCAcagatCAGCCgtttttcagga	-26	-16
4975495	+	0.038	1.638	704	cgatctttctggtcaacggagtgaagctccaGGGCAtcgtgacCTGGttcgacaatttct	-29	-17
5015758	+	0.012	2.043	705	gatcttggcgccgagcagcggcacaatgttcTTGGTCgcgatTTGCtcgtaacgttcatg	-29	-18
5043296	-	0.012	2.059	706	tcctcgcttgattgtgcctagtcaacacggacgAGGCCAaaccgTTGCatcctggagacg	-27	-16
5046119	+	0.009	2.173	707	ggaccgtgacatccttgttgtccttggtgtcctgCGGCGcgttctTTGCttccttgctcg	-26	-15
5053700	+	0.036	1.653	708	cctcgggattcctttcaattctgcctcgccagCGGCgggcatcTGGTctaaatccacgtc	-28	-17
5061929	-	0.042	1.596	709	gcaagatgatggcggcgatggcgcagcaggatTGCggccagtgCGGCtataattgccacg	-28	-17
5066126	-	0.009	2.181	710	gtcctaaatgcggtcaattacaaccctttgcaGGGCGttccggcGTGCtatggatgaatc	-28	-16
5066198	+	0.019	1.888	711	agcacgccggaacgccctgcaaagggttgtaaTTGACCgcattTAGGActagctcctgcc	-28	-17
5079963	+	0.008	2.192	712	cggacgttaattcgaagttaggccactagcatCGGCCacaatcCTGGtctatcgacgggg	-28	-17
5088340	-	0.009	2.179	713	tccgaaaacagcgacatatggccccttgcggaaTGCCCgaacaaTAGCcatactcaagac	-27	-16
5096780	-	0.045	1.573	714	agacggcagtgccacaacaaagagctgacacCGGCCccccaagTAGCtatatcacgcccg	-29	-17
5104084	+	0.041	1.606	715	ggccggcctttaaccccgcacgttaacttgtTGTCAacaagtTTGACcaacgattccggt	-29	-18
5109641	-	0.049	1.537	716	agggatccgctccgaaccacccccttggcagaTGGCgcgcgagCAGGtaatcgacggcgc	-28	-17
5115704	-	0.029	1.729	717	atgacaaggctgcttcatcggggtgatcacattCGGCCtgaaggCTGAtggccgccagtt	-27	-16
5117190	-	0.04	1.617	718	agtcggcgatagcgctctgttcacttgtgagcCGGAAcaggtaTTTGTaatgttccctca	-28	-17
5121466	+	0.001	3.167	719	ttaaatcagctctttagctggtcacctcggctggTGGCAcgcgatTTGCgatgcgtgccg	-26	-15
5126002	-	0.042	1.595	720	catttcctcatagctgcgtatggagaaagcatTTGGAccgtaTCGCGtacaatgtcgttc	-28	-18
5133062	-	0.005	2.343	721	acggcgctcgcatctgccgatgcctatccggatCGGCActtttCTGCgaccgtcacctac	-27	-17
5136066	-	0.044	1.586	722	agtttcatgtatgagcgcttgacggcggaccaAGCCGttcgatGTGCtatctcttcctgg	-28	-17
5157778	-	0.018	1.899	723	gtcgtagcccagcatcgaatccgcccgtgcctTCACAtagaccGGGCtatagtggttcag	-28	-17
5160145	-	0.031	1.717	724	cgttcgccgggcgagtggtatgtctcgttgctAAGCAtgatagcCGGCtatgattgtgac	-28	-16
5163325	+	0.025	1.791	725	cgagctcgaacgcacgtgagaccgctgcaaaaAGGCCAtattTCGCGtgcgagttgatga	-28	-18
5170163	-	0.046	1.564	726	accaacagcgcgtgtgaaccagttcacaagcacgCGACAcattcgCTGCtatgaaagcgt	-26	-15
5180491	+	0.002	2.719	727	ttgtttccacaggaacaattttcgatttggcaTTGCAAcaaaTTTCCGtcacatttcgtc	-28	-18
5181850	-	0.047	1.553	728	gtttacaacggccaaaactgcggatgcagcgATGCAcgggtgcGTGCtaagggagggcca	-29	-17
5196319	-	0.037	1.648	729	cgttccgctgtgcgaccggctggtggtggcgatCGGCgtccatcCCGGcaagaagccgct	-27	-16
5204139	+	0.031	1.719	730	cagcgatcgctaccgcggctacgatgtcatcacCGGCCtcgaatTCGAtcgggccaacga	-27	-16
5204623	+	0.035	1.666	731	cccttcccgatcgtggaaggcacaacagaaacTGGGActgggaTTTAGgttgaaaatgaa	-28	-17
5205662	+	0.04	1.613	732	cctggcggctcgcccttacaccaaggcgcccgTGGCCgtggccTCGAtctacaactggag	-28	-17
5206491	+	0.029	1.735	733	tccgttgacgattcgcaagtcccactggaaatCCGCCgctgttcTTCCtacgttcgctga	-28	-16
5210046	-	0.001	3.08	734	cgcatccggtccgctggcgacgcgctgacagaTGCCAtcggagATGCtatattagggccc	-28	-17
5231427	+	0.006	2.289	735	gcgccgtttgccggcgccggatgcggccgcaTGGCAagggagcTAGCgaccatggccaca	-29	-17
5234286	+	0.04	1.621	736	gcttagctgcatcgcaacatcggaactttcgcaGTGCAccactcTCACctatattcattt	-27	-16
5243292	-	0.017	1.933	737	gcgggcgctcgcgaccatcctcgattccaacaTCACCAccttcaTTGCcgccgcggtgct	-28	-16
5245242	-	0.011	2.084	738	gtgaccaaaaggacggtctggcagcgttgcaatTGGGGcggtggCCGCtatagtccgcgc	-27	-16
5247767	-	0.011	2.082	739	gccgcagcgcagcaacctaagaatcccaatatTGTCGtcatccTCGCggataatctgggc	-28	-17
5251867	+	0.036	1.658	740	gacttgttgatgtccgggaagctcacgccctgcaTCGCAtcgagGTGAtataggtagccc	-26	-16
5255495	-	0.047	1.555	741	tcgaggtccgtttcgtgccggcactgcccggcgTGGCGcgggagCTGTagatttccggat	-27	-16
5256238	-	0.023	1.816	742	gccagtccgctgcaagccaatttgtggtcaaaTGCCTcggcgaaAGGCtatcatgagttc	-28	-16
5263325	-	0.045	1.576	743	cgcgccatcttcgcggccggctgcgacatggctCTGCAttgcaaCGGCaacatcgaggag	-27	-16
5266078	+	0.038	1.633	744	gccctggaccatggccagtcgcgcctttgtaagatCTGCAtcattaTTGAtaatgaagcg	-25	-14
5268988	-	0.022	1.844	745	tactcgcccaattcatttggtatcccgcgtcCGGCAtagttaaGTGCcaccatacgcaga	-29	-17
5272887	-	0.034	1.679	746	gctcgggctcgccgcgcagaagggccagcacgAGGCGcaggcgCTGCtcggccagatgct	-28	-17
5280559	+	0.035	1.673	747	tgaccgtgttgccatggtcgcacgccttgcaggCGGCCacgcaTTGGTtcatgtcgcggg	-27	-17
5283040	+	0.002	2.649	748	cgttgcaagagttcccgccttccatccgtattTTGCCGcattgTTGCgacagcgtgacaa	-28	-17
5286867	+	0.049	1.538	749	attagtccgcacgcaacggaccgctcaattgtaCGGAggtaaatGTGCgctatgattagg	-27	-16
5298479	-	0.049	1.537	750	atggctgaaaaaagagggtgaggccatcaagtcCGGCGatgtcaTCGCcgagatcgagac	-27	-16
5318443	-	0	4.845	751	cgccccaccacgacaccgtcggctccgtatacaTGGCAcacgaaTTGCttttattctggg	-27	-16
5340610	+	0.039	1.63	752	cggcaagggcggctgcgctcacgacaaatttctTCGGAcgattcATGGtcattctccagg	-27	-16
5342363	-	0.05	1.531	753	cgagtggatagagcatcgcggcgcggttgcgatCCGCAaacatcGCGCgagaatgggaag	-27	-16
5343905	-	0.039	1.628	754	caagcgtgccacgatcatcggcacgcgctcgttCGGCAagggcTCGGtgcagaccatcat	-27	-17
5344756	-	0.019	1.882	755	gcacgggcggcagcgggcgcggatgatgcctatTCACAgctcaacTTGTtcggcgaagtc	-27	-15
5360940	+	0.016	1.955	756	caaggcctggcaggtccgccgtgggctttagttATGCTccggtcCTGCtatacaccaccg	-27	-16
5363938	+	0.025	1.789	757	cacggctttcgaaacggcgccatctcacgaTGGCGccgtttTTGTttggcaggataccgg	-30	-19
5363938	-	0.011	2.079	758	agccatccgtccaccgggttcgtgatccgcatCGGCTcgccctGCGCtatgctcgctgtt	-28	-17
5376357	-	0.02	1.873	759	cttggtcggcgaccggtgagacgaccaccacaAGGAActcaaaCTGCatcccgtccacca	-28	-17
5378086	-	0.048	1.551	760	gccaagaccggcgtcaagtcgatcgagttcgtCGGCAatgtcgcGTTCtcgtcctaccgc	-28	-16
5378603	-	0.046	1.567	761	tgccaccctgatcatgttcggcgcgccggtggtTGCCCcgattGGGGCtgctcttgtgtc	-27	-17
5378756	-	0.029	1.739	762	ggcgcgctcggccgtttgcggcgtcggtgaaatTGGCTacaagCGGCCtgaacttgggga	-27	-17
5378863	-	0.031	1.709	763	gatggtgtttgcgacctacaacgacatcctgcggaTGGCAgcttcCTGAtaggggctttt	-25	-15
5384382	-	0.033	1.694	764	gccgaaggcaaggtcggcggcgctgtgaagaTTGCGggctttGTGCGCtatgctctcggt	-29	-18
5385108	-	0.041	1.609	765	gccgcactgaccgaaaacgacggcaacatggaagCGGCGcaggaTTGGCtgcgcaagaag	-26	-16
5386474	-	0.009	2.161	766	ccgcccgcgaatggcccttatttccttgcttcTGGCCgaaaTCGCGCtatatagcgcgcc	-28	-19
5386494	-	0.01	2.125	767	ggggccattcgcgggcgaaaccgcccgcgaaTGGCCCttatTTCCTTGCttctggccgaa	-29	-19
5396539	-	0.021	1.85	768	acgcagtgtatctcgtgtagtcgacattgaaaTTGCTGaaaactcTTGTttcaaagggtt	-28	-15
5401711	+	0.008	2.224	769	tcggcgctccgacacgccaccaaaggttgtgaTCGCAccgatcTTCGGatagctttcgcg	-28	-17
5407117	-	0.024	1.798	770	cgcgatatcgcggccgccaatccggccacaatTGACCccgaatcATGGgattatcgagcg	-28	-16
5408142	+	0.008	2.221	771	acgccgaagcgcggacgctgctcgtcgcggaatTTCCAttggatATGATagagattcagc	-27	-16
5455924	+	0.013	2.018	772	tgcgaccaagcggcacttggaagatcgttgacatTGTCAtcgaaTTATTtttcactgcga	-26	-16
5460763	+	0.022	1.837	773	taagcctgatcgaagctcgttccggccgcaacgTGGCCcgctTTTCTGAtataccgcctg	-27	-18
5476302	+	0.006	2.305	774	accggcgctctacatgctgttccggcgtgacgTGGCAagcgaaACGCCtagaatggcgac	-28	-17
5479130	+	0.023	1.81	775	ggcagccacggtcgatcagccgggccttgataTCGCGCAagccaTATTGCttgatgagcg	-28	-16
5485172	-	0	3.853	776	attcgcacgggatgtagcgcgtagggtctttttTGGTAcggaatTTGCtctatttgaact	-27	-16
5486388	-	0.031	1.716	777	gatcagcggaagggcccggctagccatgtggcTGGCTgggccttcTTGCgagaatcagct	-28	-15
5488101	-	0.027	1.759	778	aggcgcatgctataagcccggccgcccgcggcaTCGCGgccggtcTTGAtgcaaattcac	-27	-15
5498729	+	0.031	1.712	779	acaggtcgcgccatgaggtggatcaacgagtTGGCGcgactTTTCTGAtgtaatgatgtt	-29	-19
5505914	-	0.027	1.766	780	ggacggacatcgaagcgtttccagttggattaTTGCAAttggATGATGCagataacctaa	-28	-18
5533053	+	0.001	2.979	781	ggccaggtcagcgtgttgtttgtgtcacaggctcTGGCActccgcTTGCatcctcttcgt	-26	-15
5536210	-	0	3.784	782	caccttcctagcggcaaacgcgcgctctgcgtcTGGCAcgttttTAGCttgttttggtgc	-27	-16
5546181	+	0.002	2.657	783	atctggttgcggtgtcatttggctctgtgcaaAGGCAccgaacGTGCCatacgatagaat	-28	-17
5549615	+	0.003	2.489	784	acattagaggttgtcatttgtcgcgtcaacagtTGGCCgccttTTACtcccatcatttgc	-27	-17
5549791	-	0.046	1.564	785	cgtatttcccatattgcggccccagccgcgggcTTTCAgttccaTGGCacgagttccttt	-27	-16
5552081	-	0.001	3.065	786	cgaatttgccagcttatttttgaacaaacgctTGGCAcggctgATGCaggttacaaaggg	-28	-17
5567447	-	0.023	1.828	787	acggcggaaccagcgccgaaggctttgcctaTGCGAtcgatgTTGGCtatgagatggctc	-29	-18
5569781	+	0.03	1.725	788	aaaatatgggttctcgcgcctgcgtcacgatcaTGCCAtagaTGGCTTcaatggtgcccg	-27	-18
5573073	-	0.026	1.774	789	ccattggcggcatctgcatcatcacctcgatcatCGGCAccttcTTCGtcaagctcgggc	-26	-16
5573484	-	0.048	1.545	790	gcatgctggtggcgggtctcgcgctgctcggcgTGACCctctaTTTCGgcttcctggtct	-27	-17
5576603	-	0.009	2.171	791	gcgtctcgctgacggtcaatacggttgcggacgTGACCttttcgGTGCtgattatcccgc	-27	-16
5583917	+	0.004	2.426	792	cagctcgtccctcccgccccctcgcccccgaaTCGCCggaataTTTCGgcttgttaatcc	-28	-17
5584915	+	0.034	1.676	793	accagtgccgcgcctgcgtgtcggtccgggtcaTCGCCaacgagTTCCgcccgtcccgca	-27	-16
5601743	+	0.019	1.891	794	cgctcattagcggcaaaaccggcggttgacagctTGGCGcggttTCGTtgtaatgcggct	-26	-16
5620963	+	0.042	1.603	795	ccgatcaattcggtgacaggtgcgcggcgcgaacCGGCAacactATGGTaaccacgaaaa	-26	-16
5621485	+	0.033	1.696	796	acgcgagccatggactgtcgctccgttgtgggTGGGAcgaaatATGTggatgattggggc	-28	-17
5625690	+	0.043	1.594	797	ctcccgtgcgacgcaccgtttaggccgcgattTTGCCGcggtgATGGTGcaaacccgccc	-28	-17
5626521	+	0.022	1.841	798	cgcggaatggatcatcctgcgcagcgaggacaaTGGCgcgaccgTCGAGcgctatcgcgc	-27	-16
5632938	+	0.026	1.783	799	gcaggtaaccacccagcttgatgcaggtgtcagTGCCcgggatgTAGTagaatccggcac	-27	-16
5634776	+	0.03	1.724	800	tcctggtcgccgagttggatgcgtccatagatcTGACCcaaagtaTTGAtgttgttctgg	-27	-15
5635885	+	0.047	1.555	801	ctgcgttttcctttttggacttgatcgtgcagtTGGCCgactTTCCTCgtatgctgttgc	-27	-18
5636609	-	0.005	2.345	802	gaccggcatcatcctcggcttcgctgtgttgtTCGCCtatctcTTCCtggtcgcactcta	-28	-17
5637440	+	0.029	1.742	803	ctcgaaaggcttgaaggtgaccaccatgaaacCGGCGttcgcTTGCgagtagctgtcgat	-28	-18
5639153	-	0.026	1.779	804	cgccggcgcaatctcgtttgtcgccatgccggTGGCAcaataTCCGGAcatcgtgccgcc	-28	-18
5639905	+	0.032	1.705	805	tgatattcgtcttgccgatcttgccggcgatCGGCGacgtaaTTTCCgtataatccagat	-29	-18
5646829	+	0.035	1.671	806	tgacggcgacattggggtcggcagccttgcccTGCCGctccatcTTGTcgagatagttca	-28	-16
5678902	-	0.038	1.637	807	tcatgcgttgtgaaatgttgttagggggcgtcAGTCCttccccTTGGtagtgtgaggact	-28	-17
5678999	+	0.016	1.941	808	ctaacaacatttcacaacgcatgacgggccatTCGCGacggttGGGCttagcttgttcgc	-28	-17
5684106	-	0.016	1.95	809	ttttcgaagcgccggggagcggcgcctgaggcgTCACAtgtatcGGGCttcgtgccaatc	-27	-16
5684206	+	0.004	2.453	810	cgctccccggcgcttcgaaaactggattcaaacTAGCCtcagatTCGCtctagtttcgtt	-27	-16
5690395	+	0.046	1.565	811	gcatctacacctcagttcccgccctcttgaagTCGCTgctgcaATGCacgatcttgggca	-28	-17
5697241	-	0.008	2.203	812	caacaagggcatggcgctgttcccgcgcaagatCGGCGgcagctATGCCatgatcgcgcg	-27	-16
5702515	-	0.023	1.823	813	ctgatgtcgcgccccgttataaagctcgctatTGGCGggacgtAAGCgtagagtcgcgtc	-28	-17
5703961	+	0.035	1.667	814	gcaaggccggtatgtgagtgcgcgataggacaAGGCGctcgcTTGCGCtaacttcgccgc	-28	-18
5722336	-	0.011	2.087	815	tgtttgccatgctcgcatgaggctggccaaaaACGCCgcatgcGTGCtatataacggctg	-28	-17
5723376	+	0.03	1.726	816	catcgggccacagcttcacttccgggtagcgctCGGCGatgtaTTCGAtgatgctaagcg	-27	-17
5725109	-	0.012	2.055	817	tgacactgctgttgcggccgcgcttgccggcaGGGGAggcgataATGCtactatccatgt	-28	-16
5744465	+	0.001	3.097	818	tccaaaccggggcaaagatccagttaggcggaCTGAAAggcggcTTGCttagcgccgcat	-28	-16
5754483	-	0.005	2.346	819	ctcccggcagttgcgcaggaaatggtgcgggaTGGTGgcgtagATGCtatcatcgcgatc	-28	-17
5763407	+	0.019	1.881	820	tcagctggttcatttcagtcctccagttccgctcCGGCCtgataaTTGCacttggttcgg	-26	-15
5779256	+	0.044	1.579	821	gatcgatgtcaagccgggagaccgcgttttgttCGGCAaatggTCGGGtactgaagtgaa	-27	-17
5785750	-	0.002	2.576	822	gaggttacctcttagtccttgcagttgaagaaCGGCAacgtcggTTGCagggtcacgccc	-28	-16
5802664	+	0.029	1.736	823	cgctgatgccggaatgtcacgccgtcgcaaaaTGGGGtgattTAGGGCctattaacactc	-28	-18
5804623	-	0.002	2.565	824	aacgggccggccgtcgtggcccggcttgcattaTGGCCgcgcgTGGCtaaaaggcggcga	-27	-17
5805730	-	0.041	1.605	825	agatgctgccacgcacgccgggcacgcgatagCGGCcccgggcATGCggtaaaggccgat	-28	-17
5826796	+	0.009	2.166	826	cgtcctcctgtcagccgcgctctcattgctgggTGGCGcctatTTGTGGcacccttaaaa	-27	-17
5858575	+	0.02	1.867	827	ccccggtggagatgtttcgccgcaggtgccgcTGTAACAgaaaaGTGCtaggagatcggc	-28	-16
5864930	-	0.033	1.694	828	catcgctaggcgagaaattcgcattgccgcatCGGCccccatgGGGCaatgagggcggca	-28	-17
5865580	-	0.044	1.585	829	ccggaagtgcggccggaccctgcccattttTGGCCttttcgggATGCttaacgaattccc	-30	-17
5865737	+	0.034	1.682	830	ggccccgttttccggccgccggacaggtgtccTGGCGGCTtgaaATGGCtataaccggac	-28	-16
5868655	-	0.031	1.71	831	cgaaccaagacgctcttggattttttattttTGGGAtttcgaTTCCgagggtcggaggtt	-29	-18
5870365	+	0.027	1.77	832	atgtaggcgaccaccctcagagtaactgtgatccCGGCCtcaaatTTTCtatgttcgagt	-26	-15
5875550	-	0.002	2.659	833	catgaggcgaggcccgtcgttgcgaatcaagtTGGCCcgcgaaATGCAtaaccattgttg	-28	-17
5901956	-	0.036	1.661	834	cgtacgcgagccggacgaagactagaaaagtggaTGGCAgttggcGTACaatatctccca	-26	-15
5902810	-	0.038	1.633	835	cgcgaaatcggctgtctctggccgcttgcaaTTGCCttctggTGGCCtaccatgaaaagc	-29	-18
5920725	+	0	3.725	836	gcgacaacgtagacaccccacctgaaccgcggcTGGAAcgattaTTGCtaagcagcacgg	-27	-16
5923445	-	0.02	1.879	837	cctgcggcctttctccaacgccagtgtctgcaaCGGCAgttcgaCTGGCctgtatgggtg	-27	-16
5925583	-	0.017	1.919	838	ggtattcgctcccctatgatatgggtagcggtgCGGCGccgattATGGtttgcactgttc	-27	-16
5927117	+	0.041	1.605	839	atgcgcttcttcagttcgtcagccttggcaaACGCaccgaaaTTGAggttggctgccagt	-29	-18
5930410	-	0.012	2.041	840	caccgtctgcaccacggccaagaccgacgaagAGGCGagggccTTGTtgaccgctttcaa	-28	-17
5938484	-	0.009	2.171	841	catcgcgcgcggcattccgcgaagccttgcagaaGGGCAagtccGTGCTgctcgagccga	-26	-16
5941728	-	0.013	2.038	842	acccgggcacaaatagatctagggctagcggaaTGGGCtcgtcGTTCCcacatcgtggaa	-27	-17
5942078	+	0.001	3.039	843	acgagcagatcgagcgattcctgaagaccggaaTCGCAgaatcaGTGCTgcgccgcgcga	-27	-16
5956310	+	0	3.309	844	tttttcgtgttcggcccgcgtcgggacgttccgTCGCAcgccttTTGCatccggcccacc	-27	-16
5958636	-	0.042	1.596	845	gggccgaggcgatggacctgtttccgaatctCGGCGccatcgtCTGCtacggcaccggct	-29	-17
5960070	-	0.015	1.988	846	ggcgacatgccggcacaacaggagtgatacaTGGCAaagaaaGTGACcggatacctgaag	-29	-18
5964349	-	0.015	1.987	847	actaacagccgatcgcaacttttgcaagtattaTACCTttgcaaTCGCtagtaatagccg	-27	-16
5968392	+	0.003	2.518	848	gctcgcttggcaagggctgcaaggcttcgtctaCGGCAagggcaTTGGCggcgccgaaat	-27	-16
5976229	+	0.007	2.227	849	acccgcactgcatttcccgactgggcaccggaTGGCAgcgatgCCGCcgcagttcaggac	-28	-17
5976819	+	0.049	1.541	850	ggtctgccgcagatcgtcaagccgatcgatccCGACAtcctgtaTCGCcagttcaactac	-28	-16
5979013	-	0.007	2.241	851	ggccgaccatgcccgttccgatgatgccaaTGCCTGGCCtcacTTGCtacgatccctcga	-30	-17
5983152	+	0.001	2.838	852	gatcgccgacaccatcgacggcgtattgccgcTCGCCCgcgaaTTGCtggacgatttcga	-28	-17
5983990	-	0.025	1.792	853	aagcgaagcgggcgcgcttctcccttgcaatcCGGCCGtcccctGTGCttgaaagcggcc	-28	-16
6010424	-	0.004	2.46	854	tggtaacactgcacggtcctttaggcgaggaGGGCGCGCAttTTGCTTGCgtccggcaag	-29	-18
6010864	-	0.03	1.726	855	cgaaattcggtcgcggggtcccccatgaaatTGCCTcaagtcTCGCaaggactgaaccga	-29	-18
6012909	-	0.038	1.634	856	atcggcaggccgcctagcaatgcctcgcgactaaCGGCAcggccGTGGtacgacgccagg	-26	-16
6030987	+	0.008	2.205	857	cggccgtattgccattcattgcggtttgacgcTGTTAGGGattTTTGCtctgttagccgg	-28	-17
6031934	-	0.046	1.562	858	gtccttgacgtccggccaccgaagcttggcattGAGGGAaatagaTTGTttcatgaacaa	-27	-15
6049713	-	0.006	2.289	859	gcaggcgactccggactttaactgatgttattcTAGCAcgcgaaGTGAtagtttgcgccg	-27	-16
6049750	+	0.042	1.603	860	atcttgcgcccagcagcaggattccggcgcaaacTATCActtcgcGTGCtagaataacat	-26	-15
6060125	+	0.031	1.719	861	tggggcaaagtcaaccgaggcaagcagctaaaaTGGGCctcatTCGCagccaaattgcca	-27	-17
6062372	-	0.035	1.674	862	gcttcaggctcgtcatggcattttctccatgtTGTTGagacctGTGCtaagtgcggcatc	-28	-17
6068074	+	0.016	1.945	863	gtcctggccacgtcgccgatctggtgcggaaccAAGCAcgtacgTCGCtcgttcttgccc	-27	-16
6069868	-	0.005	2.368	864	agcaaacattccggcgcgcgccttctcacgcgTGTCAtggggcTGGCgtaaagcaaaaat	-28	-17
6075916	-	0.039	1.626	865	tgggcgccctcgagtccacaatcccccaaaccgTCGCAattTTGCGCtaggcttttggcc	-27	-19
6076724	+	0.02	1.873	866	ctgaccccgatcagcgccttccgcccccgccgcTGGCGcggcgcgCTGCtgcccaacacg	-27	-15
6087883	+	0.02	1.867	867	aactgccctgcgcgcgccaccgggctggcagttCGGCAgcatcTGATGCaaaagaagcat	-27	-17
6091183	-	0.005	2.364	868	aaacgggattctccggtgtttgcgcagctttaTCGCCTaggaccGTGCtaagaaggtgcc	-28	-16
6096779	+	0.026	1.783	869	cgcgcgatctgcggctcgatggagcgctatatCGGCAtcctgaTCGAGcactatgccggc	-28	-17
6114482	-	0.029	1.738	870	tcgttaacgttaaattaactatgcgctttgcgTGTCCcgcagccCTGCtatggtgaccgc	-28	-16
6117322	+	0.045	1.575	871	cggcgcagcgagaatcctgcgcccttaaagttgCGGCAattgcATGCGCcaacttcagat	-27	-17
6118836	-	0.011	2.079	872	agcacgcgcaagttcgcctgcatgtcttgtaatCGGCGgattcaTCGCcatttcgagctg	-27	-16
6123115	-	0.011	2.082	873	tcgccaaagccatgcgtcataggcatggtgatTTGCCcgcgcTTGGCgtaaagagcgtcc	-28	-18
6128260	+	0.011	2.082	874	catatcggccgcgtcgagggcaagatcacccgTATCAtcgacaATGGCttcgccatgacg	-28	-17
6132500	+	0.046	1.564	875	gtatccaatcacaggcgaaactttatacaatccGAGCAcatttTGTGTgcatattactgc	-27	-17
6137659	+	0.013	2.018	876	aagactgctggtttttcgcattcagcctcttttTGGTCccatTTGTTGCcgaactgttac	-27	-18
6143154	-	0.036	1.66	877	gctgttcactctcaggcaagcccgtcaggacttTGTCGcctagaCTGTGCtatagaacca	-27	-16
6143285	-	0.006	2.289	878	tcaccaatagtttgacgctgcccggcttgaattTGGCAaaaccCTGACcacttttagccg	-27	-17
6146766	-	0.025	1.785	879	cctgagagaagcccttctttcgtcggggacgtTGTGTCGcaattTTGGCatactatgtct	-28	-16
6146814	-	0.009	2.155	880	aactgccccatgctcatttgctcatgcaaatTCGACAcaatcTTGCggcctgagagaagc	-29	-18
6146851	+	0.019	1.881	881	cacaacgtccccgacgaaagaagggcttctctcAGGCCgcaagaTTGTgtcgaatttgca	-27	-16
6149009	+	0.028	1.748	882	cagcaacagatgtccggattgaggctttgccttGtGCGgccggcTCGCttaaggaagaac	-27	-16
6150247	-	0	3.439	883	tgacgaagcggcgcggcgataccacccaaggTGGCAggattcTTGCtacggtatccgtcg	-29	-18
6156940	+	0	4.682	884	taactggccgcactgcaaaacctgtggccctgaTGGCAcgggaaTTGCtcaaatgttagg	-27	-16
6177290	+	0.031	1.708	885	gacgacctcatcccgggaattggggttggagCGGCCCccgaaaTTGGCtagtaattccgc	-29	-17
6186672	-	0.047	1.556	886	cagcatcttgtcgcgcgcatcaaccgagaattTGACTtcttTAGCTGCcatctggatttt	-28	-19
6186810	+	0.035	1.664	887	cgccaacgcggtgaaggtcacgctcggtccgaaGGGCcgcaacgTCGTGCtcgacaagtc	-27	-16
6191366	-	0.049	1.538	888	tctccggtttcgtgttccgccgaatgaaggagaaACGCAggacgTAGCtcatggagagcg	-26	-16
6211565	-	0.043	1.587	889	tgggcgcaatatgtcggcgaggccttgccgcTGACCCattatTTGCGcatcgtccgcgcc	-29	-18
6234141	+	0.034	1.683	890	catggtcaatggcctgatcacgctggccgggacCGGCGccgagTTGTTGCagcgccccga	-27	-17
6234910	-	0.007	2.25	891	gcttcaggcgcgagacgatcgcgttgaagtcctTGTCGcccttgTTGTaggactcgtaca	-27	-16
6240975	-	0.018	1.906	892	gcttgctgacttcctccccggaacattgaccgCGGCAtgccgcaTCGGttggagttgtgc	-28	-16
6241015	-	0	3.292	893	ctggaagcggaattcattgagcttttcgcgcTGGCAcggcgcTTGCtgacttcctccccg	-29	-18
6267484	-	0.002	2.691	894	cggatggtggcggacgaggcggggtagggcttTCCCAaacgcgTTGCtcgcaatcccgtc	-28	-17
6270533	+	0.009	2.181	895	gatctgcgacctgatgcgcgcgtcgatggacgTGCCCttcgtcTCGCtgtcccgttcgct	-28	-17
6272189	+	0.022	1.834	896	ggcacaccaatgttcaaaggccccggttttccgGGGCCtttttgTTTGGtagcatgccat	-27	-16
6272335	+	0.025	1.791	897	accagcaggtctgccgatatcgggggctgtTCGCTCAtcccgaTTGCaatatgttcacag	-30	-17
6274668	-	0.027	1.769	898	ggcgccccgcgcacagcctctcgcctgaaggctTGGCAaaagtCTCCGActacatccgca	-27	-17
6274913	-	0.014	1.996	899	ccgcccggcgatctcggggaattgaagtgggaCGGCGcctcgggCTGCtatttcgtggtc	-28	-16
6277764	+	0.021	1.851	900	gcggtcgtcaaattcttccgcgaggccggtgaGGACAagctccGTGCcatcgcgccactg	-28	-17
6278501	+	0.016	1.963	901	gctgcgcggctcctcgcttgcaaccccggagGGGCAtagccgtaTTACttatcgcaactt	-29	-16
6284342	-	0.01	2.11	902	ggcggaagcctggcgcaacatcaccgcggtcggCGGCAagccgcTCGCgatcaccgacaa	-27	-16
6318634	+	0.027	1.76	903	ccgttgaaagacgcaaaggccgcgttgacaggctTGGCTggcctGTGGTctgtacccatc	-26	-16
6326855	+	0.005	2.361	904	ctccgcgggtgtcctgctccggcacaatgaacctTGGCAtggcgtGTGCagacgaaggat	-26	-15
6326944	+	0.036	1.661	905	gctggaaagccgccgcccgcgccatatttgagcGGGCGgcgtttTTATttgcggacagca	-27	-16
6329517	-	0	3.873	906	gggaagagtccaggcccaccgcgatgcgggcccCGGCAtgtgccTTGCttggcctcgtga	-27	-16
6344415	+	0.014	2.002	907	ccgctcgaattgaagcggtatcccaacgggatTTTCCAatctTTGCGCtaaggatgaccg	-28	-18
6347190	-	0.027	1.759	908	caattcgattacctcgcgggtaatggaagggcTGAAAtccgcGTGCtaggttttcgacca	-28	-18
6351093	-	0.023	1.824	909	tttcgctttcccgtcggttcggtattgccctgTGCCGcggcgttTTGTttaatgcgcgaa	-28	-16
6363349	+	0.001	3.081	910	tggcgcgggattgccccgggacctgcgcatgaTCGCAcggctcTTGTtgcagaacacggt	-28	-17
6379169	+	0.003	2.506	911	atcgtaggccggtggttggcgcgtctgaccatTGGCAcgagaaGAGCGCcatttctcggg	-28	-17
6392731	-	0.023	1.82	912	ctcattgattgctcccccaaaaagttgaccaaTCGAAttcgcaTCGCaatgatcacatct	-28	-17
6431023	-	0.048	1.545	913	cctggtcgaccggccgccgagatcggatttggAGACAaagttaTGGGtatcttcgatgca	-28	-17
6443916	+	0.012	2.041	914	gcacagaacctatccttgtcaagggctgcacaAGTCAccgtttTTGTCttaaatgagctg	-28	-17
6444231	-	0.035	1.667	915	gatagggcacgtgcttcttgccgatcgttcgcaGTGCAaaaaaaTCGTagaaggtcagcg	-27	-16
6448905	+	0.013	2.024	916	tcaacggcggctcaaaagccgccgtctttgtttTGGGGAtgatcgATGCtagaagtgccg	-27	-15
6457315	+	0.023	1.81	917	gcgaggtgagcgccctcgtccctgccatttatTCGCCAagcTCGCTGCcttaaagggaac	-28	-19
6460547	-	0.003	2.464	918	caccgtgcgagcagtagttctccggaatgcgcgcTGGCGccggatTTGCatagctgtcgc	-26	-15
6463149	+	0.025	1.783	919	tgatcttgccgggataggtgttgatgtcgccgaTGGCGaagatgcCTGAtatgttggtct	-27	-15
6465563	-	0.013	2.035	920	gcggatttacgtaaggcggcccaaacatttcgtTAACCAtttccATGCttggctaggagg	-27	-16
6465776	+	0.028	1.752	921	gattaagattgtcttaatcgcgggcatttcatTCGCGacgctCTGCCaataggatgttgg	-28	-18
6478897	-	0.005	2.332	922	accgcttgcgaccgcatcgccgttttagggaaCGGTAagatcaTTGCggcagggtcgatc	-28	-17
6478970	-	0.049	1.541	923	gctggtcaggacgctccagcgcactttgggccTGACCgttttcATGGtaacgcacgacct	-28	-17
6485843	-	0.022	1.84	924	aacagttctgcactcgaatttgaatggtcatcTCGCAaccggcTGTCtatggtcgatcca	-28	-17
6491440	-	0.004	2.463	925	ggtgcctcaaaggttcaatcggtcatcccccTGTCACgggataTTGTtacaggctgtcgc	-29	-17
6494830	-	0.016	1.942	926	gacgaaaaagggaaccattgcagtcactccgaAGGCAtatcTGGCGGCtaataggccaaa	-28	-19
6503946	+	0.044	1.581	927	tctttgaccgcctcggcattgccagatggaaatGAGCCggaacgaTTGAtacggtggcgc	-27	-15
6511227	-	0.001	3.067	928	cgaggcgccgaattaggccgctttggtatggtctTGGCGccgatcTTGCaatagcggtta	-26	-15
6521250	-	0.001	3.152	929	cgggagagcgctggtcccaaaatgcttacacttTGGCAaatgATGCGCtacggcagggat	-27	-18
6523682	-	0.036	1.66	930	agagggggtttcggcgcggctgaactggtcactATGCTtaatgTTGCgtatagggggtcc	-27	-17
6526234	-	0.027	1.755	931	atctggtcttcggtcgcgcccggcttgccgaAGGCGatgttgTTGCggatggtgtcgcgg	-29	-18
6536201	+	0.014	2.014	932	tgctttcggtgtcagacaatatgtgccgggcaaTGGGCcgcccgCTGCgaaggtggcagg	-27	-16
6550235	-	0.018	1.911	933	tttatgtagaagcaagtcttgggattggcgcaaGGGCGgggtcgGTGAtagagcagggcg	-27	-16
6550299	+	0.025	1.788	934	cctgctctatcaccgaccccgcccttgcgccaaTCCCAagacTTGCTTCtacataaagtg	-27	-18
6552030	-	0.018	1.899	935	atcgaggtggcgaacgaaaccggcgaaccgcagCAGCTttttccATGCtatgatggtctc	-27	-16
6552090	-	0.012	2.052	936	gggcaaatccatcaatgccatttccgccccgatcTGGCCgccctCTGCtacaacgaggca	-26	-16
6564137	+	0.048	1.546	937	tcgagaaggtcaagaccgtcgaactgccgcgcaAGGCGgaatTgCTGGggtggtgatttc	-27	-18
6565130	+	0.034	1.681	938	cgcaagagcttcaagaacctcaagagcttcaagCGGCGcaagcgcTGGCtttgacaaagc	-27	-15
6579261	+	0.004	2.432	939	actgtccccgcctgttcccggaacggttgaagTTGCCGacttacCTGCtaaagaaacgat	-28	-16
6580483	-	0.029	1.737	940	tggccgtcgtccttccggcaggtctggtccatgTGGGGAtcgtcTTTGTgatcgccgact	-27	-16
6591643	-	0.022	1.831	941	gggccagcgccttctccaggctgccgtcgtgatTGACGccggcTTCCGCtatgatcagcg	-27	-17
6622929	-	0.039	1.628	942	tcatcaccatcatcgggatgatcatggcgctggtCGGCCcgcggGTGCtaaactatctca	-26	-16
6632251	+	0.023	1.825	943	gaaacttcccccgccgccttcggcgctcgcaaaTAGGAccttcGTGCtcaaattattggg	-27	-17
6638049	+	0.033	1.694	944	ggccgagaacatttccggggccgtcaatgtcagTGCCCtgcgccGTGAtacgaagattgt	-27	-16
6646852	-	0.017	1.92	945	tgaccggcgccggcgacaaggcgttcgcctcCGGCAccgacaTTTCTcagtttcgtgcgt	-29	-18
6664990	-	0.035	1.663	946	gttatggcgctgctgcaagcaaagcttgccaagTGTCGtcattGTGCgagtatgtaagcc	-27	-17
6694300	+	0.042	1.601	947	tttgcgcatggaagcacccggcagcactaacTGGGAAacattTTAGGCttaaaacaattt	-29	-18
6709450	-	0	4.5	948	gcggcgtacctgtgcgagaacgggcacctgtcTGGCAagtttcTTGCtaagctcctgccg	-28	-17
6715198	-	0.003	2.488	949	cgccactgtgttagtgttgcatcggcttgattTGGCAaggttcCCGCcgcataagtgtgg	-28	-17
6718837	-	0.027	1.768	950	catgaaattctgcacaatcgcgaccttgaatcgTCGAAAtcattcTTGAttcaaggagcc	-27	-15
6718998	-	0.048	1.552	951	tctgcaatctcgcctcgatgatcgttgacccgtcGGGCAaaacaCTGGCagaatggcatc	-26	-16
6719912	-	0.048	1.552	952	ttctcctgttgcggcccacggtgtttgacacgtcGGGCAagacaCTGGCagaatgccatc	-26	-16
6722241	-	0.008	2.203	953	aagcgggtgccggtagcgaaagtttgactcgtcGGGCAaaacaCTGGCagaatggcatcg	-27	-17
6728106	-	0.038	1.636	954	cgatttgctgcatttaaatagagtttgctccgtcGGGCAaaacaCTGGCatgatgtcagg	-26	-16
6728642	-	0.044	1.583	955	cgatttgctgcatttgaataaagtttgctccgtcGGGCAaatcacTGGCatgatggcagc	-26	-15
6728741	+	0.043	1.587	956	tttattcaaatgcagcaaatcggatttggcggaATGAAAtctgtTCGCgtcaggctggga	-27	-16
6734531	-	0.011	2.085	957	tgacgcgtgcgctgacacgcttccgtttgccgTGGCAatgggaCGGCaagcccgcggtga	-28	-17
6739827	-	0.048	1.548	958	cgcagagctgttgcacaaactcgaaagcgccggcGCGCAggaggTGGCtttcgatgtcga	-26	-16
6745898	-	0.033	1.691	959	agcatcgctaggccgctggtcgggcttgccggaAGGGTtgtttcTTGGcataactacaac	-27	-16
6763623	-	0.036	1.657	960	tgtgcatgactggcgtcgggcagtctgccggcgAGGCGcattcATGCtaaccacgcgctg	-27	-17
6769994	+	0.032	1.706	961	cccgcaaataccaatggcgccgcacgggtcatGCGCggcgccaTTGTtgtagcttggagt	-28	-17
6776423	+	0.002	2.65	962	cgtcaagggcatcgacgacaagctgccgggcaagTAGCAcgcttcTTGCattgcctggac	-26	-15
6782024	+	0.039	1.629	963	ccgccggtcgtcaccggcagcatcattctcgtcatCGGCAtctccTTGAtgcgggtcggg	-25	-15
6785770	+	0.005	2.385	964	gcttccgatcgtgaggccggcgctgctgatattTGGCAgggcccaTCGCcatgtcagccg	-27	-15
6787471	-	0.019	1.887	965	caaagcgtggcagattgccgcgatcacgaaaccaTTTCAgtgctTTGCgcgttaccgacg	-26	-16
6799382	-	0.021	1.853	966	tgcggattgtttgcgggggactaccaggggagaCGGCTcccatgCTGAaggatggcacct	-27	-16
6816667	-	0.04	1.612	967	cccggcgcgacttcgcttacaggcaattcggCTGCAtcagtgcGTGCtagcgtcgctatc	-29	-17
6818452	+	0.045	1.575	968	ggacatgtgttccgcaacgagtgggatgtggagAAGCCggggacTTGAtagtctcgccgt	-27	-16
6818768	-	0.035	1.671	969	actatccgacggcggcgcgcgcggaatatgtctaTGGCtgcatgAAGGCcaatggcgaga	-26	-16
6824955	+	0.046	1.562	970	gaattttttcagcgcctgcgcacaagtgagagtCGGTCGtcaggTTGCtgtaaggtaact	-27	-16
6826762	+	0.029	1.74	971	cggctcgctgtgggtctttgcggtcaagcaaTAGCCAcggcaagATGCtgagagaagtgg	-29	-16
6831653	-	0.028	1.749	972	gccggtcgagaaggtccaggcgacctggagcTTGCCCAcgttTTGTGCgttgatctggtt	-29	-18
6851226	-	0.035	1.665	973	ccatggaaacgagcagtaacgagtgcaaagtaCTGCAaggctgCGGCtacactctgctaa	-28	-17
6873466	+	0.038	1.638	974	ctgcgccaactgcccgatggcgaccgcgccgTCGCAtcgctgaTCGCcaatcaggcctca	-29	-17
6879828	-	0.002	2.571	975	ctttggaaacaggcgaaatggcccaaatgaaaTGGCCgagtcTTCGTtatgctctggcac	-28	-18
6889832	+	0.035	1.664	976	ctcggtcgtgaaggtacgttcggggcggttcatTGTTTgcactcCTGAtatggtgtcgtt	-27	-16
6897834	+	0.025	1.786	977	cccgccgcgcagacgctgctcgccgccctcaaGAGCAaaccgaTGGCgaaggcgtcgtaa	-28	-17
6903972	-	0.043	1.586	978	agcgtttccgtcaaccctgatctcggcgacatCGGGAcgtggaTCGGtatactgccacca	-28	-17
6948682	-	0.031	1.711	979	ccgttacccgacaagtttagcaggtacatcgcGAGCAgggcatTGGCtaatctgatcgtt	-28	-17
6957177	-	0.048	1.549	980	cagaacaactaccatgggtgggtactccctatgcaTGGCAgcctGTGCCaagcgctattt	-25	-16
6962417	-	0.036	1.656	981	gcccgaacgtgacgacctcgatcttcaccttctCGCCAgcgtccTTGTagtattgcgcca	-27	-16
6977478	+	0.025	1.789	982	ggccggcaattgcccgtgatgtactcctcgaaaAGGCAcggctTCTTTTCgatttcgggt	-27	-17
6993352	-	0	3.234	983	tgggcattagaacgcatgcattaaacatctctTATCAtgtaatTTGCtaagaaccaacca	-28	-17
6993390	+	0.017	1.924	984	aatactatcaacggcacccgaagtggttggttctTAGCAaattacATGAtaagagatgtt	-26	-15
7003875	+	0.008	2.187	985	gcagagattcgacttgccgtcagccatataggTGCCGccgataTTGTgcagcatgttact	-28	-17
7004690	+	0.025	1.79	986	ggcggatttgcgtcattctcgctaccttgcagtTCGCActgcatcATGTaacgttacatc	-27	-15
7021502	+	0.035	1.665	987	tgacggcattccactcgtcccgactcatcttgTGGAAAtatcTGTCTCttagaatacccg	-28	-18
7033599	-	0.008	2.223	988	aaattcgtaagctcctttttcatttggaagcaaCCGCCAagctaTTGAtattctgctcga	-27	-16
7079635	-	0.03	1.722	989	atagtttggatttcaaagatcaattttacgaaTGACAggcgcTCGCGgaatatgacgcca	-28	-18
7089760	+	0.025	1.79	990	tcaccatcgcagcggatttcaaggcattgaaaTATCCgagcccCTGCtgatacagagcgt	-28	-17
7127063	-	0.024	1.807	991	ggcaaggcccctacctgcccggcggtgtgctTCGCAgagcgaTTGGCatcacgcttcatt	-29	-18
7133975	-	0.047	1.558	992	ggtgttggaagtcagcgggctggtgaagcggttTGGCGgcttcaCCGCggtgaacaacgt	-27	-16
7135653	+	0.043	1.588	993	attggcttcgatccgggcacggatcgcctcgccCGGCAtgtccaggTTGAttatctgaat	-27	-14
7147695	-	0.046	1.567	994	atggcagctccgcggagctgacgcgcgacaaTGCCgagctaaTCGCcctgacggagcaga	-29	-18
7154592	-	0.018	1.905	995	gcaccgttgctgacctgatttccgtacgactaCGGGAtcgaaTTGCGataggcagatcaa	-28	-18
7167298	-	0.022	1.843	996	aaaccaggtggtgccgcaggcgcgcggacgtgCGGCGcagatcATGCaggccgccgaagg	-28	-17
7170212	-	0.046	1.565	997	ggggcgggacgcgagttccgccccttgccgtTTGCAccggaaACGCtcactttttccggg	-29	-18
7175163	+	0.034	1.681	998	gggggcgaaataggatcgacgagggcgtaaaGGGCGtgctttTTCCcggtattgttccgc	-29	-18
7177560	+	0.035	1.675	999	acggagccaaaaagctcataattgtaaggcttaAAGGACAggatTTGAttaccgtcaatg	-27	-16
7177590	+	0.049	1.542	1000	ttaaaggacaggatttgattaccgtcaatgttcCGGAAagacggcGTGCtacgcagctat	-27	-15
7181212	+	0	3.963	1001	tgcccaaccgagctgggctgtgaacagcccaaTGGCGtcggtcTTGCCtgtggtcgagat	-28	-17
7201640	+	0.022	1.835	1002	cacggctgccgtcctggacaagctcctcaaatTGGCTcacaTCGCATGCgatcaccatgg	-28	-19
7215546	-	0.027	1.755	1003	attacggcagccccggccgcgtcccttgcctgTGCCGtcgcttTGGCcatacagtccaag	-28	-17
7216353	+	0.029	1.735	1004	tccttgttggagacagctatgatctattctcaaTTGAAtgataATCCGCtatattggaat	-27	-17
7229243	+	0.003	2.471	1005	ggttttgcgcgacaatagtgccggtttgtgcacTGCCCtatcagGTGCtataggctctgg	-27	-16
7229404	+	0.03	1.724	1006	cggcgatgcacgtggtcggcatcctcttgctgtTCACGggcgccGTGCtaccgctgacgt	-27	-16
7229777	+	0.01	2.128	1007	attattcattgcactgggcttccgtcgcgaccTTGCCGcgattCTGGCgcctcttccgac	-28	-17
7231191	+	0.01	2.11	1008	tctgggtgttcagcaacaccggcgtctacatcgTCGCGctgatcGTGCtcgccggcatct	-27	-16
7242895	-	0.014	2.013	1009	cggtggcaggtttcgggcaagtgttgcgcgaTGGTCAcggcTTGCTGCtaagattgtcgc	-29	-19
7243024	+	0.047	1.56	1010	gttttgagaccatttttctgcggccaattgcgaccGGGCAatggcaTTCCtatctcaggg	-25	-14
7244888	-	0.013	2.021	1011	ctaccgtcactgccgcgggtattatgacggctaTCACCgcttccaTTGCtatcggtgatt	-27	-15
7252839	+	0.016	1.938	1012	atgatcgcgacggtggacagctacgcgccgggttTTGCGtcaagcGTGCtcggccgccag	-26	-15
7253371	-	0.028	1.745	1013	ggcaccacgatgaacgaaaagttcacttcgatTAGCAcctccTTGAagtaatttccgcct	-28	-18
7260919	+	0.042	1.604	1014	tgagctcggcgacgtcacggagcggtttggattTTGCTgctcTTGCcatcatacttaagg	-27	-18
7261031	-	0.005	2.35	1015	gaggtcgttggtgatgccgacatagattgctccaTCGCGgcggcTTGCtaggatatagac	-26	-16
7264025	-	0.008	2.196	1016	ggatacatcggcgtggtcgcatggcaggcaccaCGGCAccattTCGCGcccgtgacgggg	-27	-17
7269033	-	0.034	1.681	1017	ccgacacgcaggcccgcgattttctcgcgctgcTGGCGcgctatCCGCaggtcaactcga	-27	-16
7300645	+	0.05	1.534	1018	gcacgccacgcgttgcgcatgccggtctcgCGGCAttatatTTGCggccatgtcccgtga	-30	-19
7319750	+	0.014	2.002	1019	gcgcgtgtcttcgtcgcttgcgccgctagcatTCTCAtcggaggATGCtaagctgttctt	-28	-16
7325701	-	0.039	1.63	1020	cacctctccccgcttgcggggagaggtcactTCGCAtcgaagATGCgaagtgggtgaggg	-29	-18
7328203	+	0.044	1.586	1021	gggtatcggcgggcagatcgccgcgctggtgcTGGCTtccaccgTCGCgctccatctcgt	-28	-16
7345666	+	0.024	1.803	1022	cgctgcgcaacaagatcaggctctatgccgcctcCGGCAtcgtcGTGCcggcctatcagg	-26	-16
7351923	+	0.049	1.544	1023	taacaaggggaacccatctcccaggagagccaaGAGCAtgaagaAGACtttagttgccgc	-27	-16
7355185	-	0.006	2.289	1024	atccgtggtgaacggagggaaaacgttgcccttTGGGGgcgggaTCGCtacatcggcggc	-27	-16
7360504	+	0.002	2.551	1025	atcagcgccttgatgccgcgggtgatggtctgGGGCAtgggtcTTCCCttctgttatttc	-28	-17
7361238	-	0.05	1.531	1026	aggtgtgggacaagcgcgagttcaaggatctcgaCGGCAatgtcGAGCtcggcatccgca	-26	-16
7361911	+	0.022	1.83	1027	aggtgaagcgagatcgcgaacgctgctggacCGGGAggctttTTGCtctagaattggccg	-29	-18
7362184	+	0.045	1.573	1028	gtggatgccaccatcggcgcggtgattgtgctCGTCAtccttTCGCtgataaaacgggtc	-28	-18
7373206	-	0	4.297	1029	aagccaaaactgagtcaaatcgcccgtaaaacTGGCAcatcgcTTGCtcttcaagcgggg	-28	-17
7373287	+	0.001	3.178	1030	atgtgccagttttacgggcgatttgactcagtttTGGCTtcgataTTGCatggcaccatg	-26	-15
7393126	+	0.008	2.188	1031	ttttcgatcaaaagttcatcatgactaaatacagcTGTCAatcgcaTTGCtagtatgcgc	-25	-14
7406885	+	0.011	2.089	1032	tcccgaccgcttcgcttccgccacacgaccttTGACAcaattCTGGTcgatcgtgcgcgc	-28	-18
7407004	+	0.009	2.147	1033	aggccgacgaccgccatggctatggtgttccaCGGCCggacatTTGTtggtagcctgccg	-28	-17
7414111	+	0.039	1.626	1034	ctgactaaagttgccaaattcgcctgcttgatTGTGAtcggcttCTGCctaaatcccgtg	-28	-16
7419502	-	0.012	2.066	1035	ccctgtcgggataaaccagttgtgagtatggaaCGGCTtccaaTCGGCtacaggcgaccc	-27	-17
7420939	+	0.026	1.772	1036	tacccgcggatggaacggagatcgtgctgtgaaTGCCGcatcacTGACtggaataaccgc	-27	-16
7432462	-	0.048	1.547	1037	gccggtcctcttcatcacccgtatcggcattcgCGACAccaggaTCGCcgatgacaccat	-27	-16
7436144	-	0.027	1.765	1038	ggcttccgccgcgtccggcgcgagctggcgcggCAGCAcgatgtCGGCtacatcgacgcc	-27	-16
7440884	-	0.024	1.802	1039	cggtaacgcccggatgttgcggccgagtgacatTTGCTggaaatGAGCgaagatatacat	-27	-16
7440895	-	0.018	1.899	1040	aggctgatccccggtaacgcccggatgttgcggccgagtgacatTTGCtggaaatgagcg	NA	-16
7441953	-	0.014	2.006	1041	gccagacggcttgtccgtgcttttccagttcttTGACGggattcATGAtacttatttatc	-27	-16
7445633	+	0.002	2.691	1042	tcacctcgacggcgctcgccgacagcccggcatTGGCGgaataTTCCGGCttcgtcgaag	-27	-17
7508368	-	0.024	1.804	1043	gcgtcttcgcctgattccgggtgtcgtaaagctCTGAAcaaacgCTGCtacgctgtcctt	-27	-16
7508430	-	0.034	1.676	1044	cgggctgccggtctatgatatctattccatgaTCACCTggtttcATGCtggactgcgccc	-28	-16
7526208	+	0.013	2.033	1045	gctcgaagcccctgtctttaggctgtcatgcgaaTGACAccagacTTGGCaaaactcggc	-26	-15
7535293	+	0.004	2.459	1046	gaacgcaaagtcgacggaagtcgcgcttgatttTTGCCtgtcaTTGCCtcacccgagagc	-27	-17
7536570	+	0.016	1.958	1047	tccgcgacgagcgatcatcgcccgcactggcGGGCGCGtaaaaTTGCaatatcttttgcc	-29	-17
7542564	+	0.047	1.558	1048	catagcaatcgctttgatgcgcgcgcttgatCGGAAAtcggcaaTTGTtacggtcctatc	-29	-16
7594109	-	0.001	2.962	1049	ctcggtgagccctcgaaataggcaatctcacCGGCAtggaaaTTGCTgcttgtttcaaca	-29	-18
7601230	+	0.001	3.044	1050	cgatcagcagatgtgatcggccgacggttcgacTGGCCgacgttCTGCtctaatatgacc	-27	-16
7605437	-	0.039	1.631	1051	tgtcccccgaacatggccccgctcttgccggcgAGTAtgatggaTTGGtataaacatcat	-27	-16
7633578	-	0	4.259	1052	tgagataaacccggaaagtcgctaacatatcgTGGCAcatgccTTGCtaacccctatccc	-28	-17
7638433	-	0	4.03	1053	aatctctccacttttgaatcgctccaggctgtTGGCCtgcttcTTGCtgtccttggcgtc	-28	-17
7650516	-	0.005	2.329	1054	gcaatcggcgtgccggatgcgcggacgaagctTGGTGtgcgccTTGCaggaacgggcgtt	-28	-17
7674842	+	0.048	1.548	1055	gtgttgattatgtcgtgcatgatgccctcgagaTGAAAcgaatTTCCGCtatattcccat	-27	-17
7678261	+	0.027	1.763	1056	gcggctgctctggtccggaaaaaagcaccaagaACGCAcaaaaaTCGTgtaccaaggggg	-27	-16
7689822	-	0.015	1.98	1057	ttggcggtgaagtcgacgccgtcatgcggccatTGGCTggtgtGGTAGCatttgcccttg	-27	-17
7700140	+	0.049	1.537	1058	caacggcctgctgcagctgttggacgatgccaGGGAGAaatcctTTGAtattgtcatcgt	-28	-16
7701522	-	0.041	1.604	1059	ccctgtggcggggtagctcagctggttagagcaCGGGAatcataATCCtggggtcggggg	-27	-16
7702244	-	0.003	2.464	1060	cacgctggccgagcgccgcccgatgccgccgaTGGGCCactttTCGCtgatccgctaccg	-28	-17
7704395	+	0.001	2.907	1061	ttgattttacttctaaattttccacgctcggcgcTGGCCcgctccTTGCtacccctgtac	-26	-15
7705318	-	0.01	2.104	1062	cccgtcgcggtcgccggcgtttgcgcggtcgCGGCAttcgccTTGCccgcgtcctggccg	-29	-18
7711868	+	0.012	2.056	1063	gcctcggtgatgatcaccggcgaatccggcacCGGCAaggaaGTGCtggcccgctacgtc	-28	-18
7729742	-	0.01	2.131	1064	ggtccgctaactcgaaatgggtagtttcctcaATGAACccgatTTGCgatgatgcagggc	-28	-17
7730623	-	0.016	1.951	1065	cccggaggcggcatggtaacggccagcttcCGGCAtgccgcccTTGCtgatattctccgc	-30	-17
7734978	+	0.033	1.694	1066	cagatagacgaagacggtggtctgacccgcaaCCGTCAcactcTTGGTgtaatcgagcga	-28	-17
7751957	+	0.007	2.263	1067	gcaaatcgacggattgatccagatcaacgcgtTGACGccgcggTTGCagcacaagcaagg	-28	-17
7756248	+	0.046	1.569	1068	ggctggcaatagggcgatctgcgccgcttgaacCGGCGggccgaATGGttagttttgggg	-27	-16
7773650	+	0.024	1.804	1069	gtctgcatggcaagctccaaaccggcttctaaaTTGGAtatacaTTATGtataatcaata	-27	-16
7790605	+	0.004	2.431	1070	cgccgggattgtcggccatgtacgccttgagatCGGCGagatcgGTGCtcaacatgtcca	-27	-16
7817627	-	0.008	2.195	1071	tccccgcaaagcggggagagggaaaggatgaatTAACCcgcgacCTGCttgatgcgggcg	-27	-16
7837861	-	0.002	2.618	1072	cggtcgcgccgttcctgcactggcattgaatCTGCCGgccgatTTGCtactgctcggatc	-29	-17
7843154	-	0.033	1.694	1073	tgccaaggaaatcgatccgtcggagccgcgcgtTGCCGcttcgcCTGAtacggtgaagaa	-27	-16
7848422	+	0.007	2.271	1074	catagcgtcgcacggcctcggcgagccattttcCGCCAtcttcatTTGCtgtccctgtcg	-27	-15
7853250	+	0.004	2.404	1075	tcgactgggtgggctcatacgtgctgactggtcTTGCAcgccaaTTCGCtgtgctgtcgt	-27	-16
7868391	-	0.024	1.799	1076	accccgggtaggtcgccattatttcagcgggaaTCGCCctaagATGGGataaatagtccc	-27	-17
7870776	-	0.036	1.659	1077	tcagcgatctgtgacagaaaccccgtggtgccAGTCAcattttTGGCgtactccccttca	-28	-17
7871367	-	0.023	1.816	1078	agtggactaacgcgagcgtggaggctccggaaTGAAAcatcctATGCgtatcctccaggg	-28	-17
7883574	-	0.023	1.826	1079	cacaagacgcgtccgaccccgccgccgaccgacCAGCAgcagggTTGAtctggacacctc	-27	-16
7888853	-	0.037	1.651	1080	acaacaactggcgcaataataggctgtgaacTGCCTGtcaaaaTCGCtaatcattccttc	-29	-17
7888982	+	0.024	1.795	1081	gtcccgatcatttcacgaagcggccccactgctcTCGCAaagtcATGCgaatcgagactc	-26	-16
7889397	+	0.019	1.896	1082	tgacgaaatcgaagcggagaatgacaggcagctCGGCAcgaagcTCGTgatctgccctcg	-27	-16
7889980	+	0.004	2.409	1083	gccgcttcgcaggtgtcctgatagaacagataTGGATtgagcaTCGCttctctccttttc	-28	-17
7890127	-	0.044	1.582	1084	gaaggccacaacaccgccgagttcacctttgtGCCGCAaggcgATGCtacactggtcaca	-28	-17
7904132	-	0	4.748	1085	aatagccgggcgcggcgttgccggcatgcctgaTGGCAcggaaaTTGCtgcgtttttgtc	-27	-16
7908924	+	0.034	1.678	1086	gccgagataggcatcgaggctgcggcctgtcaTGGCAccgacGGCCTTGAtgtgcccgag	-28	-18
7935048	+	0.022	1.84	1087	gcaaccgcctgaatgcggcaggcgtcgcgctgcTGCCAtcgacTTCGGatgaatatgtcg	-27	-17
7939386	+	0.013	2.036	1088	gccccaagggaatatccgcggcgggcacaacggGGGCAtacaaaATGTagtaaggtcagg	-27	-16
7941706	+	0.044	1.583	1089	acgacttgtgaccggaagccacaaagaatgacAGGCAtcgcgcgGTGCcgaaaaacccga	-28	-16
7943649	-	0.014	2.004	1090	atcatgcaacaaatgtgaaaataattcctcgaattTGGCAttttCTGGTaaggttcccaa	-25	-16
7946254	-	0.045	1.577	1091	agcgggaggcggactacacatacgttgtggcgatCTGCCggagcaGTGCtagagtaggcc	-26	-15
7953792	+	0.02	1.869	1092	acggggccgtggcttgcgaaatgccggcaaataTGGCCtgtggccTTCGTtgaatcgatt	-27	-15
7961206	+	0.007	2.254	1093	ccgggtgaggggtatgtctctgcgggcacatcTCTCACCggagtTTGCtgaaacagaccc	-28	-16
7962587	+	0.015	1.992	1094	tcaggccgcgcatgttgtcgtgatgcttgagaTGGCCgagctcGTGGgcgaggatgccgg	-28	-17
7971947	+	0.022	1.843	1095	accgcgaacgccgaggggcagccgacgatgaaGGGCAcggcggtGTGGtgatagatacac	-28	-16
7976961	+	0.034	1.677	1096	catggacggaggtggatgcaaactgtttcaatTGGAAgacggtcATGGCaatccgcaagg	-28	-16
8006835	-	0.001	2.999	1097	gtccagctccggtttccgccgcccgcgcagccCGGCAcccaacTTGCatgattgcacgcg	-28	-17
8020321	+	0	3.449	1098	agcgttttatcgcaggtctgagacgctgccgcgcTGGCAcaccgcTTGCtcatgcatccc	-26	-15
8022113	+	0.02	1.879	1099	caaggcatctgagctggacggatttttcgtaaGGGCGgcggcgGTGCgctccctcgcccc	-28	-17
8027683	+	0.049	1.541	1100	atcggccgccgcgcgcgcgatgcggatggcgatCTCGCCgcgatTGGCtatcaggagttt	-27	-16
8038645	-	0.048	1.544	1101	tgctgcatcggcatccgcggcggtggtcgtTGTCACAaaaatCTGCCtctatgcggccca	-30	-18
8038794	+	0.049	1.539	1102	acgcggacgccagatgcagtctcgggttgcatccCGGCAaatgccAAGCtatgggatgcg	-26	-15
8076702	+	0.029	1.737	1103	cgccgatcgaattgtcgcgcaccacctggcgatAGGTcggtctgTTGTcgatgtacttgt	-27	-16
8077073	-	0.03	1.72	1104	ctgaacgggacgggcgaggccgcgcaccattTCGCCTgatagcGTGCtaggctcgggtcc	-29	-17
8085934	+	0.04	1.618	1105	acttgtagccgcggcgatactcgaacttgtcgaCGGCCttcatcAGGCcgatgttgcctt	-27	-16
8087999	-	0.014	2.01	1106	tctccacttggcatcagctggttgccttgcatCGGCAatggcaTTCACtacttagagagc	-28	-17
8099052	-	0.007	2.268	1107	aagcgcggcgcgggcgagaaaacgatagctaaTTGCAgtgaTTGCGCgcacggtgcgcca	-28	-19
8105624	-	0.036	1.653	1108	acgtcgaatgcagatcatgcccgggcttgtcccGGGCAtccacGAGCttagactaggctc	-27	-17
8117628	+	0.043	1.589	1109	aagccacaatggccgcaggaactgtccggccataTGGTtgttctgTTCCggcgccaagcc	-26	-15
8118974	+	0.01	2.111	1110	gcttggccagctcaacattcgtgattcgaccgtCGGCCtgaatcTCGGtgagaattttca	-27	-16
8119046	-	0.031	1.715	1111	attgcgctgcacgcgcaataaaattgcgcaatGGGTgcggactGGGCtatgaggattgcg	-28	-17
8121230	+	0.007	2.285	1112	catgtctgacatgcggcctcggctgttgctgcaTGGCGttaggcAAGCtcataatgtttg	-27	-16
8141675	-	0.013	2.021	1113	ggtaaactacccagccgtcgttcacgttgagcCGGGAAcgaacgGTGCtacggcagcgtc	-28	-16
8144002	+	0.043	1.589	1114	attgcaacgctccaaatcgaactcgaactttCGCCAtgatcaTGGCtcgttaaccttaac	-29	-18
8148478	+	0.009	2.16	1115	gtcatggcaccctcctctcaaacgatttggctGTGCAtccaaccATGCtagatgacccct	-28	-16
8157140	+	0.035	1.664	1116	gaggcgggatttcccgcaatattccgtaacttTGCCGtccgaaTCCCtcatatccggcaa	-28	-17
8172810	+	0	3.691	1117	gggcgctcaacccataattgcagccatgaaccTGGCAttgcgcTTGCgcgtcatatcgac	-28	-17
8186246	-	0.001	3.129	1118	acgggcgaggaaatatcaggccgggggctgcaaTGGCAacccgggATGCtacgttttccc	-27	-15
8201703	+	0.029	1.733	1119	tgacgagggccgcccgaattttgttcttgaaaTGTTCTCAtcgcCTGCtaggctcgattg	-28	-16
8203154	+	0.004	2.398	1120	ctgggcgaagccttctcggaggctttcgcaaaaTGGCCgaccggTATCTatgtaatctgg	-27	-16
8203438	-	0.028	1.746	1121	cacggaaatagcataatacggttctttgcagatTGACTacggctcCTGCatatttttccc	-27	-15
8209584	+	0.014	2.007	1122	tcctatgcggtcgcggccggcctgttcgcagTGGCCgggctgTTCCtgatcgcggccttc	-29	-18
8232618	-	0.004	2.432	1123	catgaaagagggggctttcaagcctcgtatcaTCGCCAgaaacCTGCtagtagctccgcc	-28	-17
8246869	+	0.042	1.597	1124	tggcgcccttaagttgtttgacgaagtcttggTGAAAcagagggCTGCtatagtgcgtgt	-28	-16
8255050	-	0.013	2.018	1125	gcgatctaccccttcatgaagcgcatcacctggTGGCCgcagaTCGTGCtcggcctcgcg	-27	-17
8265217	+	0.041	1.605	1126	cgaacacgtttccaatgccaccatcctatatCCGCCTcaccaaTCGCttaaccacctttg	-29	-17
8267539	+	0.016	1.959	1127	ttccccgacaatgttgcgaaggccgcctccgggCGGCCttctttTTTGCcgaccatggct	-27	-16
8267551	+	0.021	1.858	1128	gttgcgaaggccgcctccgggcggccttcttttTTGCCgaccaTGGCtcacgctttccga	-27	-17
8275475	-	0.002	2.616	1129	ggcaatatcggctgcatggtgcagattgccagTGGCAcgtcaGTTCCGgtcgtacacacg	-28	-18
8284054	-	0.004	2.462	1130	tggcaaggcgtcgctggaagcaaaaccgcagcCCGCAaaagtctTTGCtatgcttggcct	-28	-16
8291695	-	0.049	1.538	1131	gactgcgaaacggtaaatccccctttggctccTGACCaagaccTTGTaggcttcgagcta	-28	-17
8291904	-	0.039	1.632	1132	ccggcgcggcgctattcgtcgctcctgcgcatTCGCgcgcgtTTCCCgctaaatgaggga	-28	-18
8296134	+	0.049	1.536	1133	aggttccgaccttgtcgcgcaccgggccgtttCGGTAttgtccGTGCgcctcccgcaaag	-28	-17
8297354	-	0.025	1.785	1134	gcggccttacgatgaggacgattaacgtctcttaAGGCCtgattTCGCagacatcgatcc	-26	-16
8298848	-	0.043	1.587	1135	acatggttaacacttcgtaaacgtcttgttctTGCCGatcgccGCGCtaggctggccgcc	-28	-17
8303702	-	0.004	2.42	1136	cgcgccccccgattgcagatgtcgctcgaataTCGCAatcgttGTGTtatcgtcgtctcc	-28	-17
8309753	+	0.038	1.635	1137	aagcatcgcggcaccagatttgctcttcgggcaTGCGAgacttTTCCtgtaaatttgagt	-27	-17
8310577	+	0.027	1.754	1138	tcccgcgcggcaccgacgttcgccgcggcgatTATCACgtcatcCTGCggaagagctgac	-28	-16
8315191	+	0.013	2.037	1139	ttcaggcattgccgacgatgatgtcggcatgcaTGGCTcggccaatTTGCgcgagccagc	-27	-14
8321151	+	0.014	2.013	1140	atggtactggtcggcttcctccaggcgcaaaaCTGCAccaatTTGCCgagctcctggcgg	-28	-18
8330250	+	0.043	1.591	1141	gccgatgtgatcacagagctggccccggttgtTTGGACAgcgccCCGCtggatttaagtg	-28	-16
8337522	+	0.048	1.547	1142	atttagcgagcccgataaaccctcgatccgtcaTtCCGgggcatTCGCaaagcgaatgag	-27	-16
8340819	-	0.002	2.593	1143	agcggcgatccagtcgaaagtcacattctaatcCGGCCtgatttGTGCttgcatccggcc	-27	-16
8342488	+	0.011	2.1	1144	ggcagcagtgctgctgattttggccttgccaaGTGCAagttatATGCaagaacttcgcca	-28	-17
8357723	-	0.019	1.896	1145	atgtcggaagatgatgcgctcatcgcggcctccTTGAGAgaaagTTGCgacataaagagg	-27	-16
8360750	-	0.043	1.592	1146	ttcgtgcaggtgcgcttttgcctctcgcgcaGCGCAaatcgctTTGTtaggtgcgaagca	-29	-17
8367411	+	0.029	1.729	1147	ctgctttgaagtgcgccaccaagccacagcttTGACAaacgcTTGACgtagatcaactcg	-28	-18
8376534	-	0.039	1.629	1148	cgccatttggtcatgcagcatcgataatccctgTCGCActtgcGTGCaacgatgaacgcc	-27	-17
8380384	-	0.023	1.808	1149	tggatggagctctcgatcggttacgaaccgaTGGCAccgtcgaTCGGAtatacaagagct	-29	-17
8395867	-	0.014	2.002	1150	aagggaggcaatttcacccggtgccacatactCGGCAaggttTTGTAggatggtcaggtt	-28	-18
8414446	+	0.017	1.931	1151	cccacaccgagggatcgagcctagacgacattTTGCCCagattAAGGCtacctgtttgtt	-28	-17
8425324	+	0.044	1.582	1152	acgccggacaaggcgccgggatcacaataaTGGCGcgacaaatTCGCctgttgccgtgac	-30	-17
8425348	+	0.036	1.661	1153	caataatggcgcgacaaattcgcctgttgccgTGACGatctttTTGGacctccatgggcc	-28	-17
8427159	-	0.022	1.834	1154	ccgaacgtcgtcagcggcttcttgataattccatTGGCGaagtgaTCGAtgatgttctcc	-26	-15
8434696	+	0.015	1.986	1155	gcggcaccttgccgcggtgcgtcagtccgcaaaTTGCTcatgTTTCGTggtcgctttgcc	-27	-18
8440191	-	0.008	2.222	1156	atggaaccccggcgcgaaccggtgtcacaagcctgTGGCAtgaccaTTGCgcaatgcagg	-25	-14
8440614	-	0.02	1.878	1157	atccacgcaactgtggctttggccccaaccgccgtTGGCAccgatgTAGAatcccgtcca	-25	-14
8441697	-	0.032	1.707	1158	gccatgcaaaatcgagtagtcagcacaaaaaaCCTCAtttgctTTGTtacgcaaaacctg	-28	-17
8446921	-	0.021	1.847	1159	tgccatcatctgcacaaaatcgggtgcagtaaTCGGCGacatcTGGAtcagagggcacgg	-28	-17
8449666	+	0.047	1.552	1160	ctcggatcgccctgggcaatatcacttggccttTGGTCgagacgGTGGtggtcagtttct	-27	-16
8451183	-	0.04	1.617	1161	agtcggcgatatcgctctgttcacttgtgaccCGGAAcaggtaTTTGTaatgttcccgca	-28	-17
8465431	+	0.021	1.857	1162	acgctaaccataactgcgaccaggtcttgtttTGGCAaatccTAAAACttatggttgtga	-28	-18
8466340	-	0.048	1.549	1163	gacccgtttcgtaacgccacccgttgcgtaaTGTGAagtcgaGTGCtcattgtaagcgca	-29	-18
8472307	-	0.004	2.446	1164	gtcctgccgtcaacatcatcattcgcttggaaAGCCAcagctcTGGCttataataaacga	-28	-17
8488573	+	0.024	1.807	1165	atcgggaatcgggactttcgcgcgcttgtgtgaTAGACAaaaatTTGGCaaggtgatggt	-27	-16
8493925	-	0.04	1.612	1166	ttgttggtcgagtgcaggttgcgcgaggcctctTCCCAgttgccCTGAtagacgaggtcg	-27	-16
8503952	-	0.044	1.583	1167	cagggcgtgacggcggcggcgcgctgttcatgcgCGGCAtcgaaTTCGGtgccgcaggtc	-26	-16
8514483	+	0.042	1.599	1168	gtgaaggggtctcttgtcgaagagatcatcttccAGCGtgattttTCGCtactatagccc	-26	-15
8515382	-	0.018	1.914	1169	aatggggacggcggcctgctggagctttgaacTGTCAtcgttcCGGCcgtatagggggcc	-28	-17
8522329	-	0.047	1.557	1170	caatccagccaagcggcacccatcacgcgtttTCGCAaattcTGAGGtatttaacggccg	-28	-18
8545577	-	0.033	1.697	1171	ggtccgaagatgaatggagtggggatgtcccgtTCACAgcttgTCGCtgaacacttgccg	-27	-17
8597186	+	0.022	1.841	1172	gctgctggcgacctggctgccgacgcggatgaTGGCGCattaATGATGGattgaatgcgg	-28	-18
8601442	-	0.023	1.826	1173	cggtgacgatggctgcctgatccttcaacaacaTGGCGttctcCTGTAGCgatggtttct	-27	-17
8605205	-	0.046	1.567	1174	aaaatccggcgcgtggatgctgacaggatgtTGGCAgcagggggGTTCtataccgggaca	-29	-16
8606934	-	0.016	1.96	1175	atcacctgaccggcttcggcctctccatcttcaTGGCGgcgaaCTGATTGCttgcacccg	-27	-17
8615102	-	0.036	1.654	1176	cgagatcgcacagctcctcagcaagtaagacAGGCAtccgatcATGACtgacgcaaccgt	-29	-17
8620319	+	0.045	1.576	1177	ctcagaaaattctggtccgccccctttcccgaCGGCCActctcTGCGCtaggaatgacga	-28	-17
8634983	+	0.035	1.664	1178	cctcttccggtgggcgtcgcgccgtggcggcgcCGACAaaatgcaATGCtaaaaaacgcg	-27	-15
8644923	+	0.001	3.014	1179	gatccatcaatcaacaatcgcagcgcgcaggatTGGTAcggatcGTGCaattcctcgtcg	-27	-16
8645299	-	0.037	1.652	1180	taacgaaggcgcgcaacggtttaacgcggggtgGAGCAgcccggTAGCtcgtcaggctca	-27	-16
8645422	-	0.027	1.756	1181	gttggtacataccccccgcacccgacgggctTTGCCCcggggTTGCCttccaaggaagcc	-29	-18
8645465	-	0.003	2.518	1182	gtcgaaaaaaacgtcctcgcagccctttccaaAGGCAgcccgggTTGGtacatacccccc	-28	-16
8650377	+	0.002	2.568	1183	catgcattttggtgcgagcccgtcccttatcagCGGCAccacgaTTGGCtagagtgccgc	-27	-16
8657849	+	0.046	1.564	1184	gttcctccaggccgttttccagatcgtgctcggCGGCGccatcGTGCtggcggtggggat	-27	-17
8686224	-	0	4.152	1185	gcaggggcaatttgcagaaaaagtttccccatTGGCAcagccaTTGCatgcgattgcatc	-28	-17
8686363	+	0	3.284	1186	tcgcacgtctgcggaggcacgtcgctgcctattcTGGCAtcaagaTTGCaagtttggccc	-26	-15
8698910	-	0.009	2.141	1187	gcgaaatcacacaagcaatagatggtttcgctAAGGATttagtaATGCtatgcaagctta	-28	-16
8707040	-	0.024	1.8	1188	cgctgctcggcgtcgcggtgccgcgcgacagccCGACCttctatTTCCtgtgtctcgccg	-27	-16
8711962	+	0.013	2.039	1189	cggcgtctgaggcgcaattttctccaagcctgcTGGCGcccatTGGTGCtgatctctccg	-27	-17
8733599	-	0.004	2.404	1190	cggctcaaatcgactaaaaccttaacgaaacatTGGCAggttgCGATGCaaggtggccac	-27	-17
8734522	+	0.02	1.867	1191	gtcattgggctctcctcttattcctctggatctcTTGCAgggtctcTTGCagggtctctt	-26	-14
8739070	-	0.019	1.886	1192	taagtattgcggaccgtttttcggcgactgacTCGCAttgatTTGAGttaacctcgtcgg	-28	-18
8759543	+	0.042	1.598	1193	tcagaggcgcattatgctgagaatggcgttgtTGGGCctcctcATCCTgttgagtgtagg	-28	-17
8764516	-	0.008	2.209	1194	gccgcaccatcattgatctgaaacaacgatcacCTGCAgcacaaATGCtagggtgattcg	-27	-16
8777555	+	0.018	1.913	1195	aaagcgtgcagccgggcaaggcgccccggacctTTGCCgagcttCTGTtcggctacacca	-27	-16
8784174	+	0.028	1.745	1196	gacgaattgtcgcgaaacgagcaatctcgccAGACTtgataacTTGCttatgatatcgcg	-29	-17
8791566	+	0.021	1.85	1197	cgtgatgtagttctttgcgttcgtgtacggccCGACAatcaacaCTGCtatgcttgtcgg	-28	-16
8798941	-	0.007	2.248	1198	gctgcaggtggcgcgcgcctacgatggaatTGTCGAAtggatcCTGCttgatagtcatcg	-30	-17
8802642	+	0.002	2.575	1199	cgccgtgaatcgctcgaatctcggatacctcgcGGGCAcgtattGTGCcacaccgttaag	-27	-16
8805323	-	0.018	1.91	1200	ggaagacgagcatacttttagagaccttgtgtTGGCCgtccttaTCGGtcagcatgggga	-28	-16
8813035	+	0.039	1.629	1201	cgttcgaaagacgttgcagaattccagaccgaaAGGAgcggctgGTGCgcatactcttcg	-27	-16
8839024	-	0.014	1.997	1202	gtttcgatgcccgggccgaggagttgacggggcgtTGGCAtagctaTTTCGtgcgacttg	-25	-14
8879269	-	0.023	1.823	1203	gtccgtaaagcccgcgaaaagctgatcgacctCAGCAtgcgcaATGCgatgctgaatttt	-28	-17
8889257	+	0.022	1.829	1204	ggtcgttcagccggttgacccagaagttggcgaTGGCGggcacgTAGAgcaggatggccg	-27	-16
8902332	+	0.016	1.958	1205	atttaccataaatgttcgctattcgttcgtgtCGGCAgccgaaTCGGCtagaaggacagg	-28	-17
8918578	+	0.001	3.106	1206	ttagcgaatgccaggccgcagcggaaggcgggaaTGGCAgcttGTGGCttataattgcgg	-26	-17
8919181	+	0.043	1.59	1207	tctgcgccatgaaggtgccgaggccgatcatgaTGGCCgcgaggATCATtatgttacgca	-27	-16
8931931	-	0.002	2.585	1208	attgaggagcgttgggaacaaattaagaacacttTAGCAagtctTTGAtatatcattgtg	-26	-16
8932302	-	0.001	2.759	1209	gtgcggggacaagttggtgtcggcggtgaatTGAGGCGggtgacTTGCtaagaagctggt	-29	-16
8935354	+	0.004	2.429	1210	gtgaaatcggcgttacctgcgaggttattgcaCAGCCAggcaaTTGCtgtggtatgacga	-28	-17
8936818	+	0.045	1.577	1211	cggtgttgaccagccagcagtcgacattgtgctGGGCGatcaggTCGCgcagcatgttgc	-27	-16
8947357	-	0.003	2.493	1212	gacctatgcgctggccatgacgaccgtcggcatCGGCAtggtgatCTGCtggctgctgag	-27	-15
8954185	+	0.011	2.099	1213	gtgtgcgtttatgagaacaacctcgcagaccggTGACGggaggcATGCtatcattacggg	-27	-16
9016668	-	0.047	1.554	1214	gcgacgacaaaaccgtcggcgacggtcatgcGGCCAtcaccaTAGCttgcgtgccgaagt	-29	-18

## Sheet: Sigma54_Blast_sorted
Table 2. SEMIA 5079 BLASTn results using the USDA 110 predicted RpoN-like promoters (Sigma54) list as input
Promoter ID	subject acc.ver	% identity	alignment length	mismatches	gap opens	q. start	q. end	s. start	s. end	evalue	bit score
358	DQ376591.1	100	60	0	0	1	60	114	55	4e-25	109
358	DQ376596.1	100	60	0	0	1	60	133	74	4e-25	109
358	DQ376594.1	100	60	0	0	1	60	143	84	4e-25	109
358	DQ376613.1	100	60	0	0	1	60	168	109	4e-25	109
358	DQ376609.1	100	60	0	0	1	60	181	122	4e-25	109
358	DQ376605.1	100	60	0	0	1	60	181	122	4e-25	109
358	DQ376602.1	100	60	0	0	1	60	181	122	4e-25	109
358	DQ376597.1	100	60	0	0	1	60	181	122	4e-25	109
358	DQ376588.1	100	60	0	0	1	60	181	122	4e-25	109
303	CP007569.1	100	60	0	0	1	60	267	326	4e-25	109
304	CP007569.1	100	60	0	0	1	60	4917	4976	4e-25	109
305	CP007569.1	100	60	0	0	1	60	8716	8775	4e-25	109
306	CP007569.1	100	60	0	0	1	60	12360	12301	4e-25	109
307	CP007569.1	100	60	0	0	1	60	13019	13078	4e-25	109
308	CP007569.1	100	60	0	0	1	60	16472	16413	4e-25	109
309	CP007569.1	100	60	0	0	1	60	16658	16717	4e-25	109
310	CP007569.1	100	60	0	0	1	60	17405	17346	4e-25	109
311	CP007569.1	100	60	0	0	1	60	17879	17938	4e-25	109
312	CP007569.1	100	60	0	0	1	60	22923	22982	4e-25	109
313	CP007569.1	100	60	0	0	1	60	23967	24026	4e-25	109
314	CP007569.1	100	60	0	0	1	60	25731	25672	4e-25	109
315	CP007569.1	100	60	0	0	1	60	28285	28226	4e-25	109
316	CP007569.1	100	60	0	0	1	60	29890	29831	4e-25	109
317	CP007569.1	100	60	0	0	1	60	32778	32719	4e-25	109
249	CP007569.1	96.667	60	2	0	1	60	36960	37019	2.07e-22	100
318	CP007569.1	100	60	0	0	1	60	40244	40303	4e-25	109
319	CP007569.1	100	60	0	0	1	60	40377	40436	4e-25	109
320	CP007569.1	100	60	0	0	1	60	41469	41528	4e-25	109
321	CP007569.1	100	60	0	0	1	60	42816	42875	4e-25	109
322	CP007569.1	100	60	0	0	1	60	44518	44577	4e-25	109
323	CP007569.1	100	60	0	0	1	60	46453	46394	4e-25	109
324	CP007569.1	100	60	0	0	1	60	51722	51663	4e-25	109
325	CP007569.1	100	60	0	0	1	60	52527	52586	4e-25	109
326	CP007569.1	100	60	0	0	1	60	58070	58129	4e-25	109
251	CP007569.1	98.305	59	1	0	1	59	183879	183937	5.94e-23	103
330	CP007569.1	98.305	59	1	0	1	59	183879	183937	5.94e-23	103
386	CP007569.1	98.333	60	1	0	1	60	184179	184238	1.7e-23	104
411	CP007569.1	89.796	49	5	0	7	55	184184	184232	4.28e-12	67.1
327	CP007569.1	100	60	0	0	1	60	190623	190564	4e-25	109
328	CP007569.1	100	60	0	0	1	60	195235	195176	4e-25	109
329	CP007569.1	100	60	0	0	1	60	198022	198081	4e-25	109
659	CP007569.1	97.143	35	1	0	1	35	199258	199292	6.35e-10	59.9
249	CP007569.1	98.333	60	1	0	1	60	201198	201257	1.7e-23	104
337	CP007569.1	100	60	0	0	1	60	201416	201475	4e-25	109
340	CP007569.1	100	60	0	0	1	60	209006	209065	4e-25	109
341	CP007569.1	100	60	0	0	1	60	209860	209919	4e-25	109
342	CP007569.1	100	60	0	0	1	60	210607	210666	4e-25	109
343	CP007569.1	100	60	0	0	1	60	212428	212487	4e-25	109
344	CP007569.1	100	60	0	0	1	60	213526	213585	4e-25	109
251	CP007569.1	100	59	0	0	1	59	223252	223310	1.4e-24	107
330	CP007569.1	100	59	0	0	1	59	223252	223310	1.4e-24	107
249	CP007569.1	98.333	60	1	0	1	60	223465	223406	1.7e-23	104
249	CP007569.1	98.333	60	1	0	1	60	226920	226979	1.7e-23	104
345	CP007569.1	100	60	0	0	1	60	229585	229526	4e-25	109
346	CP007569.1	100	60	0	0	1	60	230280	230221	4e-25	109
347	CP007569.1	100	60	0	0	1	60	231628	231569	4e-25	109
348	CP007569.1	100	60	0	0	1	60	237005	237064	4e-25	109
349	CP007569.1	100	60	0	0	1	60	239758	239817	4e-25	109
350	CP007569.1	100	60	0	0	1	60	247858	247799	4e-25	109
351	CP007569.1	100	60	0	0	1	60	257335	257276	4e-25	109
352	CP007569.1	100	60	0	0	1	60	257620	257561	4e-25	109
353	CP007569.1	100	60	0	0	1	60	260217	260158	4e-25	109
354	CP007569.1	100	60	0	0	1	60	261434	261375	4e-25	109
355	CP007569.1	100	60	0	0	1	60	263331	263272	4e-25	109
356	CP007569.1	100	60	0	0	1	60	263374	263433	4e-25	109
357	CP007569.1	100	60	0	0	1	60	268709	268768	4e-25	109
358	CP007569.1	100	60	0	0	1	60	272405	272346	4e-25	109
359	CP007569.1	100	60	0	0	1	60	274037	274096	4e-25	109
360	CP007569.1	100	60	0	0	1	60	279794	279735	4e-25	109
361	CP007569.1	100	60	0	0	1	60	281671	281730	4e-25	109
362	CP007569.1	100	60	0	0	1	60	285022	285081	4e-25	109
363	CP007569.1	100	60	0	0	1	60	286110	286051	4e-25	109
364	CP007569.1	100	60	0	0	1	60	286494	286553	4e-25	109
365	CP007569.1	100	60	0	0	1	60	290119	290060	4e-25	109
366	CP007569.1	100	60	0	0	1	60	294195	294254	4e-25	109
368	CP007569.1	100	60	0	0	1	60	294316	294375	4e-25	109
367	CP007569.1	100	60	0	0	1	60	294389	294330	4e-25	109
369	CP007569.1	98.333	60	1	0	1	60	295746	295687	1.7e-23	104
370	CP007569.1	100	60	0	0	1	60	297317	297376	4e-25	109
371	CP007569.1	100	60	0	0	1	60	297547	297488	4e-25	109
372	CP007569.1	100	60	0	0	1	60	304640	304581	4e-25	109
887	CP007569.1	95	60	3	0	1	60	307813	307754	8.82e-21	96
373	CP007569.1	100	60	0	0	1	60	308385	308326	4e-25	109
374	CP007569.1	100	60	0	0	1	60	310766	310825	4e-25	109
375	CP007569.1	100	60	0	0	1	60	311053	310994	4e-25	109
376	CP007569.1	100	60	0	0	1	60	312334	312275	4e-25	109
377	CP007569.1	100	60	0	0	1	60	312796	312737	4e-25	109
378	CP007569.1	100	60	0	0	1	60	313946	314005	4e-25	109
379	CP007569.1	100	60	0	0	1	60	314786	314845	4e-25	109
381	CP007569.1	100	60	0	0	1	60	316952	317011	4e-25	109
380	CP007569.1	100	60	0	0	1	60	317005	316946	4e-25	109
382	CP007569.1	100	60	0	0	1	60	317430	317371	4e-25	109
383	CP007569.1	100	60	0	0	1	60	321638	321697	4e-25	109
384	CP007569.1	100	60	0	0	1	60	326683	326742	4e-25	109
385	CP007569.1	100	60	0	0	1	60	331280	331221	4e-25	109
386	CP007569.1	100	60	0	0	1	60	340557	340498	4e-25	109
387	CP007569.1	100	60	0	0	1	60	344175	344116	4e-25	109
388	CP007569.1	100	60	0	0	1	60	349265	349324	4e-25	109
389	CP007569.1	100	60	0	0	1	60	357318	357377	4e-25	109
390	CP007569.1	100	60	0	0	1	60	358763	358704	4e-25	109
391	CP007569.1	100	60	0	0	1	60	359621	359680	4e-25	109
392	CP007569.1	100	60	0	0	1	60	359876	359935	4e-25	109
393	CP007569.1	100	60	0	0	1	60	360742	360801	4e-25	109
394	CP007569.1	100	60	0	0	1	60	371412	371471	4e-25	109
395	CP007569.1	100	60	0	0	1	60	372114	372055	4e-25	109
396	CP007569.1	100	60	0	0	1	60	374330	374271	4e-25	109
1141	CP007569.1	100	47	0	0	14	60	377115	377161	4.57e-18	86
1214	CP007569.1	98.333	60	1	0	1	60	377237	377296	1.7e-23	104
397	CP007569.1	100	60	0	0	1	60	379736	379795	4e-25	109
398	CP007569.1	100	60	0	0	1	60	382473	382414	4e-25	109
399	CP007569.1	100	60	0	0	1	60	382621	382562	4e-25	109
1141	CP007569.1	100	47	0	0	14	60	383652	383698	4.57e-18	86
1214	CP007569.1	98.333	60	1	0	1	60	383774	383833	1.7e-23	104
400	CP007569.1	100	60	0	0	1	60	385149	385090	4e-25	109
401	CP007569.1	100	60	0	0	1	60	385306	385365	4e-25	109
402	CP007569.1	100	60	0	0	1	60	387063	387004	4e-25	109
403	CP007569.1	98.333	60	1	0	1	60	393002	393061	1.7e-23	104
404	CP007569.1	100	60	0	0	1	60	394427	394368	4e-25	109
405	CP007569.1	100	60	0	0	1	60	395541	395482	4e-25	109
406	CP007569.1	100	60	0	0	1	60	397429	397488	4e-25	109
407	CP007569.1	100	60	0	0	1	60	401016	400957	4e-25	109
408	CP007569.1	100	60	0	0	1	60	401027	400968	4e-25	109
409	CP007569.1	100	60	0	0	1	60	404931	404990	4e-25	109
419	CP007569.1	100	60	0	0	1	60	404931	404990	4e-25	109
410	CP007569.1	100	60	0	0	1	60	405399	405340	4e-25	109
411	CP007569.1	100	60	0	0	1	60	407354	407413	4e-25	109
386	CP007569.1	89.796	49	5	0	6	54	407360	407408	4.28e-12	67.1
412	CP007569.1	100	60	0	0	1	60	415859	415918	4e-25	109
413	CP007569.1	100	60	0	0	1	60	417117	417176	4e-25	109
414	CP007569.1	100	60	0	0	1	60	417322	417381	4e-25	109
415	CP007569.1	100	60	0	0	1	60	417686	417627	4e-25	109
313	CP007569.1	95	60	3	0	1	60	420181	420122	8.82e-21	96
416	CP007569.1	100	60	0	0	1	60	420394	420335	4e-25	109
417	CP007569.1	100	60	0	0	1	60	420491	420550	4e-25	109
418	CP007569.1	100	60	0	0	1	60	421174	421233	4e-25	109
420	CP007569.1	100	60	0	0	1	60	423913	423854	4e-25	109
421	CP007569.1	100	60	0	0	1	60	442318	442259	4e-25	109
422	CP007569.1	100	60	0	0	1	60	448138	448079	4e-25	109
423	CP007569.1	100	60	0	0	1	60	450602	450543	4e-25	109
424	CP007569.1	95.918	49	2	0	12	60	456350	456398	1.94e-16	80.6
113	CP007569.1	91.304	46	4	0	13	58	468642	468597	4.28e-12	66.2
484	CP007569.1	94.737	38	2	0	2	39	471716	471679	1.82e-10	60.8
426	CP007569.1	95	60	3	0	1	60	485088	485147	8.82e-21	96
427	CP007569.1	90	60	6	0	1	60	494132	494073	5.56e-17	82.4
985	CP007569.1	86.441	59	8	0	2	60	522772	522714	1.01e-13	71.6
435	CP007569.1	90	60	5	1	2	60	637814	637755	6.78e-16	78.8
437	CP007569.1	96.552	58	2	0	3	60	664340	664283	2.53e-21	96.9
439	CP007569.1	90.909	55	5	0	1	55	669824	669878	2.37e-15	77.9
440	CP007569.1	87.931	58	7	0	1	58	672600	672657	2.88e-14	74.3
441	CP007569.1	83.333	60	10	0	1	60	675656	675715	1.49e-11	64.4
441	CP007569.1	90	60	6	0	1	60	676622	676681	5.56e-17	82.4
442	CP007569.1	93.023	43	3	0	16	58	679018	679060	1.49e-11	65.3
443	CP007569.1	88.679	53	6	0	8	60	684097	684045	3.51e-13	69.8
445	CP007569.1	83.333	60	10	0	1	60	687928	687869	1.49e-11	64.4
447	CP007569.1	88.333	60	7	0	1	60	690933	690874	2.37e-15	77.9
448	CP007569.1	95	60	3	0	1	60	691620	691679	8.82e-21	96
449	CP007569.1	91.667	60	5	0	1	60	706674	706615	4.57e-18	86.9
451	CP007569.1	83.607	61	9	1	1	60	725291	725351	5.21e-11	62.6
452	CP007569.1	98.246	57	1	0	1	57	728994	728938	7.24e-22	99.6
455	CP007569.1	94.915	59	3	0	1	59	757132	757190	3.08e-20	94.2
249	CP007569.1	98.333	60	1	0	1	60	766342	766401	1.7e-23	104
456	CP007569.1	94.545	55	3	0	1	55	793965	793911	4.57e-18	86.9
460	CP007569.1	93.333	60	4	0	1	60	818530	818471	1.07e-19	91.5
461	CP007569.1	93.333	60	4	0	1	60	818625	818566	1.07e-19	91.5
463	CP007569.1	93.333	60	4	0	1	60	843615	843556	1.07e-19	91.5
464	CP007569.1	95	60	3	0	1	60	845091	845150	8.82e-21	96
465	CP007569.1	95	40	2	0	21	60	846978	846939	1.49e-11	64.4
466	CP007569.1	87.931	58	7	0	3	60	847665	847608	2.88e-14	74.3
467	CP007569.1	90.476	63	3	1	1	60	858446	858384	4.57e-18	86
468	CP007569.1	88.235	51	6	0	8	58	869888	869838	4.28e-12	66.2
484	CP007569.1	92.5	40	3	0	2	41	877179	877218	6.35e-10	59.9
181	CP007569.1	93.182	44	3	0	17	60	877329	877372	4.28e-12	67.1
470	CP007569.1	96.667	60	2	0	1	60	878848	878907	2.07e-22	100
113	CP007569.1	95.652	46	2	0	13	58	881458	881413	8.26e-15	75.2
471	CP007569.1	98.276	58	1	0	1	58	881638	881695	2.07e-22	101
472	CP007569.1	93.333	60	4	0	1	60	881699	881758	1.07e-19	91.5
473	CP007569.1	91.071	56	5	0	1	56	887215	887270	6.78e-16	79.7
474	CP007569.1	96.667	60	2	0	1	60	889667	889608	2.07e-22	100
212	CP007569.1	82	50	9	0	11	60	892157	892206	3.29e-07	50.9
212	CP007569.1	80.357	56	11	0	5	60	894327	894382	9.42e-08	52.7
212	CP007569.1	82	50	9	0	11	60	896307	896356	3.29e-07	50.9
476	CP007569.1	90	60	6	0	1	60	901320	901261	5.56e-17	82.4
458	CP007569.1	93.22	59	4	0	2	60	946323	946265	3.75e-19	89.7
818	CP007569.1	100	60	0	0	1	60	947244	947185	4e-25	109
1154	CP007569.1	85.246	61	8	1	1	60	951249	951189	4.28e-12	67.1
249	CP007569.1	98.333	60	1	0	1	60	993462	993403	1.7e-23	104
1150	CP007569.1	80	60	12	0	1	60	1027019	1026960	7.74e-09	55.4
1157	CP007569.1	86.667	60	8	0	1	60	1097147	1097088	2.88e-14	73.4
1001	CP007569.1	84.746	59	9	0	2	60	1097377	1097319	4.28e-12	67.1
887	CP007569.1	81.356	59	11	0	2	60	1107985	1107927	2.22e-09	58.1
821	CP007569.1	79.31	58	12	0	3	60	1108258	1108201	9.42e-08	51.8
234	CP007569.1	73.684	57	15	0	4	60	1118444	1118388	0.007	36.5
249	CP007569.1	98.333	60	1	0	1	60	1210611	1210552	1.7e-23	104
234	CP007569.1	86.441	59	8	0	2	60	1215359	1215301	1.01e-13	71.6
384	CP007569.1	73.214	56	15	0	5	60	1235912	1235857	0.025	34.6
888	CP007569.1	91.667	60	5	0	1	60	1282660	1282719	4.57e-18	86.9
887	CP007569.1	100	60	0	0	1	60	1286964	1286905	4e-25	109
886	CP007569.1	96.61	59	2	0	2	60	1286983	1287041	7.24e-22	98.7
882	CP007569.1	95	60	3	0	1	60	1326738	1326679	8.82e-21	96
880	CP007569.1	96.667	60	2	0	1	60	1328819	1328878	2.07e-22	100
879	CP007569.1	100	60	0	0	1	60	1328867	1328926	4e-25	109
881	CP007569.1	100	60	0	0	1	60	1328902	1328843	4e-25	109
878	CP007569.1	90	60	6	0	1	60	1332368	1332427	5.56e-17	82.4
877	CP007569.1	91.525	59	5	0	2	60	1332501	1332559	1.59e-17	85.1
874	CP007569.1	93.22	59	4	0	1	59	1350692	1350634	3.75e-19	89.7
873	CP007569.1	87.037	54	7	0	7	60	1359176	1359229	4.28e-12	67.1
869	CP007569.1	96.667	60	2	0	1	60	1380926	1380867	2.07e-22	100
868	CP007569.1	86.667	60	8	0	1	60	1386397	1386456	2.88e-14	73.4
866	CP007569.1	93.333	60	4	0	1	60	1402163	1402104	1.07e-19	91.5
864	CP007569.1	86.667	60	8	0	1	60	1408924	1408983	2.88e-14	73.4
212	CP007569.1	84	50	8	0	11	60	1412167	1412216	7.74e-09	55.4
862	CP007569.1	83.333	54	9	0	2	55	1420098	1420151	2.22e-09	58.1
181	CP007569.1	91.667	48	4	0	13	60	1421627	1421580	3.51e-13	69.8
181	CP007569.1	91.489	47	4	0	14	60	1428190	1428236	1.23e-12	68
859	CP007569.1	87.719	57	7	0	1	57	1432849	1432905	1.01e-13	72.5
860	CP007569.1	91.525	59	5	0	2	60	1432931	1432873	1.59e-17	85.1
853	CP007569.1	91.667	60	5	0	1	60	1457053	1457112	4.57e-18	86.9
846	CP007569.1	100	52	0	0	9	60	1458424	1458475	8.82e-21	95.1
845	CP007569.1	91.667	60	5	0	1	60	1459845	1459904	4.57e-18	86.9
844	CP007569.1	93.333	60	4	0	1	60	1462294	1462235	1.07e-19	91.5
843	CP007569.1	94.34	53	3	0	6	58	1476525	1476473	5.56e-17	83.3
841	CP007569.1	95	60	3	0	1	60	1480015	1480074	8.82e-21	96
840	CP007569.1	100	60	0	0	1	60	1488086	1488145	4e-25	109
839	CP007569.1	98.333	60	1	0	1	60	1491506	1491447	1.7e-23	104
838	CP007569.1	91.379	58	5	0	1	58	1492917	1492974	5.56e-17	83.3
837	CP007569.1	96.491	57	2	0	4	60	1495032	1495088	8.82e-21	95.1
833	CP007569.1	95	60	3	0	1	60	1542539	1542598	8.82e-21	96
829	CP007569.1	100	41	0	0	20	60	1548527	1548567	8.26e-15	75.2
827	CP007569.1	89.655	58	6	0	3	60	1555608	1555551	6.78e-16	78.8
826	CP007569.1	95.082	61	2	1	1	60	1581898	1581838	3.08e-20	94.2
823	CP007569.1	91.228	57	5	0	4	60	1608864	1608808	1.94e-16	81.5
816	CP007569.1	91.379	58	5	0	3	60	1615990	1615933	5.56e-17	83.3
811	CP007569.1	93.333	45	1	1	16	60	1644775	1644733	4.28e-12	66.2
809	CP007569.1	93.333	60	4	0	1	60	1650141	1650200	1.07e-19	91.5
810	CP007569.1	94.828	58	3	0	3	60	1650159	1650102	1.07e-19	92.4
181	CP007569.1	90.909	44	4	0	17	60	1670522	1670565	5.21e-11	62.6
181	CP007569.1	95.745	47	2	0	14	60	1690913	1690867	2.37e-15	77
181	CP007569.1	95.455	44	2	0	17	60	1702346	1702389	1.01e-13	71.6
806	CP007569.1	96.667	60	2	0	1	60	1702524	1702465	2.07e-22	100
799	CP007569.1	100	60	0	0	1	60	1708937	1708878	4e-25	109
798	CP007569.1	91.667	60	5	0	1	60	1712577	1712518	4.57e-18	86.9
797	CP007569.1	94.545	55	3	0	1	55	1713414	1713360	4.57e-18	86.9
796	CP007569.1	100	60	0	0	1	60	1717615	1717556	4e-25	109
795	CP007569.1	86.667	60	8	0	1	60	1718136	1718077	2.88e-14	73.4
113	CP007569.1	95.652	46	2	0	13	58	1728548	1728593	8.26e-15	75.2
793	CP007569.1	93.333	60	4	0	1	60	1743872	1743813	1.07e-19	91.5
792	CP007569.1	100	34	0	0	22	55	1744844	1744811	5.21e-11	62.6
791	CP007569.1	90	60	6	0	1	60	1752095	1752154	5.56e-17	82.4
790	CP007569.1	100	58	0	0	1	58	1755138	1755195	4.88e-24	105
789	CP007569.1	91.667	60	5	0	1	60	1755549	1755608	4.57e-18	86.9
788	CP007569.1	100	58	0	0	1	58	1758811	1758754	4.88e-24	105
787	CP007569.1	96.667	60	2	0	1	60	1761056	1761115	2.07e-22	100
781	CP007569.1	96.667	60	2	0	1	60	1767389	1767330	2.07e-22	100
799	CP007569.1	84.483	58	9	0	1	58	1772313	1772256	1.49e-11	65.3
181	CP007569.1	93.617	47	3	0	14	60	1781941	1781987	1.01e-13	72.5
113	CP007569.1	93.023	43	3	0	14	56	1783408	1783366	1.49e-11	65.3
780	CP007569.1	91.228	57	5	0	4	60	1796142	1796198	1.94e-16	81.5
778	CP007569.1	98.246	57	1	0	1	57	1813644	1813700	7.24e-22	99.6
777	CP007569.1	88.333	60	7	0	1	60	1815353	1815412	2.37e-15	77.9
776	CP007569.1	98.333	60	1	0	1	60	1816593	1816652	1.7e-23	104
774	CP007569.1	85.965	57	8	0	2	58	1824035	1823979	1.23e-12	68
773	CP007569.1	88.525	61	4	2	1	60	1832761	1832703	2.88e-14	73.4
181	CP007569.1	95.652	46	2	0	15	60	1835249	1835294	8.26e-15	75.2
772	CP007569.1	86.207	58	7	1	1	57	1836610	1836553	4.28e-12	66.2
771	CP007569.1	96.667	60	2	0	1	60	1893856	1893797	2.07e-22	100
770	CP007569.1	100	60	0	0	1	60	1894744	1894803	4e-25	109
1056	CP007569.1	87.037	54	7	0	5	58	1905996	1905943	4.28e-12	67.1
768	CP007569.1	89.583	48	5	0	13	60	1913336	1913383	1.49e-11	65.3
353	CP007569.1	77.966	59	13	0	1	59	1913736	1913794	1.15e-06	49.1
767	CP007569.1	95.349	43	2	0	18	60	1922064	1922106	3.51e-13	69.8
766	CP007569.1	93.333	60	4	0	1	60	1922067	1922126	1.07e-19	91.5
765	CP007569.1	93.333	60	4	0	1	60	1923435	1923494	1.07e-19	91.5
764	CP007569.1	96.667	60	2	0	1	60	1924161	1924220	2.07e-22	100
763	CP007569.1	93.333	60	4	0	1	60	1929757	1929816	1.07e-19	91.5
761	CP007569.1	88.136	59	7	0	2	60	1930016	1930074	8.26e-15	76.1
760	CP007569.1	93.333	60	4	0	1	60	1930532	1930591	1.07e-19	91.5
758	CP007569.1	95.833	48	2	0	1	48	1944739	1944786	6.78e-16	78.8
754	CP007569.1	98.333	60	1	0	1	60	1965315	1965374	1.7e-23	104
750	CP007569.1	91.525	59	5	0	2	60	2007917	2007975	1.59e-17	85.1
750	CP007569.1	81.356	59	11	0	2	60	2010118	2010176	2.22e-09	58.1
749	CP007569.1	92.453	53	4	0	3	55	2019542	2019490	6.78e-16	78.8
747	CP007569.1	91.667	60	5	0	1	60	2025910	2025851	4.57e-18	86.9
746	CP007569.1	95	60	3	0	1	60	2034597	2034656	8.82e-21	96
745	CP007569.1	94.915	59	3	0	2	60	2040943	2041001	3.08e-20	94.2
744	CP007569.1	98.333	60	1	0	1	60	2043971	2043912	1.7e-23	104
743	CP007569.1	98.333	60	1	0	1	60	2046627	2046686	1.7e-23	104
181	CP007569.1	91.837	49	4	0	12	60	2051814	2051862	1.01e-13	71.6
741	CP007569.1	91.667	60	5	0	1	60	2054464	2054523	4.57e-18	86.9
740	CP007569.1	91.379	58	5	0	3	60	2058002	2057945	5.56e-17	83.3
738	CP007569.1	90	60	6	0	1	60	2066956	2067015	5.56e-17	82.4
737	CP007569.1	96.667	60	2	0	1	60	2068903	2068962	2.07e-22	100
736	CP007569.1	96.667	60	2	0	1	60	2082873	2082814	2.07e-22	100
735	CP007569.1	95	60	2	1	1	60	2085711	2085653	1.07e-19	92.4
732	CP007569.1	89.286	56	6	0	3	58	2104973	2104918	8.26e-15	75.2
732	CP007569.1	87.931	58	7	0	2	59	2105893	2105836	2.88e-14	74.3
729	CP007569.1	91.525	59	5	0	2	60	2114161	2114219	1.59e-17	85.1
728	CP007569.1	92.308	52	4	0	1	52	2134275	2134326	2.37e-15	77
727	CP007569.1	94.643	56	3	0	1	56	2135757	2135702	1.31e-18	88.7
952	CP007569.1	91.892	37	3	0	24	60	2140585	2140621	2.7e-08	54.5
716	CP007569.1	97.368	38	1	0	21	58	2151987	2152024	1.49e-11	65.3
712	CP007569.1	92.727	55	4	0	6	60	2178463	2178409	5.56e-17	82.4
710	CP007569.1	91.111	45	4	0	16	60	2191854	2191898	1.49e-11	64.4
709	CP007569.1	94.828	58	3	0	1	58	2196032	2196089	1.07e-19	92.4
708	CP007569.1	92.308	52	4	0	8	59	2204575	2204524	2.37e-15	77
707	CP007569.1	91.837	49	4	0	12	60	2212125	2212077	1.01e-13	71.6
706	CP007569.1	86.957	46	6	0	7	52	2214828	2214873	2.22e-09	57.2
181	CP007569.1	95.455	44	2	0	17	60	2224828	2224871	1.01e-13	71.6
946	CP007569.1	100	59	0	0	1	59	2267391	2267449	1.4e-24	107
704	CP007569.1	100	60	0	0	1	60	2390351	2390292	4e-25	109
703	CP007569.1	98.333	60	1	0	1	60	2390813	2390754	1.7e-23	104
702	CP007569.1	93.333	60	4	0	1	60	2392043	2392102	1.07e-19	91.5
1063	CP007569.1	87.5	48	6	0	7	54	2395899	2395852	1.82e-10	60.8
701	CP007569.1	94.545	55	3	0	1	55	2400303	2400249	4.57e-18	86.9
699	CP007569.1	94.34	53	3	0	1	53	2408781	2408833	5.56e-17	83.3
698	CP007569.1	89.583	48	5	0	12	59	2415383	2415336	1.49e-11	65.3
1157	CP007569.1	88.333	60	7	0	1	60	2477910	2477851	2.37e-15	77.9
1001	CP007569.1	84.746	59	9	0	2	60	2478140	2478082	4.28e-12	67.1
696	CP007569.1	95	60	3	0	1	60	2501217	2501158	8.82e-21	96
695	CP007569.1	98.305	59	1	0	2	60	2506575	2506517	5.94e-23	103
694	CP007569.1	91.071	56	5	0	1	56	2543360	2543415	6.78e-16	79.7
181	CP007569.1	91.304	46	4	0	15	60	2580802	2580847	4.28e-12	66.2
688	CP007569.1	88.462	52	6	0	2	53	2592065	2592116	1.23e-12	68
687	CP007569.1	91.667	60	5	0	1	60	2592309	2592250	4.57e-18	86.9
686	CP007569.1	98.333	60	1	0	1	60	2593404	2593345	1.7e-23	104
684	CP007569.1	83.333	54	9	0	1	54	2599264	2599317	2.22e-09	58.1
682	CP007569.1	94	50	3	0	1	50	2604392	2604441	2.37e-15	77.9
680	CP007569.1	94.737	57	3	0	2	58	2609100	2609156	3.75e-19	90.6
679	CP007569.1	95	60	3	0	1	60	2617030	2616971	8.82e-21	96
676	CP007569.1	95	60	3	0	1	60	2639581	2639640	8.82e-21	96
674	CP007569.1	91.667	60	5	0	1	60	2654373	2654432	4.57e-18	86.9
671	CP007569.1	96.61	59	2	0	2	60	2680088	2680030	7.24e-22	98.7
670	CP007569.1	87.719	57	7	0	1	57	2681552	2681496	1.01e-13	72.5
669	CP007569.1	96.667	60	2	0	1	60	2691624	2691565	2.07e-22	100
668	CP007569.1	91.667	60	5	0	1	60	2693721	2693662	4.57e-18	86.9
666	CP007569.1	93.617	47	3	0	14	60	2695975	2696021	1.01e-13	72.5
663	CP007569.1	96.61	59	1	1	3	60	2699480	2699538	8.82e-21	95.1
664	CP007569.1	95.082	61	2	1	1	60	2699570	2699510	3.08e-20	94.2
181	CP007569.1	93.617	47	3	0	14	60	2744100	2744146	1.01e-13	72.5
657	CP007569.1	89.831	59	6	0	1	59	2750265	2750207	1.94e-16	80.6
656	CP007569.1	85.714	56	8	0	2	57	2753546	2753601	4.28e-12	66.2
655	CP007569.1	94.828	58	2	1	1	58	2761982	2761926	1.31e-18	88.7
653	CP007569.1	90.909	55	5	0	6	60	2770081	2770027	2.37e-15	77.9
650	CP007569.1	88.235	51	6	0	10	60	2787879	2787829	4.28e-12	66.2
649	CP007569.1	90	60	6	0	1	60	2796358	2796299	5.56e-17	82.4
647	CP007569.1	83.333	60	10	0	1	60	2809188	2809247	1.49e-11	64.4
645	CP007569.1	95	60	3	0	1	60	2819334	2819275	8.82e-21	96
258	CP007569.1	84.444	45	7	0	3	47	2839025	2839069	3.29e-07	50.9
644	CP007569.1	85.965	57	8	0	1	57	2844292	2844236	1.23e-12	68
643	CP007569.1	84.746	59	9	0	1	59	2847319	2847377	4.28e-12	67.1
641	CP007569.1	96.296	54	2	0	7	60	2873098	2873045	3.75e-19	89.7
640	CP007569.1	96.667	60	2	0	1	60	2877389	2877448	2.07e-22	100
635	CP007569.1	93.333	60	4	0	1	60	2895709	2895650	1.07e-19	91.5
634	CP007569.1	94.737	57	1	2	1	56	2898881	2898826	5.56e-17	83.3
633	CP007569.1	97.872	47	1	0	6	52	2904739	2904785	1.94e-16	81.5
631	CP007569.1	93.333	60	4	0	1	60	2906287	2906346	1.07e-19	91.5
632	CP007569.1	96.364	55	2	0	6	60	2906374	2906320	1.07e-19	91.5
630	CP007569.1	90	60	6	0	1	60	2910154	2910095	5.56e-17	82.4
629	CP007569.1	95	60	3	0	1	60	2923788	2923847	8.82e-21	96
627	CP007569.1	95.556	45	2	0	16	60	2936592	2936548	2.88e-14	73.4
626	CP007569.1	95	60	3	0	1	60	2937880	2937821	8.82e-21	96
625	CP007569.1	91.071	56	4	1	1	55	2984123	2984068	8.26e-15	76.1
624	CP007569.1	87.5	56	7	0	5	60	2996044	2996099	3.51e-13	70.7
623	CP007569.1	95	60	3	0	1	60	3017515	3017456	8.82e-21	96
113	CP007569.1	91.489	47	4	0	13	59	3038750	3038704	1.23e-12	68
620	CP007569.1	94.828	58	3	0	1	58	3063956	3064013	1.07e-19	92.4
619	CP007569.1	95.918	49	2	0	1	49	3068852	3068804	1.94e-16	80.6
618	CP007569.1	93.103	58	4	0	1	58	3070495	3070552	1.31e-18	87.8
617	CP007569.1	93.22	59	4	0	1	59	3086752	3086694	3.75e-19	89.7
614	CP007569.1	90	50	5	0	2	51	3116566	3116517	1.23e-12	68.9
612	CP007569.1	96.226	53	2	0	2	54	3138550	3138498	1.31e-18	87.8
610	CP007569.1	93.22	59	3	1	1	58	3208709	3208651	4.57e-18	86
609	CP007569.1	95	60	3	0	1	60	3211155	3211214	8.82e-21	96
608	CP007569.1	96.667	60	2	0	1	60	3213442	3213383	2.07e-22	100
607	CP007569.1	96.667	60	2	0	1	60	3216839	3216898	2.07e-22	100
606	CP007569.1	95	60	2	1	1	60	3224607	3224549	1.07e-19	92.4
69	CP007569.1	89.744	39	4	0	1	39	3226782	3226744	2.7e-08	53.6
605	CP007569.1	93.103	58	4	0	1	58	3228076	3228019	1.31e-18	87.8
604	CP007569.1	96.667	60	2	0	1	60	3234255	3234314	2.07e-22	100
603	CP007569.1	85	40	6	0	21	60	3277096	3277135	4.01e-06	46.4
602	CP007569.1	96.078	51	2	0	1	51	3284668	3284718	1.59e-17	84.2
600	CP007569.1	93.333	60	4	0	1	60	3302293	3302234	1.07e-19	91.5
594	CP007569.1	98.333	60	1	0	1	60	3326959	3326900	1.7e-23	104
579	CP007569.1	87.037	54	7	0	5	58	3414415	3414362	4.28e-12	67.1
29	CP007569.1	88.136	59	7	0	2	60	3475916	3475974	8.26e-15	76.1
31	CP007569.1	90	60	6	0	1	60	3498920	3498979	5.56e-17	82.4
578	CP007569.1	94.915	59	3	0	2	60	3585264	3585206	3.08e-20	94.2
909	CP007569.1	89.091	55	6	0	5	59	3640534	3640480	2.88e-14	73.4
574	CP007569.1	95	60	3	0	1	60	3657134	3657075	8.82e-21	96
573	CP007569.1	93.103	58	4	0	3	60	3659512	3659455	1.31e-18	87.8
572	CP007569.1	91.667	60	5	0	1	60	3676921	3676862	4.57e-18	86.9
569	CP007569.1	94.915	59	3	0	1	59	3691421	3691363	3.08e-20	94.2
568	CP007569.1	95	60	3	0	1	60	3704556	3704497	8.82e-21	96
567	CP007569.1	96.296	54	2	0	1	54	3709530	3709583	3.75e-19	89.7
566	CP007569.1	90	60	6	0	1	60	3723270	3723211	5.56e-17	82.4
565	CP007569.1	91.071	56	5	0	5	60	3727487	3727432	6.78e-16	79.7
562	CP007569.1	100	56	0	0	1	56	3763907	3763852	5.94e-23	102
113	CP007569.1	91.892	37	3	0	13	49	3769042	3769078	2.7e-08	54.5
561	CP007569.1	98.333	60	1	0	1	60	3786315	3786256	1.7e-23	104
559	CP007569.1	88.333	60	7	0	1	60	3802525	3802466	2.37e-15	77.9
558	CP007569.1	91.525	59	5	0	1	59	3802614	3802556	1.59e-17	85.1
557	CP007569.1	95	60	3	0	1	60	3804339	3804398	8.82e-21	96
556	CP007569.1	90	60	6	0	1	60	3820906	3820847	5.56e-17	82.4
555	CP007569.1	98.333	60	1	0	1	60	3839574	3839633	1.7e-23	104
554	CP007569.1	95	60	3	0	1	60	3849187	3849246	8.82e-21	96
551	CP007569.1	94.737	57	3	0	1	57	3856467	3856523	3.75e-19	90.6
550	CP007569.1	91.228	57	5	0	1	57	3860714	3860770	1.94e-16	81.5
181	CP007569.1	95.455	44	2	0	17	60	3869281	3869238	1.01e-13	71.6
549	CP007569.1	88.333	60	7	0	1	60	3876994	3876935	2.37e-15	77.9
548	CP007569.1	95	60	3	0	1	60	3891421	3891362	8.82e-21	96
547	CP007569.1	93.22	59	4	0	2	60	3891799	3891741	3.75e-19	89.7
546	CP007569.1	100	56	0	0	1	56	3897851	3897796	5.94e-23	102
952	CP007569.1	94.737	38	2	0	23	60	3916583	3916620	1.82e-10	60.8
953	CP007569.1	97.436	39	1	0	22	60	3916583	3916621	4.28e-12	67.1
543	CP007569.1	91.379	58	5	0	3	60	3947901	3947958	5.56e-17	83.3
542	CP007569.1	89.286	56	6	0	1	56	3950500	3950555	8.26e-15	75.2
540	CP007569.1	96.61	59	2	0	2	60	3955274	3955216	7.24e-22	98.7
113	CP007569.1	91.489	47	4	0	13	59	3959390	3959436	1.23e-12	68
538	CP007569.1	91.228	57	5	0	1	57	3965983	3966039	1.94e-16	81.5
537	CP007569.1	91.667	60	5	0	1	60	3971161	3971220	4.57e-18	86.9
536	CP007569.1	94.828	58	3	0	3	60	3974567	3974510	1.07e-19	92.4
535	CP007569.1	93.333	60	4	0	1	60	3978290	3978349	1.07e-19	91.5
533	CP007569.1	87.931	58	7	0	1	58	3991342	3991399	2.88e-14	74.3
113	CP007569.1	86.957	46	6	0	13	58	3993423	3993378	2.22e-09	57.2
113	CP007569.1	89.13	46	5	0	13	58	3994378	3994333	1.82e-10	61.7
530	CP007569.1	95	60	3	0	1	60	4015159	4015100	8.82e-21	96
528	CP007569.1	94.915	59	3	0	2	60	4018688	4018746	3.08e-20	94.2
527	CP007569.1	91.667	60	5	0	1	60	4024349	4024290	4.57e-18	86.9
526	CP007569.1	96.667	60	2	0	1	60	4026034	4025975	2.07e-22	100
525	CP007569.1	96.429	56	2	0	5	60	4026730	4026675	3.08e-20	93.3
524	CP007569.1	100	60	0	0	1	60	4027210	4027151	4e-25	109
523	CP007569.1	91.667	60	5	0	1	60	4027739	4027680	4.57e-18	86.9
522	CP007569.1	96.667	60	2	0	1	60	4027783	4027724	2.07e-22	100
520	CP007569.1	83.051	59	10	0	1	59	4047029	4046971	5.21e-11	62.6
519	CP007569.1	96.667	60	2	0	1	60	4075773	4075832	2.07e-22	100
517	CP007569.1	88.525	61	6	1	1	60	4093650	4093710	8.26e-15	76.1
212	CP007569.1	84	50	8	0	11	60	4108450	4108401	7.74e-09	55.4
113	CP007569.1	90.909	44	4	0	14	57	4113612	4113655	5.21e-11	62.6
515	CP007569.1	96.552	58	2	0	3	60	4119327	4119384	2.53e-21	96.9
516	CP007569.1	94.828	58	3	0	1	58	4119409	4119352	1.07e-19	92.4
513	CP007569.1	96.667	60	2	0	1	60	4137958	4137899	2.07e-22	100
512	CP007569.1	91.379	58	5	0	1	58	4164724	4164667	5.56e-17	83.3
511	CP007569.1	96.667	60	2	0	1	60	4165998	4165939	2.07e-22	100
509	CP007569.1	95	60	3	0	1	60	4188355	4188296	8.82e-21	96
508	CP007569.1	93.333	60	4	0	1	60	4189903	4189844	1.07e-19	91.5
507	CP007569.1	95	60	3	0	1	60	4190294	4190353	8.82e-21	96
506	CP007569.1	92.727	55	4	0	3	57	4191262	4191208	5.56e-17	82.4
503	CP007569.1	96.667	60	2	0	1	60	4196475	4196416	2.07e-22	100
501	CP007569.1	95	60	3	0	1	60	4224060	4224001	8.82e-21	96
500	CP007569.1	87.234	47	6	0	14	60	4224758	4224804	6.35e-10	59
499	CP007569.1	95.238	42	2	0	19	60	4249727	4249768	1.23e-12	68
1057	CP007569.1	85	60	9	0	1	60	4274999	4274940	1.23e-12	68.9
181	CP007569.1	95.745	47	2	0	14	60	4279946	4279992	2.37e-15	77
497	CP007569.1	87.931	58	7	0	1	58	4286803	4286860	2.88e-14	74.3
496	CP007569.1	90.909	55	5	0	1	55	4290799	4290745	2.37e-15	77.9
491	CP007569.1	95	60	3	0	1	60	4358222	4358281	8.82e-21	96
181	CP007569.1	87.234	47	6	0	14	60	4398669	4398623	6.35e-10	59
490	CP007569.1	88.333	60	7	0	1	60	4401294	4401235	2.37e-15	77.9
249	CP007569.1	98.333	60	1	0	1	60	4420727	4420786	1.7e-23	104
234	CP007569.1	77.193	57	13	0	1	57	4472537	4472593	1.4e-05	45.5
488	CP007569.1	95	60	3	0	1	60	4513937	4513878	8.82e-21	96
487	CP007569.1	88.333	60	7	0	1	60	4514253	4514312	2.37e-15	77.9
485	CP007569.1	98.333	60	1	0	1	60	4522590	4522649	1.7e-23	104
482	CP007569.1	85.185	54	8	0	7	60	4604643	4604590	5.21e-11	62.6
817	CP007569.1	82.759	58	10	0	1	58	4605501	4605444	1.82e-10	60.8
480	CP007569.1	96.61	59	2	0	2	60	4658726	4658668	7.24e-22	98.7
890	CP007569.1	96.667	60	2	0	1	60	4739158	4739217	2.07e-22	100
891	CP007569.1	98.333	60	1	0	1	60	4740058	4739999	1.7e-23	104
893	CP007569.1	90.196	51	4	1	4	53	4746119	4746069	4.28e-12	67.1
895	CP007569.1	90.741	54	5	0	1	54	4774501	4774554	8.26e-15	76.1
899	CP007569.1	96.429	56	2	0	1	56	4778734	4778679	3.08e-20	93.3
901	CP007569.1	91.667	60	5	0	1	60	4782203	4782262	4.57e-18	86.9
902	CP007569.1	100	60	0	0	1	60	4789012	4788953	4e-25	109
903	CP007569.1	88.333	60	7	0	1	60	4819318	4819377	2.37e-15	77.9
905	CP007569.1	93.878	49	3	0	1	49	4828323	4828371	8.26e-15	76.1
907	CP007569.1	90.909	55	5	0	5	59	4841758	4841812	2.37e-15	77.9
908	CP007569.1	96.552	58	1	1	3	60	4844632	4844576	3.08e-20	93.3
181	CP007569.1	95.745	47	2	0	14	60	4895174	4895128	2.37e-15	77
911	CP007569.1	92.157	51	4	0	10	60	4909985	4910035	8.26e-15	75.2
912	CP007569.1	96.61	59	1	1	1	58	4922481	4922423	8.82e-21	95.1
913	CP007569.1	98.276	58	1	0	3	60	4953568	4953511	2.07e-22	101
914	CP007569.1	89.286	56	6	0	4	59	4965003	4965058	8.26e-15	75.2
915	CP007569.1	95	60	3	0	1	60	4965434	4965375	8.82e-21	96
113	CP007569.1	93.478	46	3	0	13	58	4969655	4969610	3.51e-13	70.7
916	CP007569.1	95	60	3	0	1	60	4971222	4971281	8.82e-21	96
918	CP007569.1	93.103	58	3	1	3	60	4981543	4981487	1.59e-17	84.2
113	CP007569.1	91.304	46	4	0	13	58	4983025	4982980	4.28e-12	66.2
919	CP007569.1	96.667	60	2	0	1	60	4983925	4983984	2.07e-22	100
921	CP007569.1	98.305	59	1	0	1	59	4986545	4986603	5.94e-23	103
922	CP007569.1	98.333	60	1	0	1	60	4999782	4999723	1.7e-23	104
923	CP007569.1	98.333	60	1	0	1	60	4999855	4999796	1.7e-23	104
924	CP007569.1	88.235	51	6	0	10	60	5007438	5007388	4.28e-12	66.2
925	CP007569.1	91.803	61	4	1	1	60	5014503	5014443	1.59e-17	85.1
181	CP007569.1	95.745	47	2	0	14	60	5015569	5015615	2.37e-15	77
926	CP007569.1	98	50	1	0	1	50	5015720	5015671	4.57e-18	86.9
928	CP007569.1	93.333	60	4	0	1	60	5039447	5039388	1.07e-19	91.5
593	CP007569.1	73.585	53	14	0	3	55	5045904	5045852	0.025	33.7
930	CP007569.1	92.982	57	4	0	1	57	5052543	5052487	4.57e-18	86
931	CP007569.1	93.333	60	4	0	1	60	5055094	5055035	1.07e-19	91.5
934	CP007569.1	97.778	45	1	0	1	45	5080235	5080279	2.37e-15	77.9
933	CP007569.1	97.917	48	1	0	13	60	5080279	5080232	5.56e-17	83.3
935	CP007569.1	98.305	59	1	0	1	59	5082100	5082042	5.94e-23	103
936	CP007569.1	96.667	60	2	0	1	60	5082160	5082101	2.07e-22	100
937	CP007569.1	92.857	56	4	0	1	56	5094845	5094900	1.59e-17	84.2
938	CP007569.1	92.593	54	4	0	1	54	5095851	5095904	1.94e-16	80.6
945	CP007569.1	93.103	58	4	0	1	58	5165802	5165745	1.31e-18	87.8
353	CP007569.1	76.271	59	14	0	1	59	5192464	5192522	1.4e-05	44.6
947	CP007569.1	94.545	55	2	1	6	59	5241552	5241606	5.56e-17	83.3
957	CP007569.1	83.333	60	10	0	1	60	5274414	5274355	1.49e-11	64.4
959	CP007569.1	86.667	60	8	0	1	60	5285327	5285268	2.88e-14	73.4
962	CP007569.1	96.491	57	1	1	1	56	5312493	5312549	1.07e-19	91.5
967	CP007569.1	93.333	60	4	0	1	60	5351292	5351233	1.07e-19	91.5
968	CP007569.1	91.304	46	4	0	1	46	5352965	5353010	4.28e-12	66.2
969	CP007569.1	91.379	58	5	0	3	60	5353436	5353379	5.56e-17	83.3
970	CP007569.1	88.136	59	7	0	1	59	5359378	5359436	8.26e-15	76.1
971	CP007569.1	92.157	51	4	0	1	51	5361186	5361236	8.26e-15	75.2
972	CP007569.1	96.667	60	2	0	1	60	5367224	5367165	2.07e-22	100
817	CP007569.1	88.333	60	7	0	1	60	5438499	5438440	2.37e-15	77.9
234	CP007569.1	94.34	53	3	0	1	53	5449019	5449071	5.56e-17	83.3
975	CP007569.1	90	60	6	0	1	60	5486834	5486775	5.56e-17	82.4
978	CP007569.1	82.759	58	10	0	2	59	5514711	5514654	1.82e-10	60.8
1055	CP007569.1	90	60	6	0	1	60	5556148	5556207	5.56e-17	82.4
589	CP007569.1	95	60	3	0	1	60	5563722	5563781	8.82e-21	96
588	CP007569.1	86.667	60	8	0	1	60	5588081	5588140	2.88e-14	73.4
181	CP007569.1	93.182	44	3	0	17	60	5740473	5740516	4.28e-12	67.1
170	CP007569.1	91.525	59	5	0	1	59	5740515	5740573	1.59e-17	85.1
992	CP007569.1	91.667	60	5	0	1	60	5772127	5772068	4.57e-18	86.9
994	CP007569.1	90.909	55	5	0	1	55	5785948	5785894	2.37e-15	77.9
996	CP007569.1	96.61	59	2	0	2	60	5800786	5800728	7.24e-22	98.7
998	CP007569.1	100	60	0	0	1	60	5808623	5808682	4e-25	109
1001	CP007569.1	91.667	60	5	0	1	60	5815307	5815366	4.57e-18	86.9
1157	CP007569.1	86.667	60	8	0	1	60	5815538	5815597	2.88e-14	73.4
1005	CP007569.1	88.679	53	6	0	4	56	5855278	5855330	3.51e-13	69.8
1006	CP007569.1	91.071	56	5	0	3	58	5855437	5855492	6.78e-16	79.7
1007	CP007569.1	98.333	60	1	0	1	60	5855808	5855867	1.7e-23	104
1008	CP007569.1	98.333	60	1	0	1	60	5857222	5857281	1.7e-23	104
1009	CP007569.1	87.5	56	7	0	1	56	5873967	5873912	3.51e-13	70.7
1011	CP007569.1	88.095	42	5	0	10	51	5875945	5875904	2.7e-08	54.5
1012	CP007569.1	88.333	60	7	0	1	60	5883487	5883546	2.37e-15	77.9
1014	CP007569.1	84.848	66	4	1	1	60	5891457	5891522	8.26e-15	76.1
484	CP007569.1	92.308	39	3	0	1	39	5891573	5891611	2.22e-09	58.1
1015	CP007569.1	91.525	59	5	0	2	60	5891702	5891644	1.59e-17	85.1
1016	CP007569.1	90	60	5	1	1	60	5894704	5894646	6.78e-16	78.8
1017	CP007569.1	88.136	59	7	0	1	59	5899738	5899680	8.26e-15	76.1
1019	CP007569.1	94.737	38	2	0	20	57	5951079	5951116	1.82e-10	60.8
1021	CP007569.1	88.679	53	6	0	5	57	5959474	5959526	3.51e-13	69.8
1022	CP007569.1	87.931	58	7	0	1	58	5976612	5976669	2.88e-14	74.3
1023	CP007569.1	91.667	60	5	0	1	60	5984759	5984818	4.57e-18	86.9
1024	CP007569.1	95	60	3	0	1	60	5988157	5988098	8.82e-21	96
1025	CP007569.1	94	50	2	1	1	49	5993510	5993559	2.88e-14	74.3
1026	CP007569.1	98.333	60	1	0	1	60	5994285	5994226	1.7e-23	104
1028	CP007569.1	98.333	60	1	0	1	60	5995082	5995141	1.7e-23	104
1031	CP007569.1	93.333	60	4	0	1	60	6020173	6020232	1.07e-19	91.5
1032	CP007569.1	90	60	6	0	1	60	6033102	6033161	5.56e-17	82.4
1033	CP007569.1	91.525	59	5	0	1	59	6033221	6033279	1.59e-17	85.1
951	CP007569.1	94.286	35	2	0	25	59	6037779	6037813	7.74e-09	55.4
1034	CP007569.1	89.474	57	6	0	4	60	6040153	6040209	2.37e-15	77
1036	CP007569.1	88.333	60	7	0	1	60	6047854	6047913	2.37e-15	77.9
1038	CP007569.1	93.333	60	4	0	1	60	6063155	6063096	1.07e-19	91.5
1039	CP007569.1	92.727	55	4	0	1	55	6067894	6067840	5.56e-17	82.4
1040	CP007569.1	91.525	59	5	0	2	60	6067904	6067846	1.59e-17	85.1
1041	CP007569.1	96.667	60	2	0	1	60	6068968	6068909	2.07e-22	100
1042	CP007569.1	93.103	58	4	0	1	58	6072527	6072584	1.31e-18	87.8
1044	CP007569.1	94.915	59	3	0	2	60	6145040	6144982	3.08e-20	94.2
113	CP007569.1	90.909	44	4	0	15	58	6166720	6166763	5.21e-11	62.6
1045	CP007569.1	93.878	49	3	0	12	60	6172865	6172913	8.26e-15	76.1
181	CP007569.1	91.489	47	4	0	14	60	6176379	6176425	1.23e-12	68
1046	CP007569.1	95	60	2	1	1	59	6183154	6183213	1.07e-19	92.4
1048	CP007569.1	96.552	58	2	0	1	58	6190652	6190709	2.53e-21	96.9
1049	CP007569.1	90	60	6	0	1	60	6241641	6241582	5.56e-17	82.4
887	CP007569.1	91.228	57	5	0	4	60	6293603	6293547	1.94e-16	81.5
429	CP007569.1	82.456	57	10	0	3	59	6324150	6324094	6.35e-10	59
812	CP007569.1	92.982	57	4	0	2	58	6327334	6327278	4.57e-18	86
1059	CP007569.1	100	60	0	0	1	60	6335367	6335308	4e-25	109
1060	CP007569.1	96.552	58	2	0	1	58	6336224	6336167	2.53e-21	96.9
1063	CP007569.1	96.667	60	2	0	1	60	6345769	6345828	2.07e-22	100
113	CP007569.1	89.13	46	5	0	13	58	6354361	6354406	1.82e-10	61.7
249	CP007569.1	98.333	60	1	0	1	60	6361962	6361903	1.7e-23	104
113	CP007569.1	95.122	41	2	0	13	53	6400056	6400016	4.28e-12	66.2
113	CP007569.1	88.636	44	5	0	13	56	6408179	6408136	2.22e-09	58.1
1070	CP007569.1	94.737	57	3	0	3	59	6410735	6410791	3.75e-19	90.6
181	CP007569.1	90.909	44	4	0	16	59	6440096	6440053	5.21e-11	62.6
1073	CP007569.1	98.333	60	1	0	1	60	6457752	6457693	1.7e-23	104
1074	CP007569.1	96.552	58	2	0	1	58	6462995	6463052	2.53e-21	96.9
1075	CP007569.1	93.333	60	4	0	1	60	6467767	6467826	1.07e-19	91.5
1076	CP007569.1	95	60	3	0	1	60	6486608	6486549	8.82e-21	96
1077	CP007569.1	93.333	60	4	0	1	60	6488967	6488908	1.07e-19	91.5
1078	CP007569.1	93.333	60	4	0	1	60	6489556	6489497	1.07e-19	91.5
1079	CP007569.1	94.118	51	3	0	1	51	6501955	6501905	6.78e-16	79.7
1080	CP007569.1	83.333	60	10	0	1	60	6507801	6507742	1.49e-11	64.4
1081	CP007569.1	93.182	44	3	0	7	50	6507816	6507859	4.28e-12	67.1
1082	CP007569.1	89.831	59	6	0	2	60	6508226	6508284	1.94e-16	80.6
1083	CP007569.1	91.667	60	5	0	1	60	6508814	6508873	4.57e-18	86.9
1084	CP007569.1	96.667	60	2	0	1	60	6509151	6509092	2.07e-22	100
1086	CP007569.1	95	60	3	0	1	60	6532816	6532875	8.82e-21	96
181	CP007569.1	91.489	47	4	0	14	60	6543262	6543216	1.23e-12	68
1087	CP007569.1	100	60	0	0	1	60	6560667	6560726	4e-25	109
1088	CP007569.1	100	60	0	0	1	60	6564373	6564432	4e-25	109
1094	CP007569.1	95	60	3	0	1	60	6587619	6587678	8.82e-21	96
1095	CP007569.1	92.157	51	4	0	1	51	6596877	6596927	8.26e-15	75.2
113	CP007569.1	92.683	41	3	0	13	53	6600190	6600150	1.82e-10	61.7
1096	CP007569.1	92.857	56	4	0	3	58	6601756	6601811	1.59e-17	84.2
113	CP007569.1	91.489	47	4	0	13	59	6622821	6622775	1.23e-12	68
1100	CP007569.1	93.22	59	4	0	2	60	6655052	6655110	3.75e-19	89.7
1103	CP007569.1	95	60	3	0	1	60	6668413	6668472	8.82e-21	96
1105	CP007569.1	96.667	60	2	0	1	60	6676285	6676344	2.07e-22	100
1106	CP007569.1	90	60	6	0	1	60	6678475	6678416	5.56e-17	82.4
1110	CP007569.1	95	60	3	0	1	60	6706791	6706850	8.82e-21	96
1111	CP007569.1	95	60	2	1	1	60	6706981	6706923	1.07e-19	92.4
1112	CP007569.1	91.667	60	5	0	1	60	6709045	6709104	4.57e-18	86.9
1113	CP007569.1	100	60	0	0	1	60	6727900	6727841	4e-25	109
1114	CP007569.1	83.929	56	7	1	5	60	6730017	6730070	6.35e-10	59
1115	CP007569.1	96.61	59	2	0	2	60	6734414	6734472	7.24e-22	98.7
1116	CP007569.1	88.136	59	7	0	2	60	6745323	6745381	8.26e-15	76.1
1118	CP007569.1	98.333	60	1	0	1	60	6774805	6774746	1.7e-23	104
1119	CP007569.1	89.13	46	4	1	15	60	6798805	6798849	2.22e-09	58.1
1120	CP007569.1	93.333	60	4	0	1	60	6800311	6800370	1.07e-19	91.5
1121	CP007569.1	93.333	60	4	0	1	60	6800715	6800656	1.07e-19	91.5
1122	CP007569.1	92.453	53	4	0	1	53	6806746	6806798	6.78e-16	78.8
1123	CP007569.1	100	60	0	0	1	60	6832536	6832477	4e-25	109
113	CP007569.1	91.304	46	4	0	13	58	6842765	6842810	4.28e-12	66.2
1124	CP007569.1	93.22	59	4	0	2	60	6845136	6845194	3.75e-19	89.7
1125	CP007569.1	96.61	59	2	0	1	59	6853514	6853456	7.24e-22	98.7
1126	CP007569.1	95.238	42	2	0	19	60	6865668	6865709	1.23e-12	68
821	CP007569.1	78.333	60	13	0	1	60	6866045	6866104	3.29e-07	50.9
887	CP007569.1	89.655	58	6	0	1	58	6866342	6866399	6.78e-16	78.8
1127	CP007569.1	98	50	1	0	8	57	6867920	6867969	4.57e-18	86.9
1128	CP007569.1	97.778	45	1	0	1	45	6867925	6867969	2.37e-15	77.9
1129	CP007569.1	100	60	0	0	1	60	6876072	6876013	4e-25	109
181	CP007569.1	91.489	47	4	0	14	60	6882725	6882679	1.23e-12	68
1137	CP007569.1	93.333	60	4	0	1	60	6905737	6905796	1.07e-19	91.5
1138	CP007569.1	87.931	58	7	0	3	60	6906562	6906619	2.88e-14	74.3
1140	CP007569.1	93.333	60	4	0	1	60	6917125	6917184	1.07e-19	91.5
1143	CP007569.1	98.113	53	1	0	8	60	6933987	6933935	1.07e-19	92.4
1146	CP007569.1	88.136	59	7	0	1	59	6956218	6956160	8.26e-15	76.1
1147	CP007569.1	90.741	54	5	0	3	56	6971083	6971136	8.26e-15	76.1
1165	CP007569.1	98.276	58	1	0	3	60	6996784	6996841	2.07e-22	101
1166	CP007569.1	96.667	60	2	0	1	60	7002259	7002200	2.07e-22	100
1167	CP007569.1	90.566	53	5	0	3	55	7012941	7012889	2.88e-14	74.3
1171	CP007569.1	95	60	3	0	1	60	7078616	7078557	8.82e-21	96
206	CP007569.1	95.745	47	2	0	1	47	7163131	7163085	2.37e-15	77
204	CP007569.1	91.667	60	5	0	1	60	7187348	7187289	4.57e-18	86.9
202	CP007569.1	91.379	58	5	0	1	58	7209255	7209198	5.56e-17	83.3
200	CP007569.1	86.441	59	6	1	2	60	7217241	7217185	1.23e-12	68.9
199	CP007569.1	94.915	59	3	0	1	59	7218571	7218629	3.08e-20	94.2
198	CP007569.1	100	60	0	0	1	60	7227832	7227773	4e-25	109
196	CP007569.1	94.444	54	3	0	7	60	7237528	7237475	1.59e-17	85.1
195	CP007569.1	83.333	60	10	0	1	60	7237645	7237586	1.49e-11	64.4
187	CP007569.1	91.667	60	5	0	1	60	7299137	7299196	4.57e-18	86.9
186	CP007569.1	95	60	3	0	1	60	7300358	7300299	8.82e-21	96
212	CP007569.1	75.862	58	14	0	3	60	7311725	7311668	4.88e-05	42.8
1190	CP007569.1	84.906	53	8	0	6	58	7313366	7313314	1.82e-10	60.8
1195	CP007569.1	84.483	58	9	0	3	60	7355337	7355394	1.49e-11	65.3
1204	CP007569.1	93.103	58	4	0	1	58	7384800	7384857	1.31e-18	87.8
1205	CP007569.1	83.636	55	9	0	1	55	7397539	7397593	6.35e-10	59.9
1206	CP007569.1	96.667	60	2	0	1	60	7419051	7419110	2.07e-22	100
1207	CP007569.1	98.333	60	1	0	1	60	7419674	7419733	1.7e-23	104
113	CP007569.1	94.444	36	2	0	12	47	7422452	7422417	2.22e-09	57.2
113	CP007569.1	91.304	46	4	0	13	58	7425157	7425112	4.28e-12	66.2
1208	CP007569.1	100	46	0	0	15	60	7432327	7432282	1.59e-17	84.2
172	CP007569.1	91.379	58	5	0	3	60	7437299	7437356	5.56e-17	83.3
171	CP007569.1	98	50	1	0	11	60	7442312	7442263	4.57e-18	86.9
169	CP007569.1	97.222	36	1	0	25	60	7448117	7448082	1.82e-10	61.7
168	CP007569.1	94.34	53	3	0	1	53	7474643	7474591	5.56e-17	83.3
166	CP007569.1	100	60	0	0	1	60	7486556	7486615	4e-25	109
113	CP007569.1	93.478	46	3	0	13	58	7516252	7516297	3.51e-13	70.7
165	CP007569.1	98	50	1	0	1	50	7525168	7525119	4.57e-18	86.9
164	CP007569.1	83.582	67	2	1	3	60	7526945	7526879	8.26e-15	76.1
163	CP007569.1	89.831	59	6	0	1	59	7543182	7543124	1.94e-16	80.6
160	CP007569.1	82.456	57	10	0	1	57	7557343	7557287	6.35e-10	59
159	CP007569.1	95	60	3	0	1	60	7558948	7558889	8.82e-21	96
158	CP007569.1	98	50	1	0	1	50	7568948	7568997	4.57e-18	86.9
484	CP007569.1	92.308	39	3	0	1	39	7576181	7576219	2.22e-09	58.1
157	CP007569.1	87.931	58	7	0	3	60	7583537	7583594	2.88e-14	74.3
155	CP007569.1	98.333	60	1	0	1	60	7619562	7619503	1.7e-23	104
154	CP007569.1	90	60	6	0	1	60	7646452	7646511	5.56e-17	82.4
153	CP007569.1	91.803	61	4	1	1	60	7653463	7653523	1.59e-17	85.1
152	CP007569.1	91.667	60	5	0	1	60	7655259	7655200	4.57e-18	86.9
151	CP007569.1	93.333	60	4	0	1	60	7657976	7657917	1.07e-19	91.5
150	CP007569.1	85	60	9	0	1	60	7669884	7669825	1.23e-12	68.9
149	CP007569.1	90.909	55	5	0	1	55	7676387	7676441	2.37e-15	77.9
148	CP007569.1	87.931	58	7	0	1	58	7676610	7676553	2.88e-14	74.3
147	CP007569.1	91.667	60	5	0	1	60	7676670	7676611	4.57e-18	86.9
146	CP007569.1	96.667	60	2	0	1	60	7686699	7686640	2.07e-22	100
145	CP007569.1	96.61	59	2	0	1	59	7686731	7686673	7.24e-22	98.7
144	CP007569.1	92.453	53	4	0	8	60	7689057	7689005	6.78e-16	78.8
143	CP007569.1	93.22	59	4	0	2	60	7699290	7699348	3.75e-19	89.7
142	CP007569.1	96.429	56	2	0	5	60	7722224	7722169	3.08e-20	93.3
141	CP007569.1	91.071	56	2	2	1	56	7725003	7724951	2.88e-14	73.4
140	CP007569.1	92.982	57	4	0	4	60	7728516	7728572	4.57e-18	86
181	CP007569.1	93.182	44	3	0	17	60	7729697	7729654	4.28e-12	67.1
139	CP007569.1	93.333	60	4	0	1	60	7731545	7731486	1.07e-19	91.5
138	CP007569.1	93.22	59	4	0	2	60	7735869	7735811	3.75e-19	89.7
1063	CP007569.1	86.364	44	6	0	7	50	7742281	7742324	2.7e-08	53.6
128	CP007569.1	88.136	59	7	0	2	60	7755699	7755757	8.26e-15	76.1
125	CP007569.1	85	60	9	0	1	60	7776432	7776373	1.23e-12	68.9
113	CP007569.1	91.304	46	4	0	13	58	7806246	7806201	4.28e-12	66.2
121	CP007569.1	85.714	56	8	0	3	58	7822524	7822579	4.28e-12	66.2
120	CP007569.1	96.61	59	2	0	1	59	7825563	7825621	7.24e-22	98.7
119	CP007569.1	94.737	57	3	0	1	57	7830383	7830439	3.75e-19	90.6
118	CP007569.1	93.103	58	4	0	3	60	7830422	7830479	1.31e-18	87.8
117	CP007569.1	91.304	46	4	0	1	46	7832981	7832936	4.28e-12	66.2
116	CP007569.1	95	60	3	0	1	60	7837211	7837270	8.82e-21	96
115	CP007569.1	100	60	0	0	1	60	7838638	7838579	4e-25	109
114	CP007569.1	93.333	60	4	0	1	60	7841856	7841915	1.07e-19	91.5
111	CP007569.1	98.113	53	1	0	8	60	7855641	7855693	1.07e-19	92.4
110	CP007569.1	95	60	3	0	1	60	7865093	7865152	8.82e-21	96
107	CP007569.1	91.379	58	5	0	1	58	7880561	7880618	5.56e-17	83.3
106	CP007569.1	92.5	40	3	0	1	40	7884785	7884824	6.35e-10	59.9
105	CP007569.1	90	60	6	0	1	60	7891923	7891864	5.56e-17	82.4
104	CP007569.1	93.333	60	4	0	1	60	7920202	7920143	1.07e-19	91.5
103	CP007569.1	100	60	0	0	1	60	7944641	7944582	4e-25	109
101	CP007569.1	98.276	58	1	0	3	60	7956888	7956945	2.07e-22	101
100	CP007569.1	100	57	0	0	1	57	7961743	7961687	1.7e-23	104
96	CP007569.1	95	60	3	0	1	60	7973477	7973418	8.82e-21	96
93	CP007569.1	96.552	58	2	0	3	60	8000584	8000527	2.53e-21	96.9
92	CP007569.1	85.965	57	8	0	1	57	8005308	8005252	1.23e-12	68
181	CP007569.1	86.957	46	6	0	15	60	8008070	8008115	2.22e-09	57.2
91	CP007569.1	98.305	59	1	0	2	60	8023694	8023636	5.94e-23	103
90	CP007569.1	96.491	57	2	0	1	57	8026573	8026517	8.82e-21	95.1
89	CP007569.1	95	60	3	0	1	60	8026624	8026565	8.82e-21	96
88	CP007569.1	91.379	58	5	0	1	58	8030122	8030065	5.56e-17	83.3
180	CP007569.1	94	50	3	0	11	60	8045207	8045256	2.37e-15	77.9
181	CP007569.1	95.455	44	2	0	17	60	8062231	8062274	1.01e-13	71.6
86	CP007569.1	93.333	60	4	0	1	60	8062759	8062700	1.07e-19	91.5
83	CP007569.1	91.304	46	4	0	1	46	8072522	8072477	4.28e-12	66.2
82	CP007569.1	87.097	62	6	1	1	60	8088462	8088523	2.88e-14	74.3
81	CP007569.1	97.619	42	1	0	6	47	8093761	8093720	1.01e-13	72.5
80	CP007569.1	89.091	55	6	0	2	56	8095202	8095148	2.88e-14	73.4
78	CP007569.1	100	60	0	0	1	60	8109145	8109204	4e-25	109
77	CP007569.1	95	60	3	0	1	60	8110942	8110883	8.82e-21	96
76	CP007569.1	95.918	49	2	0	12	60	8111031	8111079	1.94e-16	80.6
181	CP007569.1	95.455	44	2	0	17	60	8119857	8119814	1.01e-13	71.6
75	CP007569.1	92.593	54	4	0	7	60	8119911	8119964	1.94e-16	80.6
181	CP007569.1	94.872	39	2	0	22	60	8127986	8128024	5.21e-11	62.6
74	CP007569.1	91.667	60	5	0	1	60	8132020	8131961	4.57e-18	86.9
73	CP007569.1	90	60	6	0	1	60	8136712	8136653	5.56e-17	82.4
72	CP007569.1	91.667	60	5	0	1	60	8136723	8136664	4.57e-18	86.9
71	CP007569.1	89.655	58	6	0	1	58	8142971	8143028	6.78e-16	78.8
70	CP007569.1	89.655	58	6	0	1	58	8152351	8152294	6.78e-16	78.8
69	CP007569.1	95	60	3	0	1	60	8154539	8154480	8.82e-21	96
68	CP007569.1	98.333	60	1	0	1	60	8165234	8165175	1.7e-23	104
67	CP007569.1	95.349	43	2	0	13	55	8178005	8177963	3.51e-13	69.8
66	CP007569.1	90.476	42	4	0	13	54	8181582	8181623	6.35e-10	59
65	CP007569.1	98.333	60	1	0	1	60	8183872	8183813	1.7e-23	104
64	CP007569.1	93.333	60	4	0	1	60	8185393	8185334	1.07e-19	91.5
63	CP007569.1	100	55	0	0	6	60	8197119	8197173	2.07e-22	100
62	CP007569.1	94.643	56	3	0	5	60	8200603	8200548	1.31e-18	88.7
60	CP007569.1	91.667	60	5	0	1	60	8205529	8205588	4.57e-18	86.9
59	CP007569.1	98.305	59	1	0	2	60	8209039	8208981	5.94e-23	103
58	CP007569.1	96.667	60	2	0	1	60	8210230	8210171	2.07e-22	100
57	CP007569.1	96.61	59	2	0	1	59	8219252	8219310	7.24e-22	98.7
56	CP007569.1	92.453	53	4	0	8	60	8235691	8235639	6.78e-16	78.8
55	CP007569.1	91.667	60	5	0	1	60	8240800	8240859	4.57e-18	86.9
754	CP007569.1	93.333	60	4	0	1	60	8246280	8246221	1.07e-19	91.5
54	CP007569.1	100	60	0	0	1	60	8248758	8248699	4e-25	109
53	CP007569.1	94.828	58	2	1	3	60	8253152	8253096	1.31e-18	88.7
51	CP007569.1	93.333	60	4	0	1	60	8267991	8268050	1.07e-19	91.5
49	CP007569.1	91.667	60	5	0	1	60	8293232	8293291	4.57e-18	86.9
141	CP007569.1	97.297	37	1	0	1	37	8314110	8314074	5.21e-11	63.5
48	CP007569.1	88.136	59	7	0	1	59	8323452	8323394	8.26e-15	76.1
47	CP007569.1	98.333	60	1	0	1	60	8326229	8326170	1.7e-23	104
45	CP007569.1	87.931	58	7	0	1	58	8332727	8332784	2.88e-14	74.3
43	CP007569.1	91.071	56	3	2	6	60	8349934	8349988	1.01e-13	72.5
42	CP007569.1	91.667	60	5	0	1	60	8355932	8355991	4.57e-18	86.9
39	CP007569.1	90.566	53	5	0	8	60	8365469	8365521	2.88e-14	74.3
38	CP007569.1	88.333	60	7	0	1	60	8365778	8365719	2.37e-15	77.9
37	CP007569.1	88.333	60	7	0	1	60	8367672	8367613	2.37e-15	77.9
26	CP007569.1	90	60	6	0	1	60	8446925	8446866	5.56e-17	82.4
25	CP007569.1	98.333	60	1	0	1	60	8455968	8455909	1.7e-23	104
24	CP007569.1	100	60	0	0	1	60	8457014	8456955	4e-25	109
23	CP007569.1	88.333	60	7	0	1	60	8475062	8475003	2.37e-15	77.9
22	CP007569.1	87.234	47	6	0	2	48	8476124	8476170	6.35e-10	59
19	CP007569.1	98.333	60	1	0	1	60	8488061	8488120	1.7e-23	104
181	CP007569.1	86.957	46	6	0	15	60	8493761	8493806	2.22e-09	57.2
17	CP007569.1	86.667	60	8	0	1	60	8502284	8502343	2.88e-14	73.4
16	CP007569.1	100	60	0	0	1	60	8502404	8502463	4e-25	109
15	CP007569.1	98.361	61	0	1	1	60	8512321	8512381	5.94e-23	103
14	CP007569.1	95	60	3	0	1	60	8512446	8512387	8.82e-21	96
12	CP007569.1	95	60	3	0	1	60	8523486	8523427	8.82e-21	96
10	CP007569.1	95	60	3	0	1	60	8548232	8548291	8.82e-21	96
9	CP007569.1	92.982	57	4	0	2	58	8562455	8562399	4.57e-18	86
7	CP007569.1	90	60	6	0	1	60	8573725	8573666	5.56e-17	82.4
6	CP007569.1	95	60	3	0	1	60	8574705	8574764	8.82e-21	96
181	CP007569.1	93.478	46	3	0	15	60	8580107	8580152	3.51e-13	70.7
249	CP007569.1	98.333	60	1	0	1	60	8594140	8594081	1.7e-23	104
1141	CP007569.1	100	48	0	0	13	60	8646383	8646430	1.31e-18	87.8
1214	CP007569.1	98.333	60	1	0	1	60	8646506	8646565	1.7e-23	104
353	CP007569.1	79.31	58	11	1	3	60	8659265	8659209	1.15e-06	48.2
290	CP007569.1	100	60	0	0	1	60	8676871	8676930	4e-25	109
262	CP007569.1	100	60	0	0	1	60	8676873	8676932	4e-25	109
1141	CP007569.1	97.872	47	1	0	14	60	8721545	8721591	1.94e-16	81.5
1214	CP007569.1	98.333	60	1	0	1	60	8721667	8721726	1.7e-23	104
260	CP007569.1	100	60	0	0	1	60	8742443	8742502	4e-25	109
261	CP007569.1	100	60	0	0	1	60	8742686	8742627	4e-25	109
1141	CP007569.1	100	46	0	0	15	60	8744805	8744850	1.59e-17	84.2
1214	CP007569.1	98.333	60	1	0	1	60	8744926	8744985	1.7e-23	104
316	CP007569.1	98.333	60	1	0	1	60	8746537	8746478	1.7e-23	104
1141	CP007569.1	100	47	0	0	14	60	8756458	8756504	4.57e-18	86
1214	CP007569.1	100	60	0	0	1	60	8756580	8756639	4e-25	109
1212	CP007569.1	95	60	3	0	1	60	8856642	8856701	8.82e-21	96
1211	CP007569.1	96.667	60	2	0	1	60	8867172	8867113	2.07e-22	100
177	CP007569.1	94.915	59	3	0	1	59	8877708	8877650	3.08e-20	94.2
176	CP007569.1	96.61	59	2	0	1	59	8877719	8877661	7.24e-22	98.7
174	CP007569.1	85	60	9	0	1	60	8887376	8887435	1.23e-12	68.9
173	CP007569.1	93.103	58	4	0	3	60	8896512	8896569	1.31e-18	87.8
179	CP007569.1	88.333	60	7	0	1	60	8901900	8901959	2.37e-15	77.9
180	CP007569.1	94.915	59	3	0	2	60	8905064	8905122	3.08e-20	94.2
182	CP007569.1	90	60	6	0	1	60	8927804	8927863	5.56e-17	82.4
183	CP007569.1	88.333	60	7	0	1	60	8932339	8932280	2.37e-15	77.9
184	CP007569.1	100	48	0	0	13	60	8936035	8935988	1.31e-18	87.8
185	CP007569.1	91.667	60	5	0	1	60	8944851	8944792	4.57e-18	86.9
1188	CP007569.1	89.655	58	6	0	3	60	8972675	8972732	6.78e-16	78.8
1187	CP007569.1	94.643	56	3	0	5	60	8986473	8986528	1.31e-18	88.7
1186	CP007569.1	90.909	44	4	0	17	60	8997152	8997109	5.21e-11	62.6
1185	CP007569.1	87.931	58	7	0	3	60	8997189	8997246	2.88e-14	74.3
1184	CP007569.1	96.667	60	2	0	1	60	9029393	9029334	2.07e-22	100
1182	CP007569.1	94.828	58	3	0	1	58	9044744	9044801	1.07e-19	92.4
1181	CP007569.1	95	60	3	0	1	60	9044787	9044846	8.82e-21	96
1180	CP007569.1	100	57	0	0	4	60	9044912	9044968	1.7e-23	104
1176	CP007569.1	81.667	60	11	0	1	60	9123285	9123344	6.35e-10	59.9
1175	CP007569.1	91.489	47	4	0	1	47	9131430	9131476	1.23e-12	68
1174	CP007569.1	90.741	54	5	0	7	60	9133242	9133295	8.26e-15	76.1
1173	CP007569.1	92.157	51	4	0	1	51	9137049	9137099	8.26e-15	75.2
1172	CP007569.1	92.308	39	3	0	1	39	9142200	9142162	2.22e-09	58.1
113	CP007569.1	90.244	41	4	0	13	53	9153809	9153769	2.22e-09	57.2
484	CP007569.1	91.892	37	3	0	2	38	9169064	9169100	2.7e-08	54.5
208	CP007569.1	98.333	60	1	0	1	60	9184675	9184616	1.7e-23	104
209	CP007569.1	100	60	0	0	1	60	9188860	9188919	4e-25	109
210	CP007569.1	95	60	3	0	1	60	9210979	9210920	8.82e-21	96
211	CP007569.1	91.667	60	5	0	1	60	9220818	9220759	4.57e-18	86.9
181	CP007569.1	93.617	47	3	0	14	60	9235406	9235452	1.01e-13	72.5
212	CP007569.1	94.915	59	3	0	2	60	9245233	9245175	3.08e-20	94.2
213	CP007569.1	86.667	60	8	0	1	60	9257417	9257358	2.88e-14	73.4
214	CP007569.1	90	60	6	0	1	60	9257950	9258009	5.56e-17	82.4
215	CP007569.1	94.915	59	3	0	2	60	9261799	9261857	3.08e-20	94.2
216	CP007569.1	93.22	59	4	0	1	59	9261930	9261988	3.75e-19	89.7
113	CP007569.1	95	40	2	0	14	53	9263976	9264015	1.49e-11	64.4
217	CP007569.1	93.333	60	4	0	1	60	9282823	9282764	1.07e-19	91.5
218	CP007569.1	88.333	60	7	0	1	60	9283597	9283656	2.37e-15	77.9
219	CP007569.1	91.667	60	5	0	1	60	9287081	9287140	4.57e-18	86.9
220	CP007569.1	98.333	60	1	0	1	60	9287102	9287161	1.7e-23	104
221	CP007569.1	91.667	60	5	0	1	60	9295691	9295632	4.57e-18	86.9
222	CP007569.1	98.305	59	1	0	2	60	9298415	9298473	5.94e-23	103
223	CP007569.1	98.333	60	1	0	1	60	9307474	9307415	1.7e-23	104
113	CP007569.1	93.478	46	3	0	14	59	9327483	9327438	3.51e-13	70.7
234	CP007569.1	84.746	59	9	0	2	60	9350550	9350492	4.28e-12	67.1
338	CP007569.1	100	60	0	0	1	60	9354033	9353974	4e-25	109
339	CP007569.1	100	60	0	0	1	60	9355476	9355417	4e-25	109
302	CP007569.1	100	60	0	0	1	60	9355477	9355418	4e-25	109
241	CP007569.1	100	60	0	0	1	60	9359508	9359449	4e-25	109
242	CP007569.1	100	60	0	0	1	60	9370893	9370952	4e-25	109
243	CP007569.1	100	60	0	0	1	60	9370907	9370966	4e-25	109
244	CP007569.1	100	60	0	0	1	60	9376778	9376837	4e-25	109
509	CP007569.1	81.132	53	10	0	8	60	9378356	9378408	9.42e-08	51.8
245	CP007569.1	100	60	0	0	1	60	9379177	9379118	4e-25	109
246	CP007569.1	100	60	0	0	1	60	9383376	9383435	4e-25	109
247	CP007569.1	100	60	0	0	1	60	9397085	9397144	4e-25	109
248	CP007569.1	100	60	0	0	1	60	9398001	9398060	4e-25	109
249	CP007569.1	96.667	60	2	0	1	60	9399471	9399530	2.07e-22	100
251	CP007569.1	100	60	0	0	1	60	9402871	9402930	4e-25	109
330	CP007569.1	100	60	0	0	1	60	9402871	9402930	4e-25	109
302	CP007569.1	100	60	0	0	1	60	9411346	9411405	4e-25	109
339	CP007569.1	100	60	0	0	1	60	9411347	9411406	4e-25	109
338	CP007569.1	100	60	0	0	1	60	9412790	9412849	4e-25	109
253	CP007569.1	100	60	0	0	1	60	9415143	9415202	4e-25	109
313	CP007569.1	96.667	60	2	0	1	60	9417515	9417574	2.07e-22	100
255	CP007569.1	93.22	59	4	0	2	60	9420592	9420650	3.75e-19	89.7
257	CP007569.1	100	60	0	0	1	60	9427632	9427573	4e-25	109
313	CP007569.1	98.333	60	1	0	1	60	9429731	9429672	1.7e-23	104
290	CP007569.1	100	60	0	0	1	60	9438089	9438148	4e-25	109
262	CP007569.1	100	60	0	0	1	60	9438091	9438150	4e-25	109
249	CP007569.1	96.667	60	2	0	1	60	9439659	9439718	2.07e-22	100
258	CP007569.1	100	60	0	0	1	60	9443092	9443033	4e-25	109
259	CP007569.1	100	60	0	0	1	60	9445326	9445267	4e-25	109
260	CP007569.1	100	60	0	0	1	60	9454947	9455006	4e-25	109
261	CP007569.1	100	60	0	0	1	60	9455190	9455131	4e-25	109
262	CP007569.1	100	60	0	0	1	60	9472946	9472887	4e-25	109
290	CP007569.1	100	60	0	0	1	60	9472948	9472889	4e-25	109
263	CP007569.1	100	60	0	0	1	60	9478787	9478846	4e-25	109
264	CP007569.1	100	60	0	0	1	60	9479484	9479543	4e-25	109
249	CP007569.1	98.333	60	1	0	1	60	9481438	9481497	1.7e-23	104
668	CP007569.1	76.271	59	14	0	1	59	9482814	9482756	1.4e-05	44.6
265	CP007569.1	100	60	0	0	1	60	9483203	9483144	4e-25	109
266	CP007569.1	100	60	0	0	1	60	9483578	9483637	4e-25	109
267	CP007569.1	100	60	0	0	1	60	9483814	9483873	4e-25	109
268	CP007569.1	100	60	0	0	1	60	9485259	9485318	4e-25	109
269	CP007569.1	100	60	0	0	1	60	9489966	9490025	4e-25	109
1214	CP007569.1	98.333	60	1	0	1	60	9494829	9494770	1.7e-23	104
1141	CP007569.1	97.872	47	1	0	14	60	9494951	9494905	1.94e-16	81.5
270	CP007569.1	100	60	0	0	1	60	9500634	9500575	4e-25	109
271	CP007569.1	100	60	0	0	1	60	9500957	9501016	4e-25	109
272	CP007569.1	100	60	0	0	1	60	9501342	9501283	4e-25	109
1141	CP007569.1	100	46	0	0	15	60	9502480	9502525	1.59e-17	84.2
273	CP007569.1	100	60	0	0	1	60	9504160	9504219	4e-25	109
274	CP007569.1	100	60	0	0	1	60	9505939	9505880	4e-25	109
275	CP007569.1	100	60	0	0	1	60	9512699	9512758	4e-25	109
276	CP007569.1	100	60	0	0	1	60	9514156	9514215	4e-25	109
277	CP007569.1	100	60	0	0	1	60	9515348	9515289	4e-25	109
278	CP007569.1	100	60	0	0	1	60	9515422	9515481	4e-25	109
279	CP007569.1	100	60	0	0	1	60	9516530	9516471	4e-25	109
280	CP007569.1	100	60	0	0	1	60	9518133	9518192	4e-25	109
281	CP007569.1	100	60	0	0	1	60	9521973	9522032	4e-25	109
282	CP007569.1	100	60	0	0	1	60	9523172	9523231	4e-25	109
283	CP007569.1	100	60	0	0	1	60	9523959	9523900	4e-25	109
284	CP007569.1	100	60	0	0	1	60	9524654	9524595	4e-25	109
285	CP007569.1	100	60	0	0	1	60	9524764	9524823	4e-25	109
286	CP007569.1	100	60	0	0	1	60	9527961	9528020	4e-25	109
287	CP007569.1	100	60	0	0	1	60	9531714	9531655	4e-25	109
288	CP007569.1	100	60	0	0	1	60	9532907	9532848	4e-25	109
289	CP007569.1	100	60	0	0	1	60	9533649	9533708	4e-25	109
290	CP007569.1	100	60	0	0	1	60	9535048	9535107	4e-25	109
262	CP007569.1	100	60	0	0	1	60	9535050	9535109	4e-25	109
291	CP007569.1	100	60	0	0	1	60	9536888	9536829	4e-25	109
293	CP007569.1	100	60	0	0	1	60	9538106	9538165	4e-25	109
294	CP007569.1	100	60	0	0	1	60	9541573	9541632	4e-25	109
460	CP007569.1	90.909	55	5	0	3	57	9541750	9541696	2.37e-15	77.9
295	CP007569.1	100	60	0	0	1	60	9543479	9543538	4e-25	109
296	CP007569.1	100	60	0	0	1	60	9552695	9552636	4e-25	109
297	CP007569.1	100	60	0	0	1	60	9553051	9553110	4e-25	109
298	CP007569.1	100	60	0	0	1	60	9559722	9559663	4e-25	109
249	CP007569.1	98.333	60	1	0	1	60	9568353	9568294	1.7e-23	104
299	CP007569.1	100	60	0	0	1	60	9574650	9574591	4e-25	109
300	CP007569.1	100	60	0	0	1	60	9575939	9575880	4e-25	109
301	CP007569.1	100	60	0	0	1	60	9578012	9577953	4e-25	109
302	CP007569.1	100	60	0	0	1	60	9582691	9582750	4e-25	109
339	CP007569.1	100	60	0	0	1	60	9582692	9582751	4e-25	109

## Sheet: Sigma54_predictions
Table 3. List of RpoN-like promoters found in the HPs regions in the symbiosis island of SEMIA 5079. In green are highlighted promoters with their sequences completely located in intergenic regions.
HP gene	start	end	strand	promoter ID	start	end	strand
bjs_07536	414130	415680	+	409	404931	404990	+
				419	404931	404990	+
				410	405399	405340	-
				411	407354	407413	+
				386	407360	407408	+
				412	415859	415918	+
				413	417117	417176	+
				414	417322	417381	+
				415	417686	417627	-
				313	420181	420122	-
				416	420394	420335	-
				417	420491	420550	+
				418	421174	421233	+
				420	423913	423854	-
bjs_07605	318489	320720	+	372	304640	304581	-
				887	307813	307754	-
				373	308385	308326	-
				374	310766	310825	+
				375	311053	310994	-
				376	312334	312275	-
				377	312796	312737	-
				378	313946	314005	+
				379	314786	314845	+
				381	316952	317011	+
				380	317005	316946	-
				382	317430	317371	-
				383	321638	321697	+
				384	326683	326742	+
				385	331280	331221	-
bjs_07621	287116	288339	+	358	272405	272346	-
				359	274037	274096	+
				360	279794	279735	-
				361	281671	281730	+
				362	285022	285081	+
				363	286110	286051	-
				364	286494	286553	+
				365	290119	290060	-
				366	294195	294254	+
				368	294316	294375	+
				367	294389	294330	-
				369	295746	295687	-
				370	297317	297376	+
				371	297547	297488	-
bjs_07647	259705	260430	-	350	247858	247799	-
				351	257335	257276	-
				352	257620	257561	-
				353	260217	260158	-
				354	261434	261375	-
				355	263331	263272	-
				356	263374	263433	+
				357	268709	268768	+
				358	272405	272346	-
bjs_08160	9349925	9350872	+	234	9350550	9350492	-
				338	9354033	9353974	-
				339	9355476	9355417	-
				302	9355477	9355418	-
				241	9359508	9359449	-
bjs_08216	152594	154168	+	no	no	no	no
bjs_08240	125139	126544	-	no	no	no	no
bjs_08251	98439	100538	+	no	no	no	no
bjs_08254	96080	96979	+	no	no	no	no
bjs_08254	96080	96979	+	no	no	no	no
aspC	91505	92803	+	no	no	no	no
bjs_08261	85326	86360	+	no	no	no	no
bjs_08267	76029	77225	+	no	no	no	no
bjs_08317	18261	20504	+	305	8716	8775	+
				306	12360	12301	-
				307	13019	13078	+
				308	16472	16413	-
				309	16658	16717	+
				310	17405	17346	-
				311	17879	17938	+
				312	22923	22982	+
				313	23967	24026	+
				314	25731	25672	-
				315	28285	28226	-
				316	29890	29831	-
				317	32778	32719	-
bjs_08523	9425196	9426470	+	302	9411346	9411405	+
				339	9411347	9411406	+
				338	9412790	9412849	+
				253	9415143	9415202	+
				313	9417515	9417574	+
				255	9420592	9420650	+
				257	9427632	9427573	-
				313	9429731	9429672	-
				290	9438089	9438148	+
				262	9438091	9438150	+
				249	9439659	9439718	+
bjs_08774	9392008	9393012	+	246	9383376	9383435	+
				247	9397085	9397144	+
				248	9398001	9398060	+
				249	9399471	9399530	+
				251	9402871	9402930	+
				330	9402871	9402930	+

## Sheet: Sigma54_HPs_region
Table 4. Details about RpoN-like promoters located in the HPs intergenic regions
Sigma54	gene	intergenic region				Promotor Predicted
70		gene A	gene B	gene A	gene B	ID	strand	start	end
	bjs_07536	bjs_07550	bjs_07549	401581	401736	no	no	no	no
		bjs_07549	bjs_07548	402199	402508	no	no	no	no
		bjs_07548	bjs_07547	403133	403128	no	no	no	no
		bjs_07547	bjs_07546	404374	404559	no	no	no	no
		bjs_07546	bjs_07545	404839	405878	409	+	404931	404990
						410	-	405399	405340
		bjs_07545	bjs_07544	406188	406777	no	no	no	no
		bjs_07544	bjs_07543	407216	407437	411	+	407354	407413
		bjs_07543	P-450	407744	407759	no	no	no	no
		P-450	P-450	408966	409146	no	no	no	no
		P-450	bjs_07540	410350	410350	no	no	no	no
		bjs_07540	bjs_07539	410642	410645	no	no	no	no
		bjs_07539	P450	411492	411490	no	no	no	no
		P450	fppS	412835	412979	no	no	no	no
		fppS	bjs_07536	413988	414129	no	no	no	no
		bjs_07536	bjs_07535	415681	415676	no	no	no	no
		bjs_07535	bjs_07534	416580	416792	no	no	no	no
		bjs_07534	bjs_07533	417066	417816	413	+	417117	417176
						414	+	417322	417381
						415	-	417686	417627
		bjs_07533	bjs_07532	418258	418578	no	no	no	no
		bjs_07532	bjs_07531	418810	419002	no	no	no	no
		bjs_07531	bjs_07530	419300	419730	no	no	no	no
		bjs_07530	bjs_07529	420055	420275	313	-	420181	420122
		bjs_07529	bjs_07528	421557	421701	no	no	no	no
		bjs_07528	bjs_07527	421927	422007	no	no	no	no
		bjs_07527	bjs_07526	422383	422388	no	no	no	no
		bjs_07526	bjs_07525	423508	424597	420	-	423913	423854
		bjs_07525	bjs_09010	424901	425078	no	no	no	no
		bjs_09010	bjs_07523	425316	425543	no	no	no	no
		bjs_07523	bjs_07522	425763	426202	no	no	no	no
		bjs_07522	bjs_07521	427100	427207	no	no	no	no
		bjs_07521	bjs_07520	427958	427981	no	no	no	no
		bjs_07520	bjs_07519	428834	428830	no	no	no	no
	bjs_07605	bjs_08792	groL	301944	306240	372	-	304640	304581
		groL	groE	307837	307963	no	no	no	no
		groE	noeI	308279	309169	373	-	308385	308326
		noeI	bjs_07609	309875	310812	374	+	310766	310825
		bjs_07609	bjs_07608	311863	313758	376	-	312334	312275
						377	-	312796	312737
		bjs_07608	bjs_07607	314479	314510	no	no	no	no
		bjs_07607	bjs_07606	315282	316358	no	no	no	no
		bjs_07606	bjs_07605	317124	318488	382	-	317430	317371
		bjs_07605	bjs_07604	320721	320860	no	no	no	no
		bjs_07604	bjs_07603	321146	323658	383	+	321638	321697
		bjs_07603	bjs_07602	324532	324848	no	no	no	no
		bjs_07602	NoeE	325131	328171	384	+	326683	326742
		NoeE	bjs_07600	328787	330514	no	no	no	no
		bjs_07600	bjs_07599	332945	332975	no	no	no	no
		bjs_07599	bjs_07598	334035	334030	no	no	no	no
		bjs_07598	bjs_07597	334847	335180	no	no	no	no
	bjs_07621	NodY	nodA	270466	270667	no	no	no	no
		nodA	nodB	271346	271341	no	no	no	no
		nodB	nodC	272002	272015	no	no	no	no
		nodC	nodS	273474	273510	no	no	no	no
		nodS	nodU	274030	274042	no	no	no	no
		nodU	nodI	275753	275753	no	no	no	no
		nodI	nodJ	276675	277172	no	no	no	no
		nodJ	nolN	277467	277721	no	no	no	no
		nolN	nolO	278106	278101	no	no	no	no
		nolO	bjs_07626	279749	280156	no	no	no	no
		bjs_07626	nodZ	280613	280699	no	no	no	no
		nodZ	FixR	281027	281754	361	+	281671	281730
		FixR	nifA	282592	282774	no	no	no	no
		nifA	fixA	284593	285109	362	+	285022	285081
		fixA	bjs_07622	285977	286761	363	-	286110	286051
						364	+	286494	286553
		bjs_07622	bjs_07621	287005	287115	no	no	no	no
		bjs_07621	bjs_07620	288340	290481	365	-	290119	290060
		bjs_07620	bjs_07619	291793	291819	no	no	no	no
		bjs_07619	bjs_07618	292456	294153	no	no	no	no
		bjs_07618	bjs_07617	295168	296363	369	-	295746	295687
		bjs_07617	bjs_07616	296598	298051	370	+	297317	297376
						371	-	297547	297488
		bjs_07616	bjs_07615	299351	299755	no	no	no	no
		bjs_07615	bjs_08809	300011	300083	no	no	no	no
		bjs_08809	bjs_08792	300861	301102	no	no	no	no
	bjs_07647	bjs_07654	bjs_08790	247088	249018	350	-	247858	247799
		bjs_08790	bjs_07653	249940	249946	no	no	no	no
		bjs_07653	OprB	250274	250458	no	no	no	no
		OprB	bjs_07651	252130	252573	no	no	no	no
		bjs_07651	bjs_07650	252931	254270	no	no	no	no
		bjs_07650	bjs_08955	255369	256893	no	no	no	no
		bjs_08955	bjs_07648	257182	257257	no	no	no	no
		bjs_07648	bjs_07647	257894	259704	no	no	no	no
		bjs_07647	bjs_07646	260431	260609	no	no	no	no
		bjs_07646	bjs_07645	260880	260941	no	no	no	no
		bjs_07645	bjs_07644	261206	261252	no	no	no	no
		bjs_07644	nolZ	261499	262127	no	no	no	no
		nolZ	nolY	262356	262461	no	no	no	no
		nolY	nolY	262825	263019	no	no	no	no
		nolY	bjs_07641	263323	264111	356	+	263374	263433
		bjs_07641	bjs_07640	264437	264467	no	no	no	no
		bjs_07640	bjs_07639	264762	265001	no	no	no	no
		bjs_07639	nolA	265293	265716	no	no	no	no
		nolA	nodD2	266290	267861	no	no	no	no
		nodD2	nodD1	268153	268974	357	+	268709	268768
		nodD1	nodY	269920	270225	no	no	no	no
		nodY	nodA	270466	270667	no	no	no	no
		nodA	nodB	271346	271341	no	no	no	no
		nodB	nodC	272002	272015	no	no	no	no
		nodC	nodS	273474	273510	no	no	no	no
		nodS	nodU	274030	274042	no	no	no	no
	bjs_08160	bjs_08141	bjs_08142	9335598	9335658	no	no	no	no
		bjs_08142	bjs_08144	9335974	9335986	no	no	no	no
		bjs_08144	bjs_08987	9336218	9336227	no	no	no	no
		bjs_08987	bjs_08145	9336483	9337976	no	no	no	no
		bjs_08145	bjs_08146	9338111	9338546	no	no	no	no
		bjs_08146	bjs_08926	9338979	9339140	no	no	no	no
		bjs_08926	bjs_08148	9339474	9340401	no	no	no	no
		bjs_08148	bjs_08149	9341440	9341442	no	no	no	no
		bjs_08149	bjs_08151	9342049	9342549	no	no	no	no
		bjs_08151	bjs_08152	9342913	9342911	no	no	no	no
		bjs_08152	bjs_08839	9343797	9344022	no	no	no	no
		bjs_08839	bjs_08154	9344635	9344681	no	no	no	no
		bjs_08154	bjs_08155	9345753	9345753	no	no	no	no
		bjs_08155	bjs_08156	9346651	9347123	no	no	no	no
		bjs_08156	bjs_08157	9347865	9348028	no	no	no	no
		bjs_08157	bjs_08158	9348575	9348903	no	no	no	no
		bjs_08158	bjs_08159	9349351	9349397	no	no	no	no
		bjs_08159	bjs_08160	9349794	9349924	no	no	no	no
		bjs_08160	bjs_08161	9350873	9350969	no	no	no	no
		bjs_08161	bjs_08162	9351441	9351436	no	no	no	no
		bjs_08162	bjs_08837	9351902	9352847	no	no	no	no
		bjs_08837	bjs_08713	9353466	9353622	no	no	no	no
		bjs_08713	bjs_08929	9355099	9355238	no	no	no	no
		bjs_08929	bjs_08841	9355569	9355702	no	no	no	no
		bjs_08841	bjs_08502	9356300	9356490	no	no	no	no
		bjs_08502	bjs_08501	9357205	9359163	no	no	no	no
		bjs_08501	bjs_08500	9360646	9361905	no	no	no	no
		bjs_08500	bjs_08499	9362869	9362973	no	no	no	no
		bjs_08499	bjs_08498	9365128	9365274	no	no	no	no
		bjs_08498	trbL	9366616	9366650	no	no	no	no
		trbL	bjs_08496	9367563	9367655	no	no	no	no
		bjs_08496	bjs_08495	9368340	9368446	no	no	no	no
	bjs_08216	bjs_08230	bjs_08783	138349	141842	no	no	no	no
		bjs_08783	bjs_08784	142806	142785	no	no	no	no
		bjs_08784	bjs_08227	143026	143453	no	no	no	no
		bjs_08227	bjs_08226	143673	143678	no	no	no	no
		bjs_08226	bjs_08225	144541	144735	no	no	no	no
		bjs_08225	bjs_08224	145144	145753	no	no	no	no
		bjs_08224	bjs_08223	146513	146757	no	no	no	no
		bjs_08223	bjs_08222	147136	147181	no	no	no	no
		bjs_08222	bjs_08221	147767	147789	no	no	no	no
		bjs_08221	bjs_08220	148243	149402	no	no	no	no
		bjs_08220	bjs_08219	150075	150684	no	no	no	no
		bjs_08219	bjs_08218	151330	151321	no	no	no	no
		bjs_08218	bjs_08217	151742	151737	no	no	no	no
		bjs_08217	bjs_08216	152119	152593	no	no	no	no
		bjs_08216	bjs_08865	154169	154569	no	no	no	no
		bjs_08865	bjs_08214	155017	155110	no	no	no	no
		bjs_08214	bjs_08213	155405	155641	no	no	no	no
		bjs_08213	bjs_08212	158960	159720	no	no	no	no
		bjs_08212	bjs_08211	160280	162919	no	no	no	no
		bjs_08211	bjs_08210	163808	164334	no	no	no	no
		bjs_08210	bjs_08209	164575	164753	no	no	no	no
		bjs_08209	bjs_08208	165036	165652	no	no	no	no
		bjs_08208	bjs_08207	165926	166369	no	no	no	no
		bjs_08207	bjs_08206	166865	168203	no	no	no	no
		bjs_08206	bjs_08205	168456	168859	no	no	no	no
		bjs_08205	FixW	169118	170356	no	no	no	no
	bjs_08240	bjs_08691	bjs_08247	116178	116342	no	no	no	no
		bjs_08247	bjs_08246	117504	117719	no	no	no	no
		bjs_08246	bjs_08245	118851	118910	no	no	no	no
		bjs_08245	bjs_08244	121713	122425	no	no	no	no
		bjs_08244	bjs_08243	122843	122843	no	no	no	no
		bjs_08243	bjs_08242	123720	123715	no	no	no	no
		bjs_08242	bjs_08241	124010	124275	no	no	no	no
		bjs_08241	bjs_08240	124592	125138	no	no	no	no
		bjs_08240	bjs_08239	126555	127367	no	no	no	no
		bjs_08239	bjs_08238	127677	128081	no	no	no	no
		bjs_08238	bjs_08750	129348	129828	no	no	no	no
		bjs_08750	bjs_08236	130894	133121	no	no	no	no
		bjs_08236	bjs_08235	133353	133501	no	no	no	no
		bjs_08235	bjs_08233	133847	135082	no	no	no	no
		bjs_08233	bjs_08232	135353	135587	no	no	no	no
		bjs_08232	bjs_08231	136746	136739	no	no	no	no
		bjs_08231	bjs_08230	137530	137590	no	no	no	no
	bjs_08251 bjs_08254 aspC	bjs_08263	dapA1	84180	84383	no	no	no	no
		dapA1	bjs_08261	85281	85325	no	no	no	no
		bjs_08261	bjs_08260	86361	87964	no	no	no	no
		bjs_08260	PurF	88280	88647	no	no	no	no
		PurF	aspC	90229	91504	no	no	no	no
		aspC	NodU	92804	93117	no	no	no	no
		NodU	bjs_08255	95057	95461	no	no	no	no
		bjs_08255	bjs_08254	95711	96079	no	no	no	no
		bjs_08254	bjs_08253	96980	97014	no	no	no	no
		bjs_08253	bjs_08252	97252	97420	no	no	no	no
		bjs_08252	bjs_08251	98438	98440	no	no	no	no
		bjs_08251	bjs_08250	100539	100540	no	no	no	no
		bjs_08250	bjs_08740	103940	105129	no	no	no	no
		bjs_08740	bjs_08691	106260	106364	no	no	no	no
	bjs_08261 bjs_08267	bjs_08281	bjs_08280	62604	62595	no	no	no	no
		bjs_08280	bjs_08279	63457	63452	no	no	no	no
		bjs_08279	bjs_08278	65229	65520	no	no	no	no
		bjs_08278	bjs_08275	65750	67076	no	no	no	no
		bjs_08275	bjs_08276	67941	67936	no	no	no	no
		bjs_08276	bjs_08274	69158	69195	no	no	no	no
		bjs_08274	bjs_08273	70234	70219	no	no	no	no
		bjs_08273	bjs_08272	70955	70946	no	no	no	no
		bjs_08272	bjs_08271	71643	71697	no	no	no	no
		bjs_08271	bjs_08270	72976	73123	no	no	no	no
		bjs_08270	fadB	74345	74403	no	no	no	no
		fadB	bjs_08267	75220	76028	no	no	no	no
		bjs_08267	bjs_08266	77226	77459	no	no	no	no
		bjs_08266	LacI	80061	80224	no	no	no	no
		LacI	bjs_08264	81317	81580	no	no	no	no
		bjs_08264	bjs_08263	82784	83264	no	no	no	no
		bjs_08263	dapA1	84180	84383	no	no	no	no
		dapA1	bjs_08261	85281	85325	no	no	no	no
		bjs_08261	bjs_08260	86361	87964	no	no	no	no
		bjs_08260	PurF	88280	88647	no	no	no	no
		PurF	aspC	90229	91504	no	no	no	no
		aspC	NodU	92804	93117	no	no	no	no
		NodU	bjs_08255	95059	95461	no	no	no	no
		bjs_08255	bjs_08254	95711	96079	no	no	no	no
		bjs_08254	bjs_08253	96980	97014	no	no	no	no
		bjs_08253	bjs_08252	97252	97420	no	no	no	no
		bjs_08252	bjs_08251	98438	98438	no	no	no	no
		bjs_08251	bjs_08250	100539	100540	no	no	no	no
	bjs_08317	rhcC2	ttsI	5781	5914	no	no	no	no
		ttsI	bjs_08323	6605	8617	no	no	no	no
		bjs_08323	virk	8966	10411	no	no	no	no
		virk	bjs_08321	10718	11179	no	no	no	no
		bjs_08321	bjs_08320	11489	13494	306	-	12360	12301
						307	+	13019	13078
		bjs_08320	bjs_08319	14977	15160	no	no	no	no
		bjs_08319	bjs_08318	16043	16594	308	-	16472	16413
		bjs_08318	bjs_08317	17835	18260	311	+	17879	17938
		bjs_08317	bjs_08316	20505	20834	no	no	no	no
		bjs_08316	bjs_08315	21846	21987	no	no	no	no
		bjs_08315	NopP	22282	22864	no	no	no	no
		NopP	bjs_08313	23180	23394	no	no	no	no
		bjs_08313	bjs_08311	23902	24052	313	+	23967	24026
		bjs_08311	bjs_08310	24281	24252	no	no	no	no
		bjs_08310	bjs_09091	24817	25040	no	no	no	no
		bjs_09091	bjs_08309	25332	26367	314	-	25731	25672
		bjs_08309	citA	26641	26732	no	no	no	no
		citA	bjs_08902	28119	28405	315	-	28285	28226
		bjs_08902	bjs_08828	28781	28799	no	no	no	no
		bjs_08828	bjs_08306	29487	29625	no	no	no	no
		bjs_08306	bjs_08305	29908	32370	no	no	no	no
		bjs_08305	bjs_08304	32665	32824	317	-	32778	32719
		bjs_08304	OmpA	33170	34122	no	no	no	no
	bjs_08523	bjs_08838	bjs_08930	9411158	9411254	no	no	no	no
		bjs_08930	bjs_08702	9411585	9411724	no	no	no	no
		bjs_08702	bjs_08532	9413453	9414521	no	no	no	no
		bjs_08532	recB	9415938	9416340	no	no	no	no
		recB	bjs_08530	9416786	9418123	313	+	9417515	9417574
		bjs_08530	bjs_08529	9419795	9419790	no	no	no	no
		bjs_08529	bjs_08528	9420997	9421032	no	no	no	no
		bjs_08528	bjs_08527	9421306	9421334	no	no	no	no
		bjs_08527	bjs_08526	9421794	9421804	no	no	no	no
		bjs_08526	bjs_08525	9422249	9422456	no	no	no	no
		bjs_08525	bjs_08524	9424338	9424500	no	no	no	no
		bjs_08524	bjs_08523	9425200	9425195	no	no	no	no
		bjs_08523	bjs_08522	9426471	9426466	no	no	no	no
		bjs_08522	bjs_08683	9427232	9427458	no	no	no	no
		bjs_08683	bjs_08521	9427535	9427656	257	-	9427632	9427573
		bjs_08521	bjs_08915	9427996	9428336	no	no	no	no
		bjs_08915	bjs_08948	9428694	9428706	no	no	no	no
		bjs_08948	bjs_08520	9429007	9429237	no	no	no	no
		bjs_08520	bjs_08518	9429646	9429815	313	-	9429731	9429672
		bjs_08518	bjs_08517	9430323	9431368	no	no	no	no
		bjs_08517	bjs_08516	9431777	9431955	no	no	no	no
		bjs_08516	bjs_08813	9432346	9432743	no	no	no	no
		bjs_08813	bjs_08514	9433506	9433862	no	no	no	no
		bjs_08514	bjs_08513	9435612	9436452	no	no	no	no
		bjs_08513	bjs_09077	9436702	9436882	no	no	no	no
		bjs_09077	bjs_08733	9438083	9438139	no	no	no	no
		bjs_08733	bjs_08889	9438356	9438947	no	no	no	no
		bjs_08889	bjs_08863	9439320	9439323	no	no	no	no
		bjs_08863	bjs_08864	9439774	9439769	no	no	no	no
		bjs_08864	bjs_08510	9440067	9440245	no	no	no	no
		bjs_08510	bjs_08509	9440537	9440532	no	no	no	no
	bjs_08774	bjs_08492	nolK	9380582	9380855	no	no	no	no
		nolK	noeL	9381855	9381834	no	no	no	no
		noeL	nodM	9382954	9384300	246	+	9383376	9383435
		nodM	bjs_08488	9386080	9386399	no	no	no	no
		bjs_08488	bjs_08487	9386616	9387472	no	no	no	no
		bjs_08487	bjs_08486	9387830	9389404	no	no	no	no
		bjs_08486	bjs_08485	9389705	9390650	no	no	no	no
		bjs_08485	bjs_08774	9390867	9392007	no	no	no	no
		bjs_08774	bjs_08846	9393013	9393157	no	no	no	no
		bjs_08846	bjs_09086	9393701	9393731	no	no	no	no
		bjs_09086	bjs_08724	9394464	9394470	no	no	no	no
		bjs_08724	bjs_08483	9395828	9395976	no	no	no	no
		bjs_08483	bjs_08482	9396781	9397033	no	no	no	no
		bjs_08482	bjs_08868	9397865	9398759	248	+	9398001	9398060
		bjs_08868	bjs_08894	9399132	9398825	no	no	no	no
		bjs_08894	bjs_08714	9399218	9399973	249	+	9399471	9399530
		bjs_08714	bjs_08726	9401500	9401548	no	no	no	no
		bjs_08726	bjs_08630	9402861	9404077	251	+	9402871	9402930
		bjs_08630	bjs_08631	9405335	9407120	no	no	no	no
		bjs_08631	bjs_08632	9407538	9407700	no	no	no	no
		bjs_08632	bjs_08633	9408329	9408886	no	no	no	no

## Sheet: Sigma70(RpoD) - USDA 110
Table 5. Original list of TSSSs with predicted RpoD-like promoters from USDA 110 obtained from Čuklina et al., 2016
Supplementary Table S7. List of TSSs with predicted RpoD-like promoters (original data from Čuklina et al., 2016)
Coord. and strand indicate TSS preceded by RpoD-like promoter. The sequences upstream of the TSSs are displayed. Nucleotides with information content (IC) above the corresponding cutoff are set in capitals. Left and right indicate the positions of the particular motif boxes with respect to the TSS position
Coord. and strand indicate TSSs preceded by RpoN-like promoters. The sequences upstream of the TSSs are displayed. Nucleotides with information content above the corresponding cutoff are are set in capitals. Left and right indicate the positions of the particular motif boxes with respect to the TSS position
coord	strand	p-value	score	Promoter ID	Information_content_cutoff=0.6
					sequence	left	right
15843	+	0.0626125	1.49011	6	atcagggacgccctcactcgagccTTGacgggcgcacgcccgacgaggcTtacttcggca	-36	-11
15943	-	0.0137468	2.03306	7	cggttgtttggacagcgccccgctgGATTTaagtggattcctgccgggttAtgcTgaacg	-35	-10
22463	+	0.0136409	2.03659	8	gcaccgcagccagacatttaaactaTCGagcgatccgctattcgtcgatAaggTgcgcga	-35	-11
71802	+	0.00186397	2.6205	9	taagggtatcggcgccatcgatctccTTGatcccgagggcatgggggttAGgaTcgactt	-34	-11
72427	+	0.00243587	2.54809	10	atcttgccggtaacgatggggcgggcTTGaaaaacgctctcagcggcgGcAAtcTCggct	-34	-12
72694	+	0.0124335	2.06177	11	gacggaaagcctggtcgcgacgcagcTTGcaatcgacgaggtgaacgccAAgggTggcgt	-34	-11
74059	-	0.015399	1.9946	12	ctgttccgtgttctgaaaaagtagATGCAattgctgcgtgtcgaatggAtaaTcatggag	-36	-12
76254	-	0.049946	1.57925	13	aggtggcggcgctggctatttttcTGGcccgaatccgcttccggcgctAtgacacagctc	-36	-12
82184	-	0.0318782	1.74471	14	tgctgctgttgtcgctggccgggaTTGTcatctatggggtgctggcgctAgtttcccacc	-36	-11
84874	+	0.047849	1.59542	15	tcgatcgcttctggcccaatcgcttCTGGcccatgtgaaagcaacgcgAtAaaaCcgcat	-35	-12
85287	-	0.0981551	1.31995	16	atcctgcgcgaccagcatcatggccGcGctgttgccaccatggctggtgAtaatgacgag	-35	-11
87548	+	0.0191693	1.92198	17	catcacctgcggcaatccgcttcagTTGctattgcgaattaatcgcaAtAAggTttgcag	-35	-13
93999	-	0.0225371	1.86572	18	attgtcgcgagcagagcgggggcTTAacgtctgattcaactttgggtAtagttcatccca	-37	-13
96177	-	0.0221347	1.87255	19	ggcgttcgtcgagcggtaagttctgTTGaatgagtggcgcgatctcgcgTcaacactcaa	-35	-11
97088	-	0.00525301	2.33048	20	cggcatcaattgcatccgaaacgaggTTGattattggtctcaatggcgtAgAtcaCacac	-34	-11
97104	-	0.0396094	1.66675	21	caagtgccggtttgatcggcatcaaTTGcatccgaaacgaggttgattATtggTctcaat	-35	-12
100760	-	0.0105484	2.11333	22	gccaacgcggccacccggcaagcgagTTGcgcagccgccatatctgcgacAtcaTgaagc	-34	-10
103154	-	0.0893436	1.35474	23	agcaaccagcagcaatgaacgcatgTTGtcctcccggtcttgtcgtgatCGaaaTcgata	-35	-11
103449	+	0.0343352	1.72022	24	gtgaagcgctgcgtctgatccccgggTGGccaagccggcgcgctttggctAtggTtcgcg	-34	-10
107857	+	0.000148271	3.20731	25	gacaaccttgtatgccgtccgtcacaTTGacgctacctagatcgtcagtAtacTgtcaat	-34	-11
111944	-	0.0116498	2.08022	26	aaccggatcccgcgtgacatccccaTTGaaaaattgcaggaaacgttgaaAcaaCagggc	-35	-10
114332	+	0.0737116	1.42874	27	tcgcgcggctgtcacaagatcgcagTTGctcttgattgtcggacctgagAgaaGggccgc	-35	-11
115445	-	0.00779479	2.21227	28	cggccgccccacgccggaaagataTGGatcagggtgcgtggcctcggccAtagTgcaggg	-36	-11
117020	-	0.0311792	1.75425	29	ggaaggcctcgcggagcgcggcatcGCGacgctccgcttcaatttcccctAtatggaaaa	-35	-10
120125	+	0.0904874	1.34996	30	tcgacagcaacgagccctatgtcaTGGGacatgcgatcagctactcggCtAaTctcgcaa	-36	-12
128223	+	0.0228548	1.86063	31	gtcatgaaattcccgagttccatggGTGAcaagccggcgataaagaggcAAAaaTtggcc	-35	-11
132420	+	0.00465993	2.3581	32	ccgcagatgggcttgcgatcaacgcTTGtcagggccatggctttttcagAtcaTcgggcg	-35	-11
141042	-	0.0222194	1.86978	33	gcgcgagctgcacgcccctcgcgcTTGctgccctctcgcgcatgcggcATgaTtgcggca	-36	-12
141951	+	0.0544576	1.5443	34	atgacctacctcaacttcggacggaaCTGGacacgcggctttgccgtgaCtAtttcaagg	-34	-11
150199	+	0.0775879	1.40951	35	cccatcgagggccccatcggcggaTTGaccgtgatccgctttcccaataaccacctgatc	-36	NA
152975	+	0.006185	2.28609	36	cttgcgcatgccgacgttcgcgaccTTGgcggtcggaacgcgcagcgtcAtctTgtcctt	-35	-11
153534	-	0	4.38944	37	aaccaggcctaaagacccctaaatcaTTGatttttgcgggaaatgtgctAtatTgggcac	-34	-11
153624	+	0.0292305	1.77602	38	atcaatgatttaggggtctttaggcCTGGttttcggcgcgaacgaaggtAttaGggttaa	-35	-11
154005	-	0.047849	1.59614	39	ccgtcatgatcggccgtccccgaccTTGcggcgccgggccatccgcgctAcgcaagccgc	-35	-11
158068	-	0.0766559	1.4142	40	acgtaacaggactcaacagggagtcaGCGattcggccgcgattcgttctAgagTcgttcc	-34	-11
158159	-	0.0289128	1.78161	41	taaggaacccgccatcgaaacgtcgcTTGtgcggcagcccaaaactccatCtagTgcaat	-34	-10
159789	+	0.000338904	3.03557	42	ccgggcatgaatcccgccccaaaaacTTGacgtcccgccgcttcccccctAtacGtccgc	-34	-10
160300	+	0.0166487	1.96932	43	cagtagagtttgtgtagcggccggaTCGagagatccggccgtttttgttTtagggattcg	-35	-11
165161	-	0.0380632	1.68302	44	acacagccgtcgtcctggcgaaagccAGGacccataaccaccgaaccgagTtatTgtgaa	-34	-10
170537	-	0.0696871	1.44926	45	cgggcgggcatgtctgccgtgcggcTAGcaatccggcatccgctcactAcacttccatga	-35	-12
172163	-	0.0635021	1.4848	46	tcgccctatcgcggcttcggcggcCtGtccggcatccggctggatgcgaaaggcgaacgt	-36	NA
174377	+	0.0255661	1.82286	47	gaacggctcggtcggcgcttccttgCTGTtacggaatttggaattggatgAtgaTgtgct	-35	-10
178115	-	0.0346741	1.71693	48	tacgcaggtcaaaagtcgggcctcTCGacagattgatcaatcttgattAcAtaaatcaat	-36	-12
178170	+	0.013768	2.03278	49	tttcatattgatttatgtaatcaagaTTGatcaatctgtcgagaggcccgACtttTgacc	-34	-10
180167	-	0.00552837	2.31567	50	tcgcagctaattgcaatgtcaagacTTGaaggtttttgcattgcgtagtCAaagTcagcc	-35	-11
185286	+	0.00328313	2.45767	51	cttctttccgcaggtccgaaatcgcTTCGccgcctcgccccgtcctccctAtatTgagtt	-35	-10
186540	+	0.00305014	2.46853	52	aacgggctcgtgatccccgctcgggTTGcgaccacatgacccagaggttAgaaTtttaat	-35	-11
191753	+	0.016225	1.97772	53	tgcagaacagatagggcgtgcactccTTGccttcgtagagctgcggatagAtgtAgagcg	-34	-10
192394	-	0.0766559	1.41404	54	tgccttcggcgcggcgctcgccggccTTGccggcgcgctgatcgtgcctGtcttcagcct	-34	-11
195992	-	0.0273665	1.80084	55	tgcatctatatgcacttcaattcTTGaatattcaatattttcaaaatAggATcattgccc	-37	-13
196051	+	0.000571901	2.88307	56	ttgggcaatgatcctattttgaaaataTTGaatattcaagaattgaagtgcAtatAgatg	-33	-9
196069	+	0.00991294	2.13526	57	ttgaaaatattgaatattcaagaaTTGaagtgcatatagatgcagcaTTgaTtgcaagac	-36	-13
197006	-	0.0515134	1.56507	58	cgcggatggaccaaggacaggaaaTTGatcagccatgcaaacggacacAcacTtctcgca	-36	-12
197785	-	0.00345259	2.44472	59	gacggacaagtccctgtcaaaataTTTGcagccaactaatgcattccggCtAtTggatga	-36	-11
200201	+	4.2363e-05	3.53152	60	cgcgcatctcgagcgagccgccgagcTTGatgtcggtgccgcggccggccAtgtTggtcg	-34	-10
201940	-	0.00190634	2.6073	61	tgaattagccgcaatgcgcccgccgTTGacaaggccctgaccgggccAtAtctCtgcccg	-35	-13
202003	+	0.00938341	2.15866	62	ggcagagatatggcccggtcagggccTTGtcaacggcgggcgcattgcggCtaaTtcatc	-34	-10
202342	-	0.00876914	2.17995	63	gaactcctcgctgtcggcgaccttcTTGtcctcggcggccttggacacgAtctTcatgtc	-35	-11
204843	+	0.0778844	1.40781	64	tggcggtcaccgcgtctcaatctccaTTGtcgtcccggacaagcgcgcccAaagcgcgcg	-34	-10
206804	+	0.00821842	2.19772	65	gtggacgtgctggtgtttgcccgggTTGTGGaggtcaggtgaagtcccAtAtaaTtcaat	-35	-12
211160	-	0.0568512	1.52814	66	tcacgaggcggctcatgacgacgcGTGCattccctcataaggatcagtAtggTgacccgc	-36	-12
211576	+	0.0448201	1.6219	67	cagcgacgcccatgcctcggcccggaTCGaggacatcgacggcagcgagAtcaTcaagcg	-34	-11
212567	+	0.000550719	2.88956	68	ccttcgcgtctggcaggcgttttgcTTGGcaaaacaagccccaattcgctAtacGgcgaa	-35	-10
214324	+	0.0174112	1.95666	69	gcccgtcaccttccgcaccctcgacaTCGgcggcgacaaggcgctgccctAtatGgaagc	-34	-10
216983	+	0.0244435	1.8339	70	gccggacagggccaggcccgaaataTTGaaacccttttgacggctgcgGcgTtggTggtg	-35	-12
217112	+	0.00853615	2.18442	71	aagccggattggcctgtaaaaaccacTTGGaatatcccttgggaacgactAcctTctact	-34	-10
219380	-	0.00364322	2.42834	72	gacgacgcggcagttgtatttgtgcTTGagttcggcgaccccgccgacATgaTcgccatg	-35	-12
219921	+	0.0406261	1.6582	73	cgagcaaacgtgttcctgcgtgccgATGacccctcggtcgcagccaggctAcacatgaag	-35	-10
222495	-	0.045159	1.6191	74	tgaatctagctgtcgcgcagcttatTTGGaccatgcgcgtgcgctgcacAcAtaaGtgag	-35	-11
223778	-	0.0218381	1.87698	75	gtcaccggccgattgacatgccgcaATGacgttaacaggatgccgtccgAgacTggcgag	-35	-11
226451	-	0.0928597	1.34018	76	caggggaggggggcattccccgcaGGGaatcatttagaaattgcccccaAtagTcgtgcc	-36	-11
226584	+	0.000593082	2.8558	77	gacggagggtgagcatcgcggtgaaATAAcattggggagcaaaccggatAtaaTgccgtc	-35	-11
227940	+	0.0299295	1.76783	78	cgcagtccatcgcttgcggacagcgcTTGaccacaggtgtgatcacgttCcAtctaacaa	-34	-11
228257	-	0.0223889	1.86808	79	tcgagcatgatcttttcggaaaaccgCTGCacacttttccggatcatgctCtaaTtgcgc	-34	-10
228850	+	0.00815488	2.20037	80	gttcacaaagcccttgaagtggtccTTGatgccggcccgcatgtcgtcAtAgAgCggctt	-35	-12
231238	-	0.0193175	1.92027	81	tgaatatagaatgaacaatatttcTTGatgtgcaagaggtattatgagAgcaTgaggtta	-36	-12
240226	+	0.000783716	2.78268	82	acaatgcgtcatattcggggtggccCTGGaagaacacgaagcggctggcAtatTggcgga	-35	-11
242365	+	0.00965877	2.14709	83	tcgcctagagatcgaggaagtaaccCTAacggttattggtgaattggctAaaattcgaat	-35	-11
244262	+	0.00180043	2.63394	84	cccggagccagggacgcccgtgaaccTTTGcgcccgctgtcttgacccatAtatTggttg	-34	-10
247641	-	0.0310944	1.7553	85	gcgcgcaggctggtcgacatctgccTCGatgccggcgtcaatttgttcgAcagTgccgac	-35	-11
249082	+	0.0564487	1.53094	86	ccaatggatggcacgagccacgcagaTAGccgcgctgcagcaaaagcattAggaTgtccg	-34	-10
252875	+	0.033954	1.72544	87	ccacattcgattgacgagacgtcgaTTGcggcggcgacatggtccttggcAtttTgcggg	-35	-10
253304	+	0.038974	1.67267	88	agcacgaaaatcggccggctggataTTGtggacgcgatcaaatcgcggcAtcaAcgtggc	-35	-11
268262	+	0.0790917	1.40251	89	gtcgagccgcttcgcgacgccgcggTCGaacaggtccagatgttcgggcAgaaCgacgcc	-35	-11
270397	-	0.0975196	1.32279	90	gagagatcattgtcatgaatgtcagtGTGcatgacgtgggccctccgttAgaagtgcgtc	-34	-11
270564	+	0.0412828	1.65234	91	cgctctgtcattcacgacaacgttcCTGacgtcactcgaaatccaagcatAggaTtgaac	-35	-10
282316	-	0.0113321	2.08992	92	atcttcgcatcggccttcggcacgcTTGccctgtctttctggccctatAtgaTcccgttc	-35	-12
286986	+	0.00760416	2.22302	93	attcgtgcagccgtcggtgaggatgGTGacggattgcgcgatgttgtggAtgaTcagcgg	-35	-11
295388	+	0.0364534	1.70035	94	gccgagcccgccggagaagatcgttTTGacggccgcgaacgctctcgcctAcccTtcggt	-35	-10
297062	+	0.0974137	1.32301	95	ccaggcccaacactgcaacttcatgaTGGacatgcccgacatgttgtgcAcaagagcgaa	-34	-11
298173	-	0.0926267	1.34163	96	cgattgccttcctggccggcgatcTCGacgcggcggagcggtattgtacgAtgctgatcg	-36	-10
298564	+	0.0470229	1.60448	97	caagaagtcggtcggccatcatccggTCGacaggattgccggaatcggctAcggcgtccg	-34	-10
299139	+	0.0357967	1.70684	98	cccgcgtgcagcttctccaatgcaTAGGCacgcgtcgtatccagcaagcgAtaaTgagga	-36	-10
301119	-	0.00828197	2.19437	99	gcggatgcggacgatatcgttgccgTTGAGagtagcgccgcagcgattAGgATtttgaat	-35	-12
303656	+	0.0147211	2.01283	100	ccggctgctgtcacgaattcgtgtaTCGaacacgagcgcgtcgggtgccAGcaTcgacga	-35	-11
306395	-	0.0545847	1.54324	101	gatcgcgagagttcggatgggccaTTGGccagaagaatttcagcctttAtccTcagcagg	-36	-12
306761	+	0.0893436	1.35474	102	ccccgtcttgcacctgccactaggTTGcgatgacgcttgaggcctgcaAtttcgcctcag	-36	-12
317927	-	0.000910805	2.76281	103	acccggcggcgcgttatcgtttgtTTGaaagttacatacagaatatgctAAgtTtcaagt	-36	-11
317930	-	0.024274	1.83772	104	ttgacccggcggcgcgttatcgtTTGtTTGaaagttacatacagaatAtgCTAagtTtca	-37	-13
317965	+	0.00269005	2.52166	105	tcggcagtctaccgcaattttctacTTGaaacttagcatattctgtatGtAActTtcaaa	-35	-12
324445	-	0.0389528	1.67318	106	ctcctatttcttccgaagtcgccgTTGacgcaggaacttgatcggatAgAtgcTacgctg	-36	-13
324476	+	0.0119252	2.07316	107	ttgatccagcgcaaacactctttcggTTGacagcgtagcatctatccgAtCAagTtcctg	-34	-12
325752	+	0.00673572	2.25927	108	ggacaaggcctgggtcaccttcgatcTTGGatacacacttcccgaaacctAtctCaagcg	-34	-10
335723	-	0.0135562	2.03961	109	cgaaaccagttccaacgtgcgcgcCTGActttggtttcatttcgtggaaAtgaTgacagg	-36	-11
343595	+	0.0521065	1.56161	110	gccttaccaacccgtggggcgccgtgTTGcggctaaccggaaaacgccttAttcTttgaa	-34	-10
348039	-	0.0878821	1.36102	111	ggcatgccggcctggaaagaggtcTTCaccgacgagcagttcgaccacAtcttttccttc	-36	-12
351113	-	0.097795	1.32148	112	atttgcactactaccttccgcctaTACTAagcgcgacaaggcgatgctGtAatttcgaac	-36	-12
351235	+	0.0733092	1.43049	113	attggcggcttttgccgctcatctcgTTGtccgggcttgcgtcttgcccTtAttttacag	-34	-11
351910	-	0.0912287	1.34693	114	agcacccctagtacttcctggcgaTTGatcgcagccgggcgccgccctAGtcgtgccata	-36	-12
352175	+	0.0221559	1.87163	115	gccgccgtctactaccaagatcgcgATTAcaacggcgtgggcgcgtgctcCtatTcgcaa	-35	-10
352446	+	0.00465993	2.36113	116	tgacgcgcagtccccaaaatcccagTTGCaaagttccgttcgcgctgtctCtaaTtggaa	-35	-10
354361	+	0.02707	1.80413	117	tgacaccggcgactttaacgcttcgcTCGacgccgcgatgaaggcgatcgActaTgccgg	-34	-10
354973	+	0.0882421	1.35946	118	agaaagcgccttctacgatccgaccaaCTTCaccttcccggccggtacctAtatctgcga	-33	-10
355198	+	0.00775243	2.21325	119	cggccagccggtcacggcctcgttcATGGactatgccatgccgcgcgccgAcgaTgtgcc	-35	-10
356282	+	0.062782	1.48916	120	gactatttcggcgagcggacttctgtCCGacatccacggcacgtcggagtAtcgTgcgaa	-34	-10
356450	+	0.0605791	1.50012	121	attatgcgcccatgcatgaaaaccgcTTGcctcgctggcgggaaggcgagAaaagttaat	-34	-10
359100	+	0.0101671	2.1289	122	tatccttcatgggacgcgcaaggggcGTGCaaacgggacgacatttgactAtcaTatgca	-34	-10
365746	+	0.0202072	1.90553	123	cctgcgccatgcgctaacctcggctCTGGtcagaagagggctgatctgctAgatagtctc	-35	-10
365748	-	0.0116498	2.08107	124	caaggcttgcgctccgaattccagTTGacggccggccggctccggtccAAaaTagttgca	-36	-12
367095	-	0.0454979	1.61559	125	atagcgaagatcaaacaagggggtTTGaccatgccctcgatattcgatTTtctgtaccgc	-36	-12
369783	+	6.35445e-05	3.45533	126	gcgataatgccgaatctccaagcggTTGacgccccctctccccggtttgAtaaTgcacat	-35	-11
371878	+	0.00739235	2.22973	127	tcagtcgccaaggacaagccgaacaTCGatctcgagatcaccttcgactAcaaCtccgcc	-35	-11
377299	+	0.0102307	2.1225	128	caccccctgactatttttgaccgcTTGGagcggcttcccgtcccgggAtAaacTcacgcg	-36	-13
389809	+	0.0149753	2.00625	129	ttgacgcgcacggcggccttatcgaTTGacacggcggcccgggagtgttCAcgtCgtccc	-35	-11
390339	+	0.0942577	1.33498	130	aacaggccggcatcgttgctgcgcatcTTGtatccgggaagatggtccatAtctcatcgg	-33	-10
390734	+	0.00895978	2.17177	131	tggcgccaccaacaaaagccgtggcGTGacctcgaaataaatccgcgctAacctcttgag	-35	-11
393242	+	0.0168605	1.96688	132	gcatcgatcgatctcatttggaatTTGGtgcggcgaggcgcctgccgctAtccTctgcga	-36	-11
394473	+	0.0264133	1.81372	133	cggccggcctaagtaatcatccgtaaTTTCaaagtccggggcttttcatcAtAtgaCggt	-34	-10
396352	+	0.0022876	2.57974	134	ggcgggaggcatcgacgacgacgagcTTGgccttggcgccctgctccttcAtcaTgtcga	-34	-10
396929	+	0.0459427	1.61255	135	aagaccggccacgcgcgcgcatacaggTTGagtagcgcgatagcgtctttAggtTtgagg	-33	-10
396979	-	0.0414522	1.65117	136	ttagctcaaattttgggcaatctaTTGcgggacaccctatatcccgttAaaggtttgttt	-36	-12
396991	-	0.0181314	1.94497	137	atcttcagcgacttagctcaaatttTGGGcaatctattgcgggacaccctAtatcccgtt	-35	-10
397193	+	0.0789011	1.4032	138	cgactttttccgtgactgccatcacaTTTGtttttcctgcgaatccgggtAgctttttca	-34	-10
398150	-	0.0477855	1.59686	139	gccgtggtgtcgcagtccggcacaTAGacgccgaagccgagatcctgtTtgaTctgggcg	-36	-12
399110	+	0.0761263	1.41653	140	tgaaagcttaatcgttaggcaagcgcTGGccgggcggccaaaagccgaccAcaaTtgcgc	-34	-10
399924	+	0.0551355	1.53923	141	taacccagccctgcattttgcgtgcTTTTcttggcttccagcagcgcgtAAaagtacgac	-35	-11
404064	+	0.052869	1.5563	142	tttgtccggtccttggcgcagcgacgCTGGcaatccgcggaatcgggacgAtAtaaggtg	-34	-10
408795	+	0.0656415	1.47295	143	aggccgccggccatcaggatgccgcgcTTGacgtcgtcgacgcgcgacttGaagTgcatg	-33	-10
414695	-	0.0692212	1.45227	144	agttgtacggaacccgagccttcactATGGattaaaggccgctgactacaAtctccgata	-34	-10
418891	+	0.039207	1.67105	145	gatgaagacgcgccccgatctcaggGTGGtctacacgtcaggctataccgAgaaTgcgat	-35	-10
419828	-	0.0505179	1.57386	146	ccgcaattaggcgccatgccgctacTTGtgcgttaagtctatgtcccgtAcaaAtacggg	-35	-11
426564	-	0.0907416	1.34895	147	gtgttccacgagcgggcgcccaccaTTCcgttgatcgcgatgtccggctAcgctttcgca	-35	-11
426751	-	0.0470653	1.60408	148	tattctcgttgtcgacgacgacccgATGGtgtgcatggccatcgaggtctAtctTcagct	-35	-10
427250	+	0.0984305	1.31907	149	gcagcccgtctgccctctaacgggtatATGGacagcaccacaacctgtacaAtatgcttt	-33	-9
429539	+	0.08157	1.39006	150	ccgtacttctacggtttgggattttcaCAGatggctaatcataggtggcgAtagTcgcgg	-33	-10
435353	+	0.0122005	2.06691	151	gggcggcgatactcggccttcaccgGTGGcaagaacagccacaatccagtAcaaTccggc	-35	-10
439567	+	0.0160132	1.98288	152	tggcgggaccatcgggacagagttcgTTGcccgggcccaacccgacggctAcaccgtgct	-34	-10
440422	+	0.0144246	2.01829	153	ccttgataccggcttcgctgatgagcTTGccccatttcgcgctttcgctTTgaaTgaagc	-34	-11
451321	-	0.0824808	1.38611	154	gcagagtggttgaatgcaccgcacTCGaaatgcggcataggtgcaagcCtatcgggggtt	-36	-12
451426	-	0.0238292	1.84468	155	cagcggattttcccctttcgcgccTTGtctggcccgccatcctcgcctAttaacgccccc	-36	-12
452495	-	0.0789858	1.40286	156	tggttaggttaagggacggattgcgTTGcagtgcatggggcacccgctAcggtcgaatct	-35	-12
453712	-	0.0386774	1.67665	157	cccgtccgccgattcttccccggcgTTGcaaccaacgggttcccgcgccGttgtccccca	-35	-11
453729	+	0.0230455	1.85863	158	ccagttcgtccgttgccatgggacccTTGcccgcttgcgaaatctgggggAcaaCggcgc	-34	-10
453856	+	0.000169452	3.18019	159	aatccgggcctttttcagcggttttccTTGacttgcggcgtccggcggctAtaaGtccca	-33	-10
454485	+	0.00300777	2.47729	160	gaattgatgcgtgagaaattatgaaATGattccgtcaaggaattgatctAgaaCtactca	-35	-11
454682	+	0.0597954	1.50767	161	gcgcggcaccacctggcatcccggccTTAatgtcggcatgggcacggaccAcacTttgtt	-34	-10
456726	-	0.0594777	1.51037	162	tggcgggcttgtcccagtcgctcacGTCAttaaaacgaccgcaagcgacgCtaaTcgcgg	-35	-10
456744	-	0.0557074	1.53505	163	atccgttcaattcggcggtggcgggcTTGtcccagtcgctcacgtcattAaaaCgaccgc	-34	-11
458654	+	0.0928597	1.34018	164	tcttctgaggagtatgggtcccggccTTCgccgggacgacattggagtgtAggttgcggg	-34	-10
458707	+	0.0808922	1.39361	165	ttgcgggcacccgcatcactggcaggTTGtcaccggcgctctaatatcgcAgcaTtaaac	-34	-10
461530	+	0.0659592	1.47111	166	ttgcaccgtttaccgggcctgccgccTTGcgccggccatcgtcctgctgcAaaaGcaggc	-34	-10
462951	+	0.0636928	1.48329	167	gagacctgccataccctccccgcccTTCGcaaaagcgggatttccgtgctAggacactgc	-35	-10
464619	+	0.00182161	2.62839	168	cgatcccaggatcgaggtgagctgtcTCGaatccgtcattcgcacgcgctAcacTatcga	-34	-10
465011	+	0.0701955	1.44714	169	acagactgtgcggatcggggctctcTGGCatattgaaacccttaaccccAcAtgaTgtag	-35	-11
465456	-	0.0286162	1.78497	170	ggctctttgagcctctagatcgccTTCGccgcccctgggccctgcgtgtAcaaTctctcg	-36	-11
467249	+	0.000105908	3.29699	171	cccgttccgcagttatggacaactcTTGatcctcaacgccgggggcggGtAtcaTgtcct	-35	-12
473379	-	0.0888776	1.35671	172	agcacgaaggcggcgagctcgatcTGGccatcgagcggctggaccactAcaagagcatcc	-36	-12
478047	+	0.0705344	1.44439	173	aaccatccaccatgcggctgcccagcTTGacgacgaggccaccgatgatCgagggatcga	-34	-11
478631	-	0.0158438	1.98468	174	ctcgtgcctttaatttggcgtcatgTTGcacgtgcgcgcctgctatgttAgcaaagccgc	-35	-11
478920	-	0.00665099	2.26328	175	tctttaactttaacgattcattaacTTAactattacttatgaatactgtAgagTgaagtc	-35	-11
479855	-	0.0350978	1.71184	176	gaggtggacgtcgatccgcagagctTTTTGtaaggctgccgtcgccgccAcAttcTccgc	-35	-11
482185	+	0.0384656	1.67951	177	gctagcgccgtgaggcggccttagcGaACGataaacgagtgtgatgcgAtAtacTgtgcg	-35	-12
483252	+	0.0729279	1.43287	178	tagcaagctcttggcgcgcatgcctcTTGcgcggcgcccgcggttcggtcaAtcgTgggg	-34	-9
484620	-	0.00364322	2.43285	179	tcggaggccatcaaggaagccgcgcTTGcagtcggcaagcgggccatccAtatgtaggcg	-35	-11
485666	-	0.00413039	2.39189	180	agttcctgatgaagaagaacaagaTTGacgtgctcaagggcaccggcAAgaTTcttggca	-36	-13
487318	+	0.0596048	1.5087	181	cacgcaccacgggcacgacgaggcccTTGtcggtgccgacggcgacgccgAtgtgatagt	-34	-10
491336	-	0.0692212	1.45212	182	aattcacttcttcgtacttttccggGCGaagtttcgcagcaaatagggtAaatggtgcca	-35	-11
493989	+	0.0706191	1.44393	183	gcccttggagattggaacgccgaacTCGcccagcagcgctttggcctgAtattcatggat	-35	-12
494047	-	0.0420241	1.64666	184	aagatctcgatgtcaaagaatccgggTTGcagttcctgtggtatatggtAtgccagccac	-34	-11
494901	+	0.0128995	2.0558	185	acgaaggcgtcgggggcatacttcTTGatgccggcgccgacctgctccAtgaCcttgagg	-36	-12
495224	-	0.0475737	1.5986	186	ccgacaattgggcatccaccgacTTGaacgggcgaagcgaaagggataaccaccctgtca	-37	NA
496633	-	0.0353731	1.70927	187	atacccctgacaccaattcacggcTTGCaatttccgtccgtctctggcgGtaaagagcca	-36	-11
498147	+	0.00963758	2.14721	188	gtgcatgaacaatccgtaacgcctcTCGaccgcgctatcggagttgccAtAtgaCcggac	-35	-12
501575	+	0.0653449	1.47436	189	cggcgagggcgacattcggccgcgcGTGGacggttgcagcgaatgtgttAgtttcccaca	-35	-11
503816	-	0.0103789	2.11884	190	tcttcaaacagccctcgagagccccTTGcggaggggaacggttggcgcaAtcaTgcgatt	-35	-11
505421	-	0.0141492	2.02372	191	gaacggtggctcactgcgaagtgagTAGaaggttaaacgaaggcggcctAtcaCaaggcc	-35	-11
506204	+	0.00745589	2.229	192	aaccggccggcgagatgtggtcggtgGTGatcttgtcgccgaacatggcgAggaTgcgcg	-34	-10
508227	+	0.025439	1.82425	193	gccgaccttaagggtctttttgcatTTGaagctgtcgagcgaggtcatGtAggaAatccc	-35	-12
508322	-	0.0382114	1.68202	194	gattgctgcggcacgtttgtggctGTGGcggcgcggttagaaagcttctAtaaGcccgga	-36	-11
510129	+	0.0331279	1.73312	195	actttcgctgcccgcttttatgctgaTTGcgtgagtgctgacctgtgattAtcaGaatac	-34	-10
513713	+	0.00307132	2.46666	196	gccgttccggctcccaaacgaaagtcTTGaccgaaagtcctgccattgcTCgATgtTccc	-34	-11
514515	+	0.0379573	1.68492	197	acttcgttctcctcggccatggtttACGAaacgttcagggctcgcctctAAtgaTagcgg	-35	-11
517992	-	0.0115651	2.08267	198	cgtcctggcgcccggcggcaaatcaCTGGccaagcggccaaggatcgccAtAtaaGgcag	-35	-11
518997	+	0.0895554	1.35415	199	gatcaatgttttcgtgccactgaaGTGagaccgatgaaaaagcctgccGtactcgccgcc	-36	-12
521134	+	0.000974349	2.74162	200	ggggcgttccggcgccctaactttccTTGacttttgggcgggagcggcgTTtaaCcccgc	-34	-11
523600	-	0.0673572	1.46406	201	ggctcgccgtccgtggtgacggcggcGAGcccgatcaggtcggtgtggtaAtattcgtcc	-34	-10
526965	+	0.00804897	2.20493	202	aaacgccaaaaaacaagacagacggGTGacaaacgctccggcttgccttAtagCagcggc	-35	-11
527544	+	0.0300989	1.76544	203	tgcgtcagccgtgcgcgtcaaagcccTCGcgcttccaaatctccctgctAtAtattcttg	-34	-11
530217	+	0.00491411	2.34223	204	cgcgccaccgctgctcatttggctgTTCattcgcggtcgctcccaagatTAaaTtaggga	-35	-11
531790	+	0.0118616	2.07431	205	ttcttggcccgatcctataaagcgggATGCaacgccgcggaacccgcgctAtgaGggtct	-34	-10
532326	-	0.0314122	1.751	206	ccaaggccggtacgcttgatggtcTTGaggtactgcttcggaatgatcAtgtCggtgtcg	-36	-12
536679	-	0.021245	1.88723	207	tacgagatcgactacgccgcgtccTTGacgctgcggaattccttcgcgAccttgtccagc	-36	-12
537496	-	0.094173	1.33539	208	gcgcgtcgtggtctccacctatcaaTCGgtgtcgggcgccggcaaggatGcgaTggacga	-35	-11
543648	-	0.0403719	1.65978	209	tcgactcgatgtcgtgcgcaggcGTAACGaaagcggacgcatcggcgtAtAttcGgtgtc	-37	-12
545486	+	0.0471712	1.60337	210	ttttggtcatgcaaactgtctccgTTGcttcatcggggcggtttttgCtAatccagccct	-36	-13
547315	-	0.0470229	1.60468	211	gcagtagacgccacgagctccgtcaTTGcgagcgcagcgaagcaatccAgaaTctctccg	-35	-12
549498	+	0.00902332	2.16967	212	caaaagatgaatatatattctattctTTGtcggcacaccattgctctggtAtacCaagcc	-34	-10
549515	-	0.0189998	1.92689	213	ggcctgcgcaatcaccaaatcgccATAAatcgaaccgtggttcagcgctAcagcgttgat	-36	-11
549599	+	0.0464299	1.60838	214	cggttcgatttatggcgatttggtgaTTGcgcaggccaaatcgactccgtAaatagagcc	-34	-10
549912	+	0.0653873	1.47408	215	catcggccggctgatcgtgttcggcTACacctgggcgctgatgcaccatAtgcTgagcgg	-35	-11
550387	+	0.0721654	1.43586	216	tggtgatcgaggactacgtccataacGAGaagctgaagctcacggcgatcAtgcTcaaca	-34	-10
552559	-	0.0201436	1.9078	217	gtcagcgacgggtcgatgttgttcTTGatccagatcaggccgtccagcACcaTcggaccg	-36	-12
557752	+	0.0111203	2.09734	218	cccgggacgacaccggtgatcgagcgTTGGagtccccggcaaaaccggctAtgcAtgcgc	-34	-10
559396	+	0.00279596	2.5109	219	aggcgaaccatcgcatgtgaggcgaTTGcaacccacgcctgaatgcgcaAtgaAcgtcgg	-35	-11
564159	-	0.019021	1.92505	220	cgccccggaatgacggtgaaagggTTTTCatccccgccccactccgctAaaccgcgcggc	-36	-12
566292	-	0.00069899	2.82625	221	gttaaggctgcaagcggtatcacggTCGCaatcggccgttccggttgctAtataggggcg	-35	-11
568098	-	0.00684163	2.25395	222	agcgcggccctacaatccggattctTTGtctaagggagcgcgcaggcctAtccTtgcgtc	-35	-11
568178	+	0.0305649	1.76234	223	gcgctcccttagacaaagaatccggaTTGtagggccgcgctaaatccggcAgaaAcgggc	-34	-10
572244	-	0.0118616	2.07438	224	cgccaagcttacaccgggctgacgtcTTGcagcgaccggctgcatccccAtctTgtgatt	-34	-11
572432	+	0.0145941	2.01547	225	gcaccacctccacggtcttgtagacaTTGcgccattcggggtgatgatccAtctTctcgg	-34	-10
574310	-	0.0980704	1.32039	226	ggcgggagaatttgatgttcatggTGGattcgctggttgtcttaggcgcAtctggcgctg	-36	-11
580390	+	0.000169452	3.17055	227	cagtcaaccaaccggcaaagaacacaTTGttttttggcggtttttgcatAtatTgcgccg	-34	-11
588086	+	0.0257991	1.82093	228	ccttgtcctctttcggtacaacacagTTGaaatactgatgcagaaagtccAcAggttaac	-34	-10
588140	+	0.0101036	2.13043	229	gttaaccgataattaacgataggtcTTGccgccgacgcggcgacttggtTtgaTcgtctc	-35	-11
591097	-	0.0313274	1.75284	230	gccattcctgcgtccgaacttcccTTGtttgggccggggggaaccgatAtctagcaaaag	-36	-12
591214	+	0.000550719	2.88769	231	tggctaaaaccgggttacgcccgtccTTGacttgaccttggcagggactTAaaTGgcgcc	-34	-11
593175	-	0.0848531	1.37454	232	cggtgtcgtgtgtgcgcaaactcacACGatgttaaccatcgcttagctAtgcTggcggtc	-35	-12
594098	-	0.0744106	1.42552	233	aggcggccatgctgtcagcgccgcTTGcctgtcgcgtacggcctatgctCtcgttccgcc	-36	-11
594266	+	0.0598377	1.50716	234	ccgggataaccgcagccgggggctacATTAaagtttcgtcatgtagcctGtAcaaCcggc	-34	-11
599261	-	0.00249942	2.53534	235	attcagtgatgcccgcgaaagtccTTCGctgtccagtggttaggacgctAtaaGcggtgc	-36	-11
601962	-	0.0678655	1.46086	236	ggtgcgccccgtgaccgtcatcacagTGGaaactgttttgctggagcatcGtagTtccca	-34	-10
602165	+	0.0637563	1.48301	237	ccttcgcattaatggctcgtcgcgcGGGaaattccgcaggtttggttgcGTaaTtggaaa	-35	-11
604044	-	0.00381267	2.4231	238	gccgcatttcgcacccggcttgttcTTGccaattcgggccatgcccgAtAtcaGgagcgc	-35	-13
608028	+	0.0977103	1.32214	239	cgcaaagacggccgcgcgtgacgaTTGcgcaagccgaccccggaatgctAccggacgtac	-36	-11
610382	+	0.0361145	1.70424	240	ataacatcttccgtcatgcccgcgcTTGtcgcgggcatcgacgtcttgGtAttgaacacg	-35	-12
612076	+	0.00269005	2.52129	241	aggcccgtctttgtcacgggcaatccTTGacggagcgcagggccgccgccAtgtCccgag	-34	-10
613352	-	0.0965029	1.32626	242	atccgagcacgcatctccaggccgtGGGacgcgatgccgcgggccggctGcaataccgct	-35	-11
613839	-	0.0270488	1.80425	243	ggaaccgtctctcactgattcgggacTCGcaatacggttcggaacaccctAaatggccaa	-34	-10
614063	+	0.0894707	1.35435	244	cggcccgcgcaccttgatcctccgcaTGGcaggccgctcgccgaaggtccAgcttgtgca	-34	-10
614100	+	0.00279596	2.5086	245	tcgccgaaggtccagcttgtgcaccTTGtcgggtccggttagcccgacgcAtaaTcagcc	-35	-10
617883	+	0.0389104	1.6742	246	tcgatacctcctgtagttgtacggaaTTTAagattcacgcgttgtttagtAAtaGGgcgg	-34	-10
621776	-	0.0492894	1.5832	247	atttcaggaatgcgttattggacgTCGCattgcggctcgtcctgcgctAgaagacctggc	-36	-12
621884	+	0.00283832	2.49381	248	gcattcctgaaatcgggcccaaagggCTGaaaaagccggaagcgattcttAcatTtggca	-34	-10
621906	+	0.0847896	1.37473	249	agggctgaaaaagccggaagcgattcTTAcatttggcatattcgcgtgccAgagatcgct	-34	-10
625252	+	0.0156955	1.98807	250	gcgcacgattcggccccatctcatcgTTGtgaaaacggccgaaagctgctAtcgagcgct	-34	-10
628502	-	0.089047	1.35612	251	tcaaatttccgccgggtcctcgggacagTTCacacgcgtcgcttatgctAtacggtttgc	-32	-11
628523	+	0.0263498	1.81458	252	tcacgcagtcctcatcacgaacagtTTTGcctgtcttggggcaaaccgtAtAgcataagc	-35	-11
632604	+	0.00069899	2.7963	253	cggacggatattttaacccgggtataTTGacgccgataatttacccggGtAttaAatgat	-34	-12
638676	+	0.000148271	3.20596	254	gcaaccgctgcaagcgccaggacggaTTGaaagacggattgaaagacggaTTgaTggaat	-34	-10
638771	-	0.0879244	1.36082	255	cgcaaccgcagtgcacgcggcgcgcTTCtcaccgctcgcagatgtgctaacctttttgcg	-35	NA
640230	-	0.041664	1.64901	256	accaatctatgccgccggtagctgTTGCattcccctcccgcttttggcAtacgacagccg	-36	-12
640302	+	0.0902332	1.35076	257	tgccaaaagcgggaggggaatgcaaCAGctaccggcggcatagattggtAtcttcgggcc	-35	-11
640404	+	0.00158861	2.67563	258	ggaaccggcgaatcggccgcgacggaTTGaaattcggccgccccggcccaATTtaGgagc	-34	-10
641809	+	0.040139	1.6611	259	cggctgcgtcggccgcattacccagcTCGccgaatccggcgacggccgctAcatcctcga	-34	-10
644218	-	0.0153354	1.99657	260	tcgccggggctggtgttgatctcgaTCGgcctcggcatggtgctgggctAtgcTgcgctc	-35	-11
647954	+	0.0512381	1.56739	261	tgacccgttccaatagaacgggtcacTCGgcgggcgcgaatttctgtgctAgaggcagcc	-34	-10
649677	+	0.00804897	2.20332	262	gccaatacttcgcctgttcttggtcTTGctagcagacttgaggtgggcgAaacagtgcgg	-35	-11
651733	+	0.0640529	1.48177	263	cgttcacaacgccaaacgtttttccgcTTCaatctgcaacttttttatgccAtttgcccg	-33	-9
655397	-	0.0720171	1.43649	264	gccgatggcggtcagggcgtcacggaCTTCttccagcttgaatggcttaAtaaTcgccat	-34	-11
657396	+	0.0331067	1.73342	265	cgcggcaaagaagcaaagaaaaggaTTGccattccagattgccggcgcaGAaaTatcgac	-35	-11
658072	+	0.0160979	1.98015	266	gttgtccggcctcaatattcccgctCTGGacgggggcggcggccgatggTTaaTcgcgtc	-35	-11
658099	+	0.0322806	1.74088	267	ggacgggggcggcggccgatggttaaTCGcgtcttaacctcgccctatctAtggTgaact	-34	-10
661935	+	0.0548813	1.54183	268	aaacaggctttcacgcaaaatcgatatCTGcttttgcccgaaatcacgctAaaaggcgcc	-33	-10
665184	-	0.0544788	1.54418	269	gaccgtgcgatgtcgcattcattacAGGacattcatcaaaacgccctgctAttctaggtt	-35	-10
667254	+	0.0975196	1.32279	270	gggtaaacggacgttaacgccggccacTTGcctttggcctcctgcacccgAttcTcgcca	-33	-10
667555	-	0.00438457	2.37556	271	ccgcgcccggattccaaggacctgcTTGagttttgctcgcttacggttgAaacTgacgtt	-35	-11
671500	-	0.000105908	3.25412	272	cgaccgtggggtcaacggatgagtaTTGacaaccaacggcaccgggaacAcaaTccctag	-35	-11
671581	+	0.0383173	1.68127	273	gccgttggttgtcaatactcatccgTTGaccccacggtcgcttttatggcCtagTccggc	-35	-10
684136	-	0.000169452	3.18723	274	tcgattgatcgcccagcgcttcggcTTGcgcagtgaggggcgattttctAtatTggcgat	-35	-11
684822	+	0.0679926	1.46012	275	cacacttatccgagcgctccgcttaTCTAaacctaaacttttagaatctTAaggTttgag	-35	-11
686603	+	0.0569359	1.52692	276	tgggtttgccgctgctgccgctgcTTGcgttcctgcggagcgaacagcTAattgcagttt	-36	-12
687213	+	0.084959	1.37342	277	ggacttgaaccggtgcgggcgcaaaTTGcgcacatcctggccgaggtcgTtAagatgccg	-35	-11
687775	-	0.0821207	1.38809	278	ccgccgcggcgtatcgccagccgcaTTGatgcgaatttcctcggcttcCgaagccagcag	-35	-12
688411	+	0.0182161	1.9425	279	ctggagcgaactcggcgcgttcggaTTTTcgaacgagaggtccttggtAtattgcgccag	-35	-12
688504	-	0.0765076	1.41487	280	gtatccccccggggccgttcgtccttgtggaacgaggcggccctatgttagccaactgcc	NA	NA
688659	+	0.0844083	1.37677	281	gcctcccggcccaatcgcaggttaaacgaTTGaagatgcgcgatttccgggcAtgaTcgg	-31	-8
688696	+	0.0272394	1.80173	282	gcgcgatttccgggcatgatcgggtTTCcccttaagcataaaacgcgctAcacttcgtgc	-35	-11
688747	+	0.016691	1.96879	283	acttcgtgctgtgccaaaaggcgccaTTGgccgggcaagatttcgtgcctAcatCccacg	-34	-10
691712	+	0.0346741	1.71701	284	atcggccatggcggcgagggcgcgcTTTAcgtgcggatcaggcgggcgAgAttttagcgg	-35	-12
692129	-	0.0435915	1.63076	285	cgtgccggtgtttgcgcttctgatCTGGctgcacacgccgctgtggcgCtAtttTgccga	-36	-12
692458	+	0.0140857	2.02547	286	ccacgccgaacgcgacgttgctgcgaTTGcacccgcaggcgagatagtgcCtgaTcacga	-34	-10
694507	-	0.0897672	1.35315	287	tcatctgacggccgaaaaagcgacTTGtcccggcccgcatctgaccctAgctaaggtccc	-36	-12
696418	-	0.0246765	1.8297	288	gcgaaattggggccggagcggcccgTTGtgccctcgcccccgaccgcctAaatcagcccg	-35	-11
696602	-	0.0585033	1.51622	289	ttgatcgtcgcggtgcgcatcaaaacTAGctttcgctttatttgagcatgAtctTtgtcg	-34	-10
696826	-	0.0881362	1.35985	290	gcgcctgcttgaccgcctggccgagcGCGatgccggtgtcttcggtggtAtggTgatgat	-34	-11
697114	+	0.00811252	2.20202	291	ttccaggccttcgccatgaacgccagcGTGactctccacgtcgagaccctAtatGgcgat	-33	-10
705776	+	0.0958887	1.3284	292	acagcttgaggctttcgggtcgccTCCaaacaaggttgacgaggtgttaacgcctcagag	-36	NA
707983	-	0.0728432	1.43303	293	gccggatatgttcccgtattgttcTTGcggagggtggccggctctgctAccctcgattgt	-36	-12
708175	-	0.0953591	1.33075	294	gcgagccggctgcacacccgacgtTCGcttctccggcgatttgcaagcAttttgattgtt	-36	-12
712944	+	0.0597318	1.50806	295	cgattcccccgaatgcgcaagcccgcCCGatcatccccgtagttcatgctAtccccatca	-34	-10
716409	+	6.35445e-05	3.449	296	gggcggcgtctgggccttcaggcgtaTTTAtcggggccggctttgcgcgcAtaaTgaaac	-34	-10
716666	-	0.00436339	2.38191	297	gccggccggtcacaacaaacttgtcGCGacagaagccgcggattcaggcAtatTgtcggc	-35	-11
716683	+	0.016458	1.97264	298	gtcgcgttaagcggtcattatccttTTGttttggttaactatttgccgAcAATaTgcctg	-35	-12
720677	-	0.0219864	1.87407	299	agttgcttggggaccgaaaaggccTTGccgctcaccctcaccccacctAcaagcaccgcg	-36	-12
720795	+	0.006185	2.28811	300	actgtcgagcaagtgcaaaaccacgcTTGtcagggacctcccggatggccAaAttataag	-34	-10
721966	+	0.000105908	3.31829	301	ccggcggctgaggcgatcacgggcgcTTGattttcggcgtccgaagcacgAtatCcgggc	-34	-10
724968	+	0.0418123	1.64811	302	ttcacggccgaaacttgcgttcggtccTTGcgggcccctccccccctcctAtatgagcct	-33	-10
728388	+	0.0123065	2.06358	303	tcggcagtcgggcgaattgactcgtcTTGaccgtatcgccttcggcctAtAcgtCtttat	-34	-12
729595	+	0.0841118	1.37825	304	gattgccagccagctcacgctcgccTTTGccggagaggcctatgacgatAtggacaggct	-35	-11
730960	+	0.00438457	2.37673	305	ggaatgacggtggtgtccccctcggTTGccggaactgcgtccccccgctAcaaCggcccc	-35	-11
732386	+	0.0874796	1.36315	306	tggaaaagctgtcgccggaaggcatcCTGaagcgcgagctcgcgacgggtGtgcCgatca	-34	-10
733454	-	0.0860181	1.36984	307	gctgagttcacgtcggaaatcgggTGGtttcgcaccctcccctctcctAcatttccggtc	-36	-12
734044	-	0.00385503	2.41042	308	tgctttgcgcgggaccggcttgcggGTGattttcgccatgatcgggatAtacTgagggac	-35	-12
734065	+	0.015526	1.99198	309	ttcagagtccctgcgctcaatttcgTTGcctgtgctcatcgtccctcagtAtatCccgat	-35	-10
738484	-	0.0932198	1.33894	310	caggggctggcgggtcagcgtcccTTGccgaagcggcccggggtgtctAcctctcgcggg	-36	-12
739927	-	0.0544576	1.5443	311	cctccgtttgtgattggaaggcagaTTGtcgcacctcaactataggtGtAAtcTcagtcg	-35	-13
744156	-	0.0416852	1.64874	312	gttcgtccaaccgggagactaggccTTCacaagccttctgaaaaatAtaAtctgtcgaag	-35	-14
749722	+	0.000105908	3.25551	313	ctttgtgccaggtctcgatgtaggtcTTGcaacccatacccggtaggggtAtatAgacgg	-34	-10
750458	+	0.0657686	1.47224	314	gctacctcctcgagcggcttctgcTTGtcggcccagtgcagggtggtGtagtcgaacccg	-36	-13
751297	+	0.0634598	1.48521	315	ttcatcactctgtgagatcaagcacgaTTGattcaccatgatggttgccGtGcaacatga	-33	-11
756242	-	0.0887293	1.3577	316	aataccagggcttcgcctggggcaTGGGcatcgaccgcatcgccatgctGaaatacggca	-36	-11
757244	-	0.0349071	1.71409	317	gcccgaaatgaccggcttttcgcTTGacgttacggccttccggcggcgAcaacccagccg	-37	-12
758612	-	0.0311156	1.75495	318	cgggcgggtttcggcggttcatcgTTGccaatcggctcccgctctggcAtaaGcccagcc	-36	-12
759768	-	0.0142128	2.02253	319	ttttcgcttcgcgtacgcgacttgcTTGccggcaaacgcatcttccttcAAaaTagccgc	-35	-11
764346	-	0.0707674	1.44285	320	aacattgatggattcttaagcaccaTCAaatagtcaaaggcttcatgtttAcgctgtttc	-35	-10
764411	-	0.0349707	1.713	321	caatcgcaaaatacgacatcacgctcTTGcttcgcggttttgaaggactAGtgTGgcgcc	-34	-11
764503	+	0.0209061	1.89349	322	caagagcgtgatgtcgtattttgcgaTTGcagcatgaaggcgaataggcgAgaaGaaccc	-34	-10
765109	-	0.0561098	1.53288	323	atcgtcatctcggagcggttcttgTAGaagtcgtaggcgaacgcgccgAtcaTggtgggg	-36	-12
766658	+	0.0204402	1.90192	324	gccgaaacatggctcaagcatgaaTTGacaacggcgtcaccgaaccgtAGtaaCcgcctc	-36	-12
766718	+	0.0936434	1.33748	325	cgtgccccaaacggcatgcccaggtggTGGaattggtagacgcgctggctTcaggtgcca	-33	-10
768159	-	0.0415581	1.65027	326	ggcacaacttgcgtcatgcgccccGTGAaaatcgtccccacccaccccAtCtgtTgccga	-36	-12
770519	+	0.0441634	1.62688	327	atgctcggcggcacgggtcaggtggtcCTGacgcagtgcaagaacgtgctAcagggtgac	-33	-10
770745	+	0.00381267	2.41934	328	ttgtgtcgggcgctcccgatccgaggTTGaagcttgcccggcgagactGtAtctagcgcg	-34	-12
771847	+	0.0175806	1.9514	329	gcctatatcgtctatgccggggaaatcTTGaccgagggcagcccggatgAgAtcgTcgcc	-33	-11
774469	+	0.0230878	1.85762	330	gaccggggcaaagccgcacgcaggagTTGgcaccgggattgcgttggagtAgaaGcgccc	-34	-10
776552	-	0.0541823	1.54582	331	atggcatgtttgtcgtcgcccttcTTGTGccaggcgacggcgcgcgccAgAtagGccttc	-36	-12
777353	-	0.0386351	1.67758	332	ggcctgaaccggagaggatcgttaAGACaatcgctatcaatgagcacgaAtaaTggaacg	-36	-11
777845	-	0.00300777	2.47805	333	atccatagcccagcgctacgtccTTGaaccaccacggggatatgcccAtatTgctgacca	-37	-13
784597	+	0.000868442	2.77019	334	cgacgtctcacatttaattgttcgcaaTTGaatgtacggcggcgcggccccAcaaTgcgg	-33	-9
785291	-	0.0160344	1.98193	335	tgatgtcgggggcgatgaagagacTTGAGatcagccctgatctgtgaaAaAgggTgcacc	-36	-12
785765	-	0.0181102	1.9452	336	atgtctttctcccgtaatgcgctaTTGacagcgggccgccaactagccAagtgaaacacc	-36	-12
785768	-	0.0428502	1.63999	337	ggcatgtctttctcccgtaatgcgctaTTGacagcgggccgccaactagcCAagTgaaac	-33	-10
785810	+	0.0339963	1.72454	338	ggaatgtctgaaaagcggtgtttcacTTGGctagttggcggcccgctgtcaAtagCgcat	-34	-9
787810	+	0.00220288	2.58702	339	cgctgaaacccgcacccgatgcttacTTGctagataactcccaactggatAtagAaggcg	-34	-10
791341	+	0.00165216	2.66419	340	acgacgctcaaccttgatttagcgtcTTGacagatcacggtattttcacgGAaaTggtca	-34	-10
792148	+	0.0681833	1.45866	341	gtgggcctttacgggcccgtcgggcGAGacaagcagcgcgcgacgttgtAgaagcggccg	-35	-11
794996	+	0.00190634	2.60718	342	cttttggggcggacgacacggcggcTTGccggggcagggtccggcagccAtatatccctt	-35	-11
799178	-	0.000868442	2.76598	343	tcccttcatctcggtgtgagcgtccTTGacccggcaaggggccgttcatAggtTgacgcc	-35	-11
805857	-	0.00069899	2.81103	344	gcggggaagaccccgccacagccaATGaccatttgtgtccgcctccctAtatTggcgcct	-36	-12
809228	-	0.0450954	1.62007	345	cgccgcaccgagcacagtgtggtcTTCactgtgacagattccgggcctGgaatacctgcc	-36	-12
813802	+	0.0480397	1.59357	346	ttggccgaacgcagccgcagataggttTTGacgtgttcgtcgagcttgcggAtggTtagg	-33	-9
813829	-	0.0358815	1.70653	347	ctgatcgccgtccggaatttgtgaTTGCattgcaatcacttgattgatAgcaTcgctatc	-36	-12
815194	+	0.00069899	2.80864	348	cttgcgaaaacggcggcaggcgatcCTGGagactttccaggtcacgcgccAtgaTgacgc	-35	-10
816257	+	0.0796213	1.40009	349	attactctactccacgaggcggaccaTAGcgcgcccgccgcaatggcgctAtcacaccgc	-34	-10
819040	+	0.0389104	1.67462	350	ggtggcctggtcgtagaggatcgtcATGatccggacttcgtcgcccttgAaggTgccgcg	-35	-11
819698	+	0.0765288	1.4147	351	cctgtggcggccgcaaacatcagtgTTGccgcaagcatcgatctcatgaCaaaTccagcc	-35	-11
819739	+	0.00262651	2.52488	352	tctcatgacaaatccagccagcccaTTGaacgcaatgccattgaagcacAtctCgttggt	-35	-11
822026	-	0.00900214	2.17009	353	ttccgccaagccttaccccgtggttcTTGtcttggcccggccttctgctAGagaggacgg	-34	-11
823252	-	0.0745589	1.42504	354	ctcctgtccggccgccagccggctTTGaccggctgcccgtggcacgacgTtaaCgaaatg	-36	-11
823395	-	4.2363e-05	3.68753	355	tagaacctctctagttgcgagaaacTTGCatctgcatctatctgttcttAtatTgcaggg	-35	-11
823479	-	0.0107814	2.10609	356	gcgctctctaacacaggccatttcgGTGGcaaagcgctctcatgaaggtAaaaTgacggg	-35	-11
823496	+	0.0472983	1.60155	357	tcgcaactagagaggttctaatcggaGTGGaaccgagcgaggagcccgtcAttttacctt	-34	-10
831432	-	0.0842812	1.37751	358	acggcgccatcgccgcgatgctcgcaCTGCatctgcccaaactctatctcgAtatgctct	-34	-9
832606	-	0.00413039	2.38997	359	taagccccgcattccatcaggggaagTTGactttaatgatcgctgcgatAGgATtttctg	-34	-11
832664	-	0.0647519	1.47774	360	ccatgaatacctcctctggtggcgTCGaactcgcgcctttgaccaggtAgaaccactcta	-36	-12
832676	+	0.0637563	1.48301	361	ctatcgcagcgatcattaaagtcaacTTCccctgatggaatgcggggcttAgagTggttc	-34	-10
833169	-	0.00148271	2.69033	362	cggccaccggcgaaaccgaacgtcTTGaagcccatcgactccagcgcgAcatTgcccgcg	-36	-12
839658	+	0.0239563	1.84144	363	ggccatctcactcccgctatttcagCTCAaaaagatccgggcgcttcggtAAgaTttgga	-35	-10
841344	+	0.0250789	1.82659	364	tgtcggcgtcgatcacgtcggtgatcTTGtgcatcgcgccctgcttcatcAgcaTgcgga	-34	-10
842427	+	0.0955709	1.32969	365	ttcagcagtcctaatcctgatcttgTTGtcgttgtgcgttgccgcacaGtaaTgtcggtt	-35	-12
844984	+	0.0106967	2.10879	366	gcggcgcatctcgcgcgccgcggccTTGccacggcgcatcgattccgcgAtcaGctcgtc	-35	-11
845689	-	0.000105908	3.2797	367	agcctcgcctgccctgcgatgggccTTGtccgcgagggtggaaagggctAtatcagcgcc	-35	-11
849488	-	0.0389104	1.67462	368	cagctgcaaaagacagtgggcattgCTAAatttctccgcaatgtttcccaAtaaCagggt	-35	-10
849509	-	0.0103789	2.11689	369	cgcgggttcctcattctgcaccagCTGCaaaagacagtgggcattgctAAatttctccgc	-36	-12
849546	-	0.0267734	1.8082	370	cctttgacaaccgcggtcccacggTTGacagactgcacgcgggttcctcAttcTgcacca	-36	-11
855421	-	0.0548813	1.54207	371	atgaccgcctcgggctccattcgcTGGattttcccccctccagcctAtAtctgagggccg	-36	-14
856810	-	0.0538434	1.54885	372	ctctacgcgaggtgcggattcatgGTGGtcggccgccgcgaacgctactAtaaacagccg	-36	-11
858039	+	0.0938976	1.33644	373	agcgaaccacgcgccaatccgccattCATCacgcacgatttgcaggcctccAaaatgccc	-34	-9
858754	-	0.0106543	2.11054	374	aacaacggaacggccatctcgccccTTGatcgtgcgttccccgtcgccAtCtgcTagtgg	-35	-12
860625	-	0.0358815	1.70629	375	gcgcgcaggatgatcgaattgcccTTGacgaggcagcgccgctgttggaaacgacggccg	-36	NA
862287	+	0.0274724	1.79856	376	attgcgcgtgcataataccgtggcTtGcccgcgaaggccgggtcgtgataggccgcgagc	-36	NA
864277	+	0.00349495	2.44098	377	gccgggatcggaggcgatcggcgtcTTCaacgcggcgttctggcaggtgAtgaTacccgg	-35	-11
864296	-	0.0484209	1.58931	378	agctcatgacccacaccgcaggcttCTGctacgacatgtggaacggcaAtatgggcatct	-35	-12
864747	-	0.00760416	2.22157	379	gaccggcggagacatcgcgacgcgcTTGccgcgcggggcatgcaggaggAcaaTcgatca	-35	-11
865542	+	0.00069899	2.81802	380	cccatctgatgtgcgttgcggggcgGTGCattacgcgccgtctgtccctAtatTccgggc	-35	-11
870567	+	4.2363e-05	3.68694	381	cattcagcgcacgcctgagggccgggTTGaaacgggcagccggactgaaAAtaaTtgctg	-34	-11
870628	+	0.0206308	1.89891	382	atcggtcacgcggttgcgctcgcccCTGaaaaagtcccgtccgagacgtAgacgactgcg	-35	-11
872808	-	0.0912923	1.34673	383	cacgacatcttgtccggctttgtcGCGacggcgacgccaaatcctgctAcgatcgtgccc	-36	-12
873050	+	0.00027536	3.10992	384	gatgacggttgtggtgcggatggtgcTTGaaaaaatcggcctgacgaacgAtggTcggtc	-34	-10
877446	-	0.000148271	3.21527	385	ctgatgcccgcggccccaaggccgcTTGaaaggccaaatcagcccgcctAactTgcgcgc	-35	-11
879009	-	0.0601131	1.50456	386	tgcggccttcgtctatttcggcgtgTGCCaaaaccggatcgatttcgactAcaaTgagga	-35	-10
880140	-	0.0161403	1.97937	387	gacctatctcgccctcatcatgcccTTCCacaagttcgtggtccgcggcAtgaTgaagcg	-35	-11
881997	-	0.0698566	1.4488	388	cgagagggagaagagacacgggccATGttttcgtcgctcagtgatgctAttgagtgacca	-36	-12
886360	-	0.000360086	2.98346	389	gcgcccagaatcggcctttgcgaggcTTGaaaaccggccaaaaatccctAtTtagTcaaa	-34	-11
891700	-	0.0501578	1.57764	390	ccgcggctgtgctggaagacattcTTGcaaagctcgccacgcggtaacAtacCcctcacc	-36	-12
895159	+	0.0775879	1.40951	391	cagcgatcctgttccgatgtgttcaTCGTCaaaacttctcttgagagataAtagTtgcgt	-35	-10
895387	+	0.0366864	1.69771	392	cgcgggaggctgggtgtccgacggaTTTAaaacggcatcgttggaatggGAAaCctgttt	-35	-11
895605	-	0.0148482	2.00966	393	gcgacgcttcaacaagcgattgtcggTTCaaaacccatagcaacatgggaAtggTagctc	-34	-10
895621	+	0.0115863	2.08249	394	gtctctcgtttgcgcttggatctcgcTTGGagacattcagacaaagagctACcaTtccca	-34	-10
896210	-	0.000105908	3.30303	395	caagcagtcacgcgccaatcctcgaTTGGaggatttgcatctccgcactAtgaTgcgttc	-35	-11
896854	-	4.2363e-05	3.46908	396	gccggttttccgggtcttgaaagcgTTGacggtgccaaagaccctctctAtaaGggcgcc	-35	-11
896988	+	0.000296541	3.05746	397	atgggtgccgtaacgccctgaagaggTTGaatttctgccgtcgcccggCtAtTgGctggc	-34	-12
897415	+	0.00885387	2.17425	398	ccgcgcgcggcgccgcgtaacaaggCTGccccttcgcgcgtaaacgcctAtattcccacc	-35	-11
899833	+	0.0908051	1.34835	399	ccgggacgtccatcgtgccgaaaggaTTGcggatgacgcggttcgtgttgAtctgctgca	-34	-10
902039	-	0.0745801	1.42471	400	atgcatgccatcgccttcaggcggTTTCttcgaggtaacccggcggctAggaTggccgcg	-36	-12
902248	+	0.0411133	1.65394	401	ggcttcgatcaattccagattgcatTTGcctctgcggcggaacgcgatcATtcTtgcgat	-35	-11
905200	+	0.0311156	1.75439	402	gccggagggcaacttccggcggatttgTTGttatgcggaacgccgcatccacAtatTcgc	-33	-8
908350	-	0.0489928	1.5851	403	ctgcacagcgcacaccgcccccgatTTGctccccgcgccgtccggtggcAggaAgacgca	-35	-11
908977	-	0.00734998	2.23126	404	tgttgttcttgaaagccagatatcTTGaaagcgtcgtcggcggcgttGtAAcaAAgccgg	-36	-13
910119	+	0.0398424	1.66319	405	cctgccgttcggcagggctttttttcTTGcgcgcgttgtctcgttgatctGgaaTaaagc	-34	-10
910940	+	0.000211815	3.16039	406	gcagatccgggcgcgcgggttcctgcTTGacgccttctcgttcacgtctAtacTaaacca	-34	-11
911224	-	0.0583127	1.51723	407	ggctgtgttggccatgtctcttccTCCacgaaggcggcaagacgatctAgattgtcggac	-36	-12
914079	+	0.0221559	1.87108	408	gtgtttcctcggggcagccttcgggcTTGcgcttactttgcaatgctatAtacTttgcaa	-34	-11
918303	+	0.00635445	2.27514	409	gtcgcgatagctctacgcaggtcgaaTTGccgcgtggcacggatcgtgctCtagTaatcc	-34	-10
919644	-	0.0940882	1.33581	410	cgcggcatgctccggctcattggaTTGacgcgagggggcggccgtgctggtctgcttctt	-36	NA
923679	+	0.0532079	1.55357	411	ttcaaagaacagtctcaggcttgtgaGTGGcaagcaggggcacgcgatctAAtaTgaggg	-34	-10
924010	-	0.00186397	2.62209	412	gagcccaccaaggcaaacgtagcggTTGcccacccctcgccaatcggctAaatgaggccc	-35	-11
925059	-	0.070259	1.44668	413	ttggtcgattggataggacaatagTTGcggcaattgcgccacacaactAaatgctagaat	-36	-12
926494	+	0.0782445	1.40577	414	cgagcggtgaggtcactgccgagcttgacctcgaggattcggaagccgaagcaaccatgg	NA	NA
930382	+	0.0431467	1.63666	415	ctcgtgatcacgaattcactttccTGGatcacgcgctcaaatcgggtgAtagccttgtga	-36	-12
930882	+	0.00383385	2.41383	416	ccccccttcgcgggcaaaaacaccgTTGtcgccggaaaccggcctgcctAtcaTcaatgg	-35	-11
931209	+	0.0441634	1.62707	417	ccgattatcctcaatggccgggtcgTTCCaaaaatcaccgctttcctctTtcaTgctgga	-35	-11
933402	-	0.0529114	1.55619	418	ctgaaagacccttgcctttcgcacgTTCGagtccaatccaaacctcgtATAaatcaggaa	-35	-12
938644	-	0.0175806	1.95223	419	ttttgacgaccggcgcctgattggacGCGcaactgagcgcggatctgctAtaaTccatca	-34	-11
939459	+	0.0456038	1.6152	420	ggatcagctcgttgcggccggcatcTGGacgccaattcagtctggtgcaAagccctgaat	-35	-11
939659	+	0.00749825	2.22575	421	tattccaactaagtcccggaacggtCTTAtgtcacgctcctctctatatAtaaTtagtag	-35	-11
941144	+	0.0804897	1.3952	422	cctgaggtccaatagttcgcctcgcCGCattcccgtctctatggcgaggAtgaTcagcgg	-35	-11
942065	-	0.0456038	1.6152	423	gagctcgccacgacggattacatcaTAGatctgatcgaccattctgttAtctcagctacc	-35	-12
942958	-	0.0670606	1.4658	424	tcacttagagattctgaggtccaacTACccaaggcaaggattgcctcgtAtagttctcgc	-35	-11
944084	-	0.00593082	2.30036	425	gaacttcgtatcctcatcgtatgtcTTGcccgaggagacgaagtcggcaAtctTcaacga	-35	-11
945184	-	0.0308826	1.75755	426	agataggaagctagcgcctcaacaccTTCatgaattccgtcgctgataatAAgaAGcata	-34	-10
945962	-	0.0170935	1.95993	427	actctgatactctctcgtgggcttgcTTTacgaggtgaagtgcggatcctAgatgttcag	-34	-10
947777	+	0.0529961	1.55551	428	ccgcaaccaacttgctgccgcgcaacTTCttttccgtataggcctgtgttAaagcgcgtt	-34	-10
948779	+	0.087522	1.36295	429	gcggtttacctcgatatacgaatagTCGcgatccggaatatatccgattAgactgtatgc	-35	-11
950404	-	0.0300566	1.7664	430	cacgaccattcagtaacggggttcgCTGCaaattcgcagagaacctggcATcaTtctcgc	-35	-11
951958	-	0.00298659	2.48152	431	agactaattccaggtgctctgctgtcTTCaaaagatcgtcgtcgttggcgAgaaTagata	-34	-10
952078	+	0.0174959	1.95365	432	taccaagcgctcaccgagcgacaggTTGGaacggcgctgcactgacggGtAagcTggcgg	-35	-12
961755	+	0.015526	1.99198	433	cgggtttcgagagagagcgtcattcgATGtttcgaccgagtttggcgaatAaaaTggaga	-34	-10
973964	+	0.0103789	2.11947	434	cgtcagctcgttacgcctgggggcgGTGAactgaagcgcaggggcggccAcatTctgcat	-35	-11
974041	-	0.0772489	1.41136	435	cgttacacgtgtaaccacgatgtcAAGCaagcgatatcgccctgtgctAtgctgccccgg	-36	-12
974325	+	0.0545847	1.54324	436	gttctcgatcacgaatttttgcgacTTGcggaggccatcgatatagccgTtgaTctccgg	-35	-11
975382	-	0.0831798	1.38284	437	ttccgccgcgcgggacatcgcgcgaTTGcgttcgcgccatcgggcacgtAgccTcaccgt	-35	-11
975799	+	0.0117769	2.07639	438	tgtacgcctccgccagtgtcgggtagTTGaacgtgttctggatgaaatagTCgaTgccgc	-34	-10
975937	+	0.00027536	3.12693	439	ggcgcgtcttggtcgagaagatcatcTTCatcatgccgctgttcagccccAtgaTgtggc	-34	-10
977704	+	0.00612145	2.29252	440	tcccgccgctcgaagccggcatggccTTCattccgctcgcgttcgccttcAtcgTggcct	-34	-10
978230	+	0.0413039	1.65198	441	tttctggtaattgacagcacacacacTTTTCattttgcagtgcagcaactAtctggtttg	-34	-10
980227	-	0.0782233	1.40611	442	cggggccgggccacgaatcttttgcTTGgcggcatggcaaaaatcggcATtgtggcgcca	-35	-12
982067	-	0.00118616	2.72034	443	cgggtcggcgggttggattatctcTTGAagcggagcgatatcgacggggAtacTgcgggt	-36	-11
983254	-	0.0578467	1.52148	444	gcgtgcagaaatcgacctggacgcGCGacaaggacgccggcgcctggtAttttcatcgct	-36	-12
984007	+	0.00249942	2.53817	445	gctcgcgccaagcggcgcgccccggaATGacgggtggaatggaatcggctAaacTcgcgc	-34	-10
985188	-	0.00851496	2.18532	446	ccggctgatcgactattggcggccTTGGcgccgcccgtttgcgacgccAtatgtggatgc	-36	-12
985206	+	0.0940247	1.33623	447	ttcagttcggcgatggcgttcaaggtTTCGtcctctctcctgcgcatccacAtatggcgt	-34	-9
985266	-	0.0810404	1.39273	448	gtggccgcgacagcgttttgaggctaTCGagacgcttgaagaaacaataggATagGccgc	-34	-9
986692	-	0.00381267	2.41803	449	agctgcgctccgcgacagtcggcggacTTGaagctttgtcgttcccggtcAtgcTgagcc	-33	-10
988663	+	0.00311368	2.4636	450	ccacgtagatgtacggggacggtgcaTTGacgcaatattacgcattcggcAGtaTgctgc	-34	-10
991929	-	0.0131325	2.04862	451	cgccagcccgacgagcgcaaccagGTGatcgacccgcgctatgtcggcAtgaTgaattca	-36	-12
994441	-	0.0630785	1.48712	452	gcgctgggagttgttcggcccgatccTGGaggatgcggggccggcgggttAgtttcctcc	-34	-10
996000	+	0.0107178	2.10707	453	tgacgcggtagtcgttcggcccggtgTTGatcttgatgccgggcagcgcgAAgcTcgggg	-34	-10
1001193	-	0.0483786	1.58993	454	aacgactattgccagcgaatggcggGTGacagcgcctgtcacctcttAtAtccggtgtga	-35	-13
1001202	+	0.0893224	1.35494	455	gtcgaagcgatcgtccacctcttgcTTGtgctctgtcgtgacgctgtccAtgtcacaccg	-35	-11
1004410	+	0.00715935	2.23946	456	agggtcccggtcaggccatgtggtgGTGacaatttctcctcaagccggtAcatcgagggg	-35	-11
1005055	+	0.0603037	1.50339	457	cccataaccccaggccgtcgtgattTCGgacggtcgtagctccagctctCgaaTcacaac	-35	-11
1007393	+	0.00177925	2.64389	458	gtaccaggcggcggaatacaagcgcaTCGGcaagggcggcaaggaggtctAtatTcaggc	-34	-10
1011063	+	0.000148271	3.20567	459	ctcggaacacgcgcgtatcagtcaaTTGacctgccgcgggcgccctcctAAaaCTccgcc	-35	-11
1020382	+	0.0243799	1.83537	460	gaggctcagcatgtcgccgtagatcTTGatgttggcgcggagattgtcGtAggtCgactg	-35	-12
1021256	-	0.0155896	1.98964	461	gggacagcgtcccgttaccccgccATGAaaaaatcataagcttgcttAtAgtaTctcaag	-36	-13
1021391	+	0.0136409	2.0364	462	gctgaccgccgttcgccggtcgtgcTTTGggttccctcgccgaaatgctAgaaGgcaggc	-35	-11
1022888	+	0.0127301	2.05826	463	aacggctgcggcgccgcgcgatgcaTTGctgaacgtcaccaaaacctgAtAtTtGgaccc	-35	-12
1024285	+	0.0491623	1.58447	464	tattttttgcgcgggtcgtagcccagaTTGcgcttcgctccatccgcgctAcgaTgtctc	-33	-10
1030739	+	0.0444812	1.62526	465	ctttgaatgatggctcggcgggaaTTTAGtcgtacgcataaaaatgcgCtAtgggtgtgt	-36	-12
1034849	-	0.00279596	2.51041	466	agcactttttaggccttccaaacgaTTGactgaggcgggctcataaaggATtgTcccgcc	-35	-11
1035045	-	0.0277478	1.79504	467	gcaagctgcgccaggccatcagcgTCGaaacgggatggccggtgcggtAgaacggcgcga	-36	-12
1035735	+	0.00408803	2.39396	468	gggcgcattttccggcccaagagccTAGctttgcggccagccttcctctAtaaGcgcggc	-35	-11
1037461	+	0.0937917	1.33707	469	ttccaaattgtttatcaactttgccTAGGgttgggggcgaatctggctCtAtcctgtgcc	-35	-12
1042451	-	0.0310944	1.75558	470	gctgcgcacggtccgcgcaatgcgcTTTTcttctctggtgatttcagggAcaaTcccgtc	-35	-11
1049139	-	0.068734	1.45585	471	ttggctttgtttaccctgtatttcaTCGacgaatttgaattaaatccgtAgccTcgtctc	-35	-11
1049336	+	0.0221559	1.8713	472	tccggattcccgacaatctgagtcaTCGtttactaagaaacgcgaagtaAtggTgccggc	-35	-11
1049373	+	0.0814852	1.39042	473	aaacgcgaagtaatggtgccggccaTTGcgggatcggccgtccctgaccAtcgtaggcgg	-35	-11
1049923	+	0.0860181	1.37003	474	tcacgcgcatcgttcccccacccccgTTCcaaaaccgccgcaaaactggcAtagcttaac	-34	-10
1060041	-	0.0269217	1.80614	475	cgtgaggatggctcgaatttgtgcaGCGcaagcatacgcaagatcgcgtAtacTgcaccg	-35	-11
1066567	-	0.00432103	2.38346	476	cattccgccatcgggcgcaggtccTTGaagggaccgcaatcgtcacagAgAtatTcatag	-36	-12
1069048	-	0.0229819	1.85941	477	tagcattgcggtcgttcggactccTTCCaacttccccgctttggtcgtAAaaTcgcaccc	-36	-12
1070733	+	0.058588	1.51559	478	cgccttgcaggcgtcgcgaaaggcctTTGtgttgcgcacgccctcgaggtAgaccacgat	-34	-10
1074732	+	0.0556438	1.53541	479	gcggcggacgggtggccatgtgcggttTTGtgctggtttgtccggcctgctAgagTggtg	-33	-9
1081011	+	0.00576137	2.30746	480	cggccgggagctcaccgacgcctgcTTGCaatattggggcggaatgggcTTtaccaacga	-35	-11
1081941	+	0.0218381	1.87633	481	tgtttccctgacagcgctatcccttcGTGacagcgctcaaatttgcgctAaggTgatctt	-34	-11
1087734	+	0.0991506	1.31641	482	gctgccccgaactcaactcgctgcgggTTGctggcttccgtctcgtatggaAtcaTaaat	-33	-9
1087814	+	0.014001	2.02812	483	aatttgcatcgatagcgcgattcgccTTGaacaatgttcattagtggattACcaATgctg	-34	-10
1094315	-	0.00241469	2.55187	484	tcgagagcgccgccacccttgccggTTGcctcgctgcgcgcgcgtcgctAtcgTcgcttc	-35	-11
1095250	+	0.0230031	1.85907	485	gttgcaggcggtgaagccgaggcccTCGgtggcgccgtaatattcgtggAtgaTcggccc	-35	-11
1097352	-	0.00408803	2.39431	486	gaagagtagccagcgtcttcgcgcATGacgggcggggcaggctcggctAgattacctcta	-36	-12
1097668	+	0.000105908	3.29051	487	gccgagcgttgcgcgagccatcgtcTTGaagatttcattatggcagcccAtctTgtgtcc	-35	-11
1102341	+	0.0954015	1.33054	488	catactaacgaccaacacgcaatggaTGGgcattcccggggttcttcactAgtaTccgcg	-34	-10
1103781	-	0.0150812	2.00328	489	cctcgcagccgggatcggcgcgctCTGGatcgtcggccgcatcgtctAtTtcaTcggtta	-36	-13
1108507	-	0.0494164	1.58224	490	gcacgccggcgaggccgacaacgatcTTGtcggcgaagttaaccagcatAaatagaaaca	-34	-11
1108525	+	0.0216263	1.88029	491	tccagggaaacaccaaagggcgccTGGacggtcacctttctgctgtttCtatttatgctg	-36	-12
1113106	-	0.018788	1.93127	492	gctacctgccatgcgcctgcgttcATGGacaaataaccgctgtccccgAtAgTttgcgct	-36	-12
1113615	-	0.000105908	3.30557	493	tgcactgacgccccgacgcgccgttcTTGagataagtcaggaaccgcccAcAtatTggga	-34	-11
1114730	-	0.0413039	1.65189	494	ttacctgttcacacagtgaattgcTTCTCtttctgacccggaacatagtAgaaTcttgga	-36	-11
1117238	-	0.0291457	1.77716	495	tccaggccacgtccgaaaaagaggcCTGGaaggcgatggaaatccgctAgactggacctc	-35	-12
1117518	-	0.0294635	1.774	496	gatatcaggaccgggagcgcggccATGaagcggtcacttcccctcgccAtgcTgctcgcc	-36	-12
1119701	-	0.00972231	2.14457	497	cggccgaacaaataatctctttagTTGCaatgcggaagatattaactccAtttTgccgcg	-36	-11
1123015	+	0.00364322	2.43127	498	gcatggcctgcgcccgtttgcgccggTTGcccaccctcccgcgccgctccAtagTgccgg	-34	-10
1127080	+	0.00188515	2.62012	499	tagccgaatgcgcctgcggaagtggTTGaattccacggtgcgatggcccAgagTcgcgcc	-35	-11
1134665	-	0.0875643	1.36257	500	cgaaacaattgaaacaaaccacaacATCaggcggaaaaacttccctcctAtaaagctcac	-35	-11
1134683	+	0.00853615	2.18424	501	tccgggtcgttggaagtcttgggaggTTTaagcaaaaccgtatgtgagctTtataggagg	-34	-10
1136690	-	0.0317087	1.74758	502	accgccggcgagagctcgacggggcTTGggctttccatcgtcaagcgtATtaTcgacatg	-35	-12
1141443	-	0.0178348	1.94836	503	caatcaccccgcgggccgcggcgggATGGccttcccttaaccatctgctAgattgcattg	-35	-11
1144026	+	0.0718688	1.43727	504	ctgcacgacgcttggcggatacagtTGGGccaggatcgggcaggtgtggtAtcaTtcgct	-35	-10
1145569	+	0.0813582	1.39095	505	cgaagcggcgagcccggaatccattTTCccacgcattctgtggcccgatGgattccgggc	-35	-11
1145862	-	0.00745589	2.22767	506	gcctgcggccaatccggaaacggacTTGaggaaatcgcggcgcttcatGAaaTcgctcca	-35	-12
1151256	+	0.0269641	1.8052	507	tgcgctgcgcgcccgctgcgaggagcTGGccaccatggtcggcctgccgcAcaaTctgct	-34	-10
1151498	+	0.0842177	1.37789	508	tgttcgtctcgcatgatttgaacgtaGTGcgcttgctgtgcgatcgtgtcAttgTgatgc	-34	-10
1157048	+	0.00749825	2.22705	509	cggacggccgtgcggaagattgttgTTGacgacaacaattgtcgtgcccAAcaTtatggc	-35	-11
1164449	+	0.0463451	1.60908	510	agtgacccgcggtccaatagccgtcATCAatcgcggaataggctgggcgtAtcgTcgtgc	-35	-10
1164532	+	0.00525301	2.33003	511	accgaagtgagtagaattatatttcTTGCcatcgccgatgggggcgaaAtAtggTgcagg	-35	-12
1165958	-	0.0478278	1.59676	512	ggagcaccactctctcaatacgtcgTTGccagcgcagcgaagcaatccAgaaTccctccg	-35	-12
1174851	+	0.0351825	1.71114	513	attcgctgacgatgatggcggagtaaTTTCgcggttggcgtgtttcgactAaaaTctgcg	-34	-10
1175102	-	0.0341234	1.72295	514	cgcctgctccgaagctttaatctacTTGtggaagaagggacgtcaagttAcacctgtgac	-35	-11
1175150	+	0.00633327	2.27743	515	tcccgctttgtacgtcacaggtgtaacTTGacgtcccttcttccacaagtAgatTaaagc	-33	-10
1175227	+	0.000296541	3.06867	516	ccggagaactacggaagcagcgaaTTGaggcagcccccaaatacgtgctAtagCggacga	-36	-11
1182965	+	0.0145305	2.0168	517	ccttctgttcatccgaccacagcgcATGacgcgcgacgaaagtcactgCtAttgctcccc	-35	-12
1184496	-	0.0109508	2.10191	518	tcgggactttcctgcaaaatagtgcTTGctgccgatcctaggcatgtcATaaTtcgccca	-35	-12
1184546	+	0.0450531	1.62084	519	tattgaacgaatgggcgaattatgacATGcctaggatcggcagcaagcactAttttgcag	-34	-9
1185392	+	0.000487175	2.93376	520	tcgcagttgctgtagctacagcgcacTTCGctcttcctgcctggcaggctAtaaTgcgcg	-34	-10
1187224	-	0.000571901	2.88196	521	gggcaaggccgggcgcgccgtccacTTGGaggggcaccgctgcggcgctAtgcTgcgcgc	-35	-11
1187709	-	0.0182585	1.94118	522	cttgtccgggacgacagcaaggattTTGcgcgacctccagcaacactgtAtcaAcgatca	-35	-11
1188743	+	0.0753002	1.41966	523	gagcagcacgatcgagacattgcccTTGccgctttcgagctgcgcgatGtagcgctccga	-35	-12
1188894	-	0.0261803	1.81715	524	taattcatagaaagacaccgcggcggcTTGctgtcaatgccagcaggcattAtgtTtcat	-33	-9
1188901	+	0.00828197	2.19325	525	cgtcgggactgtcggtcatgagccttcTTTacagatgtcctgcggcgcgttTtaaTgaaa	-33	-9
1188953	+	0.0203342	1.90462	526	taatgaaacataatgcctgctggcaTTGacagcaagccgccgcggtgtCtTtctatgaat	-35	-12
1192087	+	0.00415157	2.38891	527	aagtgcatgtattggctggtaaggacTAGacttgctctgaaatatgcactAttgTgcatc	-34	-10
1197599	+	0.0126665	2.05892	528	gccttgcgagggccgccatttccggtTTGacagcctgccaagggtttgtTTtgTCtccgg	-34	-11
1203103	+	0.0181525	1.94404	529	atctgtcccccttcgtcatatctgtaATCTTGctgacgtttcgcgaagttAtaaTcggcg	-34	-10
1204647	+	0.0604308	1.50143	530	tgtcatccgactgtcacgaaaccttcGTAaaagcacagccgaccgctcctAaaggggcgg	-34	-10
1209999	+	0.006185	2.2855	531	ttgcgaaggcggagcagacgtagggtTTGcaggcgttggtttagcgggctAcagCcacac	-34	-10
1211064	-	0.0105484	2.11329	532	ggcccggaaaacgaaacgtgccgccTTTTAagggcggcacgtgacactAtCTtaTgcctg	-35	-12
1213471	+	0.0581856	1.51811	533	cattgccggatgcagccggaaccccTTCCatttcccacccaccgaccccAgatagacggc	-35	-11
1214271	+	0.0806592	1.3945	534	tcgaggacgtcgagctgatcgatcCGGaactgtccggcgagcggctgctCtaccgcctct	-36	-11
1214553	-	0.0514075	1.56596	535	gcccaccctacgatgtccgagcacTTGgcaggctgcttccccgtcgtcAttgTgagcgca	-36	-12
1214574	+	0.012603	2.05996	536	atccagagtctttccgcagtggccgtCTGGattgcttcgctgcgctcacaAtgaCgacgg	-34	-10
1214599	+	0.0398848	1.66293	537	tctggattgcttcgctgcgctcacaATGacgacggggaagcagcctgccAagtgctcgga	-35	-11
1215089	-	0.0168393	1.96715	538	gtcgcgaaagccgcttgcggcgtTTGgttcccggccgggttttcgttAtgaTggcagcca	-37	-13
1215251	+	0.00271123	2.51642	539	agacacccttatgtgatccggccgcTTTGcgagacgacggccggaccggtAcaaTcctta	-35	-10
1219773	-	0.0389316	1.67411	540	tttacggctatccgatggacgccTTGacggaaaggccattgcggaatAtgaGcatcactt	-37	-13
1228008	+	0.0221559	1.87059	541	ccgtccggctgggtgcgccaaaccgcTTGgcgagacgcgccgtctcggCtAAtcaGgacg	-34	-12
1243566	-	0.00771007	2.21663	542	aatgatgtcttacgcgccacacccTTGatctcagttagaaccgctggctTcaaTccgggc	-36	-11
1244397	+	0.0356908	1.70755	543	gtttgctttagcccgccagcggcgccTTGcccgcaggcgggctaaagcttAtctcaaagc	-34	-10
1245509	+	0.0552837	1.53804	544	accttcaccctgaccgcaatcggcgcTCGcgttcccgggcggatggtctAtaaGgccctc	-34	-11
1246612	+	0.000783716	2.78505	545	ccccggaatgacgatcaagaccattTTTGcattctgccgggaaatcgctAtttTccgcgg	-35	-11
1249741	-	0.0478914	1.59491	546	gcaacgctcccatcccgattttgcctcTCGtccaggaccgcccgtcgcgtcAtgaTgtgc	-33	-9
1255016	+	0.0446506	1.62354	547	tgccggcaaatgctgttccaaggtcTTCaggctgagatggttcttgactAcctTctcgta	-35	-11
1255940	-	0.0238927	1.84283	548	agctgattgacggccggttacgggTTCCccatgtgccccgccgtgacttAtaatcgggtc	-36	-11
1259060	+	0.0135562	2.03903	549	acaggccggcagcagctggcaacaggATGTcttgcgggcgcatgactgctAtatAggctg	-34	-10
1260126	+	0.023808	1.84565	550	gcgtcgcaaagcgacgacttcggacTTGcgagccgtgctgcgatgccagcAcaaTgcgcg	-35	-10
1264156	+	0.0429773	1.63879	551	tctccccgctcgcggtccccgtgatgcTGGaaatcggccgcgagtcagtCtAtggCgaag	-33	-11
1264970	+	0.024507	1.83231	552	cacgccatcgccgcgtcgcggtgttaTTGagctgaacactcttgccacgcAcacCgctgc	-34	-10
1266111	-	0.0444388	1.62545	553	tggccctcgatctagggaggccgcTTGccatttggaaattaaatgattAacttccaatca	-36	-12
1270351	+	0.0111203	2.09848	554	atttgtaggactcggcgaggttctgcTCGacgccgatgccgcgggcatagAggaTgccga	-34	-10
1274251	+	0.0922243	1.34327	555	gccgcgcggcccagtgccgcagcgcTGTtctcccctcgggggtgagcgtAtaaaccagct	-35	-11
1274479	-	0.0441634	1.62707	556	tccgaagctgcctcatatgcacaTTGacgcatatgcgcagatgcgcatAaagTcaagctg	-37	-12
1274519	+	0.00381267	2.42351	557	ccttcttcgaccttgaccaaccagcTTGactttatgcgcatctgcgcAtAtgcGtcaatg	-35	-13
1280585	+	0.0892377	1.35533	558	gttgcgtcaggaggttcccgatctgTGGaaccggtcacagaattcgcgtAggaAccctgc	-35	-11
1281249	-	0.0146152	2.01409	559	gttcgccaaacgtaagtagtgctgtcTTGtcagcactcgcaaagcgggcgAgctTggctg	-34	-10
1281875	+	0.015399	1.9946	560	tggcagaagcctggtcggcgatcatcTGGacaatcaccgggccttcggtcAcgaTctcac	-34	-10
1282079	-	0.0101036	2.13046	561	gatgcacctgcatcaatcttgactaTTGcatgcagctgcatgtaggcgTTcaTtcgccca	-35	-12
1282159	+	0.0130266	2.0525	562	atgcagctgcatgcaatagtcaagaTTGatgcaggtgcatcgagtaggGtAaGaGacggg	-35	-12
1282171	-	0.0550507	1.53982	563	cgcatcaggcggatccaggcggcggTTGcctcggtcgatggcttgcgtTTcatggtcccg	-35	-12
1283321	+	0.0954015	1.33054	564	catgccgaaggtcggccagtacggccTCGacatgatgtaccggacctgtAcggTgcagac	-34	-11
1284171	-	0.0222829	1.8695	565	acgctcaggttttttcagccggtcatTTGatcgccgcaaacctgtatggGcgATgaacgg	-34	-11
1284213	+	0.0874584	1.36334	566	ccaacgaccgggacttaagccgttcaTCGcccatacaggtttgcggcgatCaaaTgaccg	-34	-10
1285815	+	0.00804897	2.20335	567	cggccggcaccgtcacctccggcgtgTTGtcgagcgggccattgtcgcgcAtctTgaaga	-34	-10
1287750	-	0.0210544	1.89089	568	cgccctcgcggaactggtctgaaaccATTAtcttgccccacatctccagAtaaTggacgg	-34	-11
1288684	+	0.0550084	1.54018	569	gctggcagatggggttcaagactgcaTTGcgatagatcaagaattatggtTtgaGaagct	-34	-10
1290571	-	0.0933469	1.33852	570	ttgcgcgagaaggtggagacgatctggCTGatcatgccgaagccgggcaggAtcaGgatg	-33	-9
1291246	+	0.0305861	1.76186	571	ggaacctggtctcgtcggtcggctccTACatttccggcttcggcgtcctgAtctTcctct	-34	-10
1294270	-	0.016458	1.97233	572	ctttgcaggacggtggtttcggacTTGGgtggaccggcggtgtcattcAtgaTggcggac	-36	-12
1294277	+	0.0983669	1.31929	573	gggccgccctttcgcttttgcgccgCCGGaagtttcggcggaaactgtgAtagagtccgc	-35	-11
1296171	+	0.00768889	2.21814	574	tgaaatggccgcctgcacatgggcaTTGcgtgctgcggcatggcgcagcAcatTggtcag	-35	-11
1298281	+	0.00692635	2.24999	575	ttgtcgtcgcgcccggttttcgcccTTGacggtctgaggacaggcgacgAaAgcttgcgc	-35	-11
1298470	+	0.0489928	1.5851	576	gtttcccgatgccgcaaaacactttATGGtggcccaaagcctctggctgTtaaTcaggaa	-35	-11
1304964	+	0.0629091	1.48808	577	ggcgatcagcatgtagagcgatgaaTTGGTGaaggcgatcgtctgatggCcgATatggcc	-35	-11
1305410	+	0.0366228	1.69924	578	catcgtcacctgcgggttgctcggtcTTGacgtggcggccgcgaagttcggAcaaCcgct	-34	-9
1305560	-	0.000232997	3.14546	579	gaaagcgacgcaatcgtgacttggcTTGacttgattatgggccatcagtAtggTccgcgc	-35	-11
1309103	+	0.0404779	1.65908	580	cctttgcagcaaagggataatgtgcacTTGcatgccacggccggtcagggaAgaaTtggc	-33	-9
1314792	-	0.0345259	1.71808	581	ggttgaggcatatttcctgggatccTTGaccatcacctggatcgtggtAgcagcgccggg	-35	-12
1318577	-	0.0118405	2.07557	582	cccgccccttccgggcatttcgctgTCGcctcgcctcgtccaacgcgctAgatttgcagg	-35	-11
1320094	-	0.0300354	1.76715	583	ctccagggccaaatgtgggatagcgcaTAGacattggagctggaaaagctCtaagaagat	-33	-10
1325308	+	0.00612145	2.29216	584	gcacagcggcagccaacctaacgtaTTGGgctgcaaatgattttcgtgcTTaaTggcgac	-35	-11
1325342	+	0.0255661	1.82286	585	aaatgattttcgtgcttaatggcgaCTTAagaaatgctgaaggaaggtttAactTggcgt	-35	-10
1326722	-	0.0167334	1.96839	586	gggcgcctgagccgccttctggctcTTTTCcatcccttattatatgatAtAtatcatttc	-35	-12
1327201	-	0.0583127	1.51736	587	tattccccgtgaccgcccgcacagcTTCaaagcgccgggccgcaccccAcatcggtttgg	-35	-12
1332618	-	0.0741776	1.42665	588	tttttgtgcgaacactgtcgagactTTCatcttgcggcgccgaatgggACtaTgtgagcc	-35	-12
1333512	+	0.000571901	2.87374	589	atgtgccaccgcgtcatttccgtgcTTTAcaaaccaactggtcggttttAtaaAcggaag	-35	-11
1348267	+	4.2363e-05	3.50038	590	gctcgtaaatatggatagccatttcaTTGaccaatcgcgtcgatcgctcgAtatTtgcgg	-34	-10
1351880	+	0.0849378	1.37398	591	cacaaaacggtgtgccaagtcagcccaTTGacagcgccgtgggatggcgcAcagCggtga	-33	-10
1353003	-	0.0536528	1.54977	592	ccagcatcgccgtgacagcggctaTgGcaatcgcgattaatctcatgttAacctcccggc	-36	-11
1358430	-	0.0434644	1.6333	593	tgaagctggcgagtttcgcgcaggTTGcagttacagcattgacgtcctAcactcggcgcc	-36	-12
1360201	+	0.0630785	1.48712	594	cgacctatggcgccctttgtcgcaaCTGGgcgtctcgtgcgtgttgttgtAtgcTtggca	-35	-10
1360622	-	0.00754062	2.22452	595	catcaccggccgcaggaagacggtcTTGaattcaccgctgtcataggcGAggtgaccatg	-35	-12
1361573	+	0.0132808	2.04672	596	gccgtcaccgccgatatctgctctgcTTGtcggagatagcgacggggcgtAtccTcgccc	-34	-10
1362294	-	0.0703226	1.44576	597	cagtaaggttaattgttcctttcgaTTGtcggtaaagttttatctattAtcgTctttgtc	-35	-12
1362533	+	0.0237868	1.84606	598	aaccctcctttgcaaaaatattccacTTTaccgaaattcgggtttgcggcAttcTctcgc	-34	-10
1363207	-	0.0464299	1.60838	599	ctcgtcttggcagggcttgcaagcTTGCacaggaggggggcttgtggcAgAtatcggccc	-36	-12
1363460	+	0.0199953	1.90986	600	ttcgcacgatcggatcgcgcgggcctcTTGagctgccacgttcattgggcAtGtTatcgc	-33	-10
1366026	+	0.0535892	1.55035	601	cccatgcgtgtgacgacaacgcatgTGGCaatctcatgaggggcgtaataCtaaTctcca	-35	-10
1373096	+	0.0341234	1.72288	602	gaatcagcaaagtccgggttcccgggTTGtgaaatcagcccccttccgatAggtTccgcg	-34	-10
1374137	+	0.0524878	1.55902	603	cggccgcgacgacgaggtggatgacgTTGaatagaaaagtaatatcaatTAcTtaaTtga	-34	-11
1374263	+	0.00129207	2.71379	604	cggcgtagccttcaggcgaagccggGTGGacaggcggccttcagcccactAtaaAccgcc	-35	-10
1374424	+	0.0112474	2.09184	605	gattccgcccctgggcaccatcctcTTGaaggttccttttccttcaatAagTTaaacccc	-35	-12
1376288	+	0.0210121	1.89126	606	gggatccgctacccagttaagggagtTTGaggccgcagttgagggatcgcAggcTgtcat	-34	-10
1376459	+	0.0703014	1.44622	607	ggacgaacagcgaacttcggcggaaaATACaatcaatcctggttatttcgAtaaCctgag	-34	-10
1376519	+	0.0107814	2.10548	608	cttttctgctctttgcttaaatgggcGTGGgatgccgcactacggggactAtagTgtcac	-34	-10
1376813	+	0.0324501	1.73907	609	ggacgactttgtcgaagtccatacTtATGGaccgttgcaccagctcactAtAcaaCatgt	-36	-11
1377040	-	0.0224524	1.86726	610	gcttagctcgcactccctccgtgcTTGatcgaccgaatgaacagcaAtACgcTtggtgtc	-36	-14
1377138	+	0.0446082	1.62411	611	cacggagggagtgcgagctaagctggGCGaaagatcgttcgcttcgatgtAtccTgctat	-34	-10
1377362	+	0.0376607	1.68863	612	tgccccgagacctggagcatcctcgATGaggttttggcaaatcagccgAtaaTcaggacc	-35	-12
1377943	+	0.0308191	1.75776	613	gagcttgaggaccaagcggctgcccTCGccaagtatccccgctataagatAtgaTcttgg	-35	-10
1378467	-	0.00800661	2.20707	614	acgtttctaagcgcggcgatgtcccTTGtgggtcactggcggaaatgctCtaaCcgagca	-35	-11
1378968	-	0.0861028	1.36927	615	cccgtgcttcttacaaacgacatctaTCGcggttcgagtgtctatgtaatTtgtTccacg	-34	-10
1379014	+	0.0334668	1.72963	616	gccaagttcgattaccgtggaacaaATTAcatagacactcgaaccgcgATAgatgtcgtt	-35	-12
1379844	-	0.0261168	1.8177	617	catgaccagcgttctatcttcgagaTTCagacgaaacgcattttcagttAAcgtTgaaat	-35	-11
1380354	+	0.00771007	2.21613	618	gatccgaactgcaattgggcagctgcTTGactacaggcagcgggcaaaccCAgaTgtgtc	-34	-10
1380584	+	0.00273241	2.51484	619	ggtcctacctatgcaaacaatcctaaTTGcaggattcccgatcgaggaaAtAtgaTcctg	-34	-11
1380600	-	0.0899367	1.35216	620	ctcaaagatgatgtatctattgggTGGacctgctctggcgacaagctAcaagatcgtttt	-36	-13
1383341	-	0.0806592	1.3945	621	tagcaggcaatggggatgtttaccagTCGtgttacactgtttccttggtAtgaTccacgc	-34	-11
1383410	+	0.0752791	1.41983	622	cataccaaggaaacagtgtaacacgaCTGGtaaacatccccattgcctgctAgaaattgt	-34	-9
1389585	-	0.000148271	3.20273	623	cgcttatgagtttgcgtatacactaaTTGacattaaggcgcaatacgcatAcatTagata	-34	-10
1389638	+	0.00703226	2.24782	624	ttcatttgtatctaatgtatgcgtaTTGcgccttaatgtcaattagtgtAtacGcaaact	-35	-11
1400827	-	0.0898308	1.35256	625	cgcacgaactgcacgccttgccgcTTCagccagtcggcaagcggctgtAcgaTcgcgtca	-36	-12
1401988	+	0.02976	1.77103	626	agaggcctatgcccatgccttgcgccTTGgtcgtgaagaacggcttgaagAtctCggcga	-34	-10
1408555	-	0.0224312	1.86781	627	catctctggattgctttgcagcgcTCGcaatgacggagcgggatggctAtgcTgctccca	-36	-12
1411687	+	0.0328313	1.73563	628	ctgtgaatgcgccgagcgcggctgcgaTTGcaaatgtcttcgttgaaaatAccaTgatcc	-33	-10
1411829	+	0.0277478	1.79517	629	atcacgtcttgtccagcagtttgtgaTTTtcccttcgtcccctcgcgactAtgtTccgct	-34	-10
1411847	+	0.0564487	1.5307	630	gtttgtgattttcccttcgtcccctcGCGactatgttccgctttccgtctAgaaCgcaat	-34	-10
1412528	+	0.0152083	1.99942	631	agtcctgttttgcctattggatgggTTGacccgcccccctcatccggccAAttTccccgc	-35	-11
1413690	+	0.0234479	1.85278	632	cgcgcttctgcccgggtatgacgtaTTCagggcgcagcgcgaatgctGtAAgaACgcacc	-35	-13
1416061	+	0.0860181	1.36965	633	cgaagcgcggctcgtcgatggctggTTTCaatggcagccgcagcgtgcgCcgaTgcagga	-35	-11
1416172	+	0.0366228	1.69916	634	cggcgcgtgccggacattgtcggagaTTGtcgggcatcccattggtgctAacgtcacgac	-34	-11
1419088	+	0.000487175	2.9187	635	caggatgatcgcgctcggcgcttccTTCacgcgttggaggaacagcggtAtgaTgcgccc	-35	-11
1421691	-	0.0503273	1.57592	636	cgccttcctgcgctcgcccatcttcTTGtagagcacggcgcgattgttGtAggtctgcgc	-35	-12
1422360	+	0.00160979	2.66969	637	gggggaaggacatcatccttttcagcTTGaaccgcggcccgatcccgggAAaaTacctct	-34	-11
1426028	-	0.0389104	1.67437	638	cggcagcaagccggcgaggcgcacGTGGccgcaatctggaacgatgcgtAtgaTgtcgca	-36	-11
1426233	+	0.0491623	1.58447	639	gggggccgccgcgttcaaatccagcTTGacggtaaatcggaggaggggGaAttactcctc	-35	-12
1426707	+	0.0306073	1.76109	640	cttgggctgcggcggcagcacgaccTTGctctcctggaggcggaggcgGtaaTccgggtt	-35	-12
1426988	-	0.00804897	2.20474	641	caaggcactatctatagcagaaccaTTGcgtggctagcccctccgggcttAtatAgcgcg	-35	-10
1427080	+	0.0205672	1.90034	642	gcaatggttctgctatagatagtgccTTGacagcgcccgaaagggggccCaAttccctct	-34	-11
1430219	-	0.00940459	2.15731	643	cttcgccgctttccctgccggcaataTTGtgcaggcccgccgcacagtctAaaaAgcggg	-34	-10
1432087	+	0.00305014	2.47002	644	cagcgaccaggccggtaccattttcTTGacgcggcggacgacgaggttgAcgaTcacgcc	-35	-11
1432613	-	0.000974349	2.74145	645	ggcctttgccctaagcctcgacggcTTGccacccgttccggcaggctcgAtacTggcggt	-35	-11
1438086	+	0.00794306	2.20926	646	ggttgaccaaaacaggccgtcgcacTTGccgcgccggcctgttttttgctTtaaTtgccg	-35	-10
1439310	+	0.0632268	1.48671	647	tcgacggataacgcatccgcagcgcTTTGccgctgcgccggcttcggctACggttgccgt	-35	-11
1441491	+	0.0576984	1.5226	648	ttccgcggcggcaaaacgcaatacTTGacagtggaaagattgccttgttGGtatggctcc	-36	-11
1445538	+	0.00936222	2.15965	649	gatctgacatatgtttcctcgctgcTTTGtcatcggcttctggcgtgccaAtgtTtgccg	-35	-10
1447081	+	0.0881362	1.36004	650	gtcgccgcaaaggcacactcaagccTtAattcgttcctttttcccgggcaccgttgacaa	-35	NA
1455368	-	0.0524878	1.55891	651	cgcggcgagaccgcgcgttcctgcTTGctacctcagcgggactatgcgcAgaaTacatcc	-36	-11
1455843	-	0.00453284	2.36719	652	ccggaacgaacgatcggcggcgcgtTCGacttcgccaagtcgatacctAtAtccTgcagc	-35	-12
1456568	-	0.000105908	3.33916	653	aacagccgggatcactttggcgcgggTTGaccccgctttgtccatggctAtagTccgccg	-34	-11
1456664	+	0.0185762	1.93428	654	ccgcgccaaagtgatcccggctgttcTCGacagccgcttgggccggggttAgagGctaag	-34	-10
1458435	-	0.023109	1.85656	655	cattgcggcatgacctagccgcaaTTGTGcgcttctcgccgatttgcgAtAaGgtggcgt	-36	-12
1458975	+	0.0389528	1.6736	656	ttttggcggcgaaagccatcgcatccTTGtcgcaagcgaccggcacgctAggaTagcaat	-34	-11
1460283	+	0.0901273	1.35136	657	ccatccggttcttgatacggtaccgtaTTGctaacgcggcgaggccctgatAcgcTaccg	-33	-9
1461274	+	0.000487175	2.92476	658	tgcgtgcgtcccgcgcatagcggcgaTTGacaagcctgccggcgcatcccTTgaTgcgat	-34	-10
1462411	+	0.00186397	2.62131	659	ccgctggcggtcacgctgctggtgcgATGAcatcgccgctgcgacactctAtatGaggcg	-34	-10
1465626	-	0.00665099	2.26325	660	tgctgaatagttgggaaacgaggcTTTCAagacggccctctccggcctAaAttaTccatg	-36	-12
1465831	+	0.050645	1.57244	661	gcatggctgctgtccggcgaggtgcTAGgcgccgtgtaatgaagctgctAaccattgccg	-35	-11
1473850	-	0.00843024	2.18763	662	tctcggagctcggcccggcctggatTTGtcgtccacgttccagcgggatAtgaCtacgaa	-35	-11
1475030	-	0.0113956	2.08904	663	aacgccctcatcgtccgacgtcgcTTGcgtcctcgttgccgaaccgctAcatgcgggggc	-36	-12
1479966	+	0.0929444	1.33977	664	ttcgtgcgccgccgcatggccgctcTTGctcgcgccaatgcgggcgcgTtAgcctcaatc	-35	-12
1483457	+	0.0366016	1.69932	665	ggtgaaggcggggtgggtggtcggcTTGacgaaggatttgagcgagaccAcgcTcggcag	-35	-11
1488747	+	0.027663	1.79581	666	gatggtcattgtggcctaactcgtcATGcgcgggcttgccgtctctgctAaagctgcgct	-35	-11
1493124	+	0.00415157	2.3884	667	gtctaaaatttggccccttcgcgcgTTGaccgggccgggtcaggcctTtAggtTccgcgc	-35	-13
1494992	+	0.0553896	1.53756	668	gggcacgccgggggagcgatccaatcTAGgtttcgagccaaggttctgatTaaaTcaagg	-34	-10
1498555	+	0.0253754	1.82473	669	cttatgtttcatggtcatccggctcTCGccagagcgcgccaatctctgtAtggTgcgccc	-35	-11
1505120	-	0.0258203	1.82026	670	gggagataaccgggttctcgcctcAAAAatccttcagcagccgctcgatAtaaTcgagct	-36	-11
1506655	+	0.0686281	1.45629	671	gtccgcccgttcgcccccaggcttgcAAGcttgatggcgtaggatgtcgtAcaaTggggg	-34	-10
1510767	+	0.0932198	1.33894	672	cccccaagcgaagcgaattctccgccTTTcggagcaagccaacctcgcttAcatttgaca	-34	-10
1510791	+	0.0544365	1.54442	673	cctttcggagcaagccaacctcgcTTAcatttgacaaaatctgaggccAaagggtcgccg	-36	-12
1515070	-	0.0294211	1.77441	674	ggcccgatttccctttgcatttctcTTTGctttcgccgctccgactgcCtaATcaAgaca	-35	-12
1515213	+	0.00216051	2.59045	675	cgaatttggtcaatcaggaccgtatcTTGacgaaaaccgtccaagccgtTAagtTttgcc	-34	-11
1515369	-	0.0682256	1.45851	676	cgctcatcggcactgatcgcgggacTGGatatcgacgtgacgccaaccAtCtgaCcatcg	-35	-12
1516264	-	0.0025206	2.53274	677	cacgccgccatggtcgccggcgatgTCGaaatagtccatcgcgcgcgtTAgaTagagata	-35	-12
1520062	-	0.0994048	1.31575	678	aatttcgtgcgcgcatcggcccgcTTGgcgcggcgtggccgaatcccctAagtagcgcca	-36	-11
1520307	-	0.0615746	1.49428	679	accgcaagcgactgcgcggactggATGaagcccctggagcgttcggtAtacttctcgatg	-36	-13
1525024	-	0.0443117	1.62593	680	ttacggcgacacaacgtcaagtttcgtTTGccaaagccggatgacgggcgaAtacTttcc	-33	-9
1525927	+	0.000931986	2.7527	681	aggaatcgccaggctgcaccttgcgcTGGaaatcgacgtcgtaggagtagAtctTgatca	-34	-10
1526423	-	0.0672513	1.46479	682	gtccgacatgaagatggcctacgccaCCGaagtgtcgccgtcggatccctAtgcCggctt	-34	-10
1536062	+	0.025439	1.82419	683	gagtttgtcggcgcgctcatccaatcTTGaccttccgcctccaatccgctCcctttggcg	-34	-10
1540271	-	0.000105908	3.31713	684	ttagccattttgctaattacctaaTTGatgtcaactctccgatgcgctAtagGgaacggc	-36	-12
1540331	+	0.00273241	2.51324	685	tgccgttccctatagcgcatcggagagTTGacatcaattaggtaattagcAAaaTggcta	-33	-10
1543698	-	0.00843024	2.18774	686	acccgccgcgtgtgaactcgttcacTTGtccgctcaaccttgattcgctAatctatcggc	-35	-11
1544034	-	0.0514922	1.56518	687	gaatttcggtcttaccgaagcggcTTGCGacgtcgggcaaaacaccagtAAtaTgcgatc	-36	-11
1549322	+	0.0717418	1.43759	688	acgccagacctgcgctgtctgcccaTTGccgccgcgcagccctccactAcgttaacgcgc	-35	-12
1552168	+	0.018322	1.93958	689	gttcaaagccgggtcgcttatacgggTTGccagaccccgggcaaaccgatAtctcaatgg	-34	-10
1552976	+	0.068035	1.45983	690	ttggccgcagcgaatggcgcggcggaCTACcaagatgaggaaaaagcaacAtattccgtc	-34	-10
1554337	-	0.000296541	3.09515	691	gtcgcgcacctcatagccggcctccTTGaacaggcgcagcgcctcgcgcAgatTgtcgcg	-35	-11
1560431	+	0.00633327	2.27755	692	cgtcaaggcgctcgaggatgtcggaCTGAaaccagacacccgctaccgCtAtccGcatga	-35	-12
1561683	+	0.050179	1.57721	693	gcgctggagtgtcgcagcccgcttcgCTCAaatatgtcgatatccacggtAAtaTctggc	-34	-10
1566719	-	0.0324924	1.73899	694	acttcgatttctgacggtggcgtatggTCGaatttctggtttcgaaactgcAtgaCgtcc	-33	-9
1568800	+	0.00184279	2.62798	695	gctggatcttgccgccgacttcgatgTAGacggtgttggcgccgttgaccAtgaTgtcgg	-34	-10
1574246	-	0.0537587	1.54908	696	cctgtcaaggccacagccgccgttgTCGgtttgtttagctctgccgggtAgcaTcgggcg	-35	-11
1575855	+	0.0603461	1.50261	697	ccgctagcacgaccgcgaggaccTTAaaacgccagtccgctcaaacaAtagtcggcgaat	-37	-13
1576649	+	0.0289551	1.78068	698	cggagcgaagattgtcggcggccgacTTGccggaccggcgatcggcaacgAtctCgtagg	-34	-10
1576931	-	0.000360086	3.00022	699	ggatcaaaaaatcgtgcgcgtcaggaTTGttttgaagcctcatttccaatAaaaTgaatt	-34	-10
1579123	-	6.35445e-05	3.43011	700	aatcgccgtttagggccagcctgccTTGAaagcgcccgctcaatgttccAtAtGaCggtc	-35	-11
1579307	-	4.2363e-05	3.63578	701	catgggctagacacgcaccaaggcaTTGattctgctttataatctagcaAAaaTcgaagt	-35	-11
1579438	-	0.0225795	1.86451	702	ggctaaatgacgccgctatatcgtgaGTGGatttggtgcgcatttgtgtAtcaTctccct	-34	-11
1579461	+	0.0791553	1.40217	703	gccgtggggccgtttcgcagcgttTTCacgtctgcgtcagggagatgatAcacaaatgcg	-36	-11
1579640	-	0.0389104	1.67454	704	ttcttgccgagcacgccgcccttcTTGttctgctcgtcgatcaggaagAggaTggtgtcc	-36	-12
1584982	+	0.0273665	1.80078	705	ggacatcggccgcgccatctcctacTTGcgcaacctcggcaacatcgccAtcgTgctggt	-35	-11
1589134	-	0.0120099	2.07084	706	caatgaattcggcgcgcgtctcgggcTTGatggtcaaggtggcaacgacGTAgaTcacga	-34	-11
1589259	+	0.0202072	1.90598	707	cgccaccgcctgcatcaaggagacgCGGAaagagcccggcaatatcgcctAtgaTatgca	-35	-10
1591814	+	0.0146152	2.01413	708	gattaagcttttcatgcgacccaagTTGcgtactgatgcctcctccttcAttaTctccgc	-35	-11
1595909	-	0.0565758	1.52985	709	cggccctcctcacgcaaacgctacTCGGataggcaggcggttgccggtAaaagcatcacc	-36	-12
1607812	-	0.0904874	1.34996	710	cattttgacaaccccccaggggtcTTCtcaccgccccgattttggggctAataggtcccg	-36	-11
1607877	+	0.0414946	1.65081	711	acctattagccccaaaatcggggcgGTGaGaagacccctggggggttgtcAaaaTgtcaa	-35	-10
1610795	+	0.00646036	2.27263	712	ccagccagatcatgacgttggagtccTTGccgagcgaccacagcagggcgAtctTcttca	-34	-10
1611004	+	0.00879032	2.17817	713	tccttgagaagatgcatctctgccacTTTGcgtttggaggcgaaaattctAtagTtgcag	-34	-10
1611040	-	0.0168393	1.96724	714	atactcgcttcccccacttccggggTTGactggaattattttctatatAtGtGtcgtttc	-35	-12
1611066	+	0.0201012	1.9081	715	caggagagaagaaaaaattttctcTTTGcgcgctcgaaacgacacatatAtagaaaataa	-36	-11
1616415	-	0.0866959	1.36641	716	tcacggtggcgccgcgcgcgccggtaTCGagcaccggcacctgctggtaaAgctttccga	-34	-10
1620356	+	0.0636292	1.48384	717	ggcgaacatgctcaagagcggtgtcACAAaattgggcatcgcggcgggctAtgcTccagg	-35	-10
1620488	+	0.0641588	1.48121	718	gatgcattgacgccgcggcgaactgTCGccacggtcgctcgccatctgCtAttgttcccg	-35	-12
1623413	-	0.00245705	2.54283	719	cagggaaaatttattctacgtcataTTGcccaactgacgagataaacctAAgaTTcccca	-35	-11
1626054	-	0.0859122	1.37041	720	agtgcatccatcacaagcaattcaaTGGtttgacccgggttgcccctgtAaagacgtacc	-35	-11
1626176	+	0.00525301	2.33121	721	gaatcaggtctctgcaagccttgatTTGacagcggccgggcccaacatcAGgaTaggaat	-35	-11
1627114	+	0.0860181	1.36965	722	cgcggcgcatgtcgcggggctgggaCTGGtcgtagcggcggacgcggtgcAtggTctggc	-35	-10
1627934	-	0.0967783	1.32518	723	cgtaataggtatgctgcgcaagcgTTGacatctgcggttgccggagtagCttttttgtca	-36	-11
1628805	-	0.0678867	1.46071	724	gacctccccttttattttgcttgtTTGacctgtctgcggatcgatgccAgccttgtcaat	-36	-12
1628841	+	0.0311156	1.7546	725	gcgtccttctgtttcttgttatgagaTTGacaaggctggcatcgatccgcAgacaggtca	-34	-10
1629658	+	0.0597954	1.50767	726	attctctaggcgattgctctaggcgaTTGGaactgcgctgcgcctgatcggTtacTccgg	-34	-9
1631883	+	0.0980704	1.32039	727	cttcgacatgcgatctcgggcacccGCAacgggtctggaagtggctcgatAtaataacgg	-35	-10
1632315	+	0.0116498	2.08079	728	cagcgaaatggccgatcgccagcgcaTAGgcctcggccgggttgtacttcAtgaTgaccc	-34	-10
1635516	-	0.0483997	1.58941	729	accgacggcggcttccttggcgtcgTCGccggctcgatccgcttcagctAtttccacgaa	-35	-11
1636026	+	0.0129207	2.05434	730	cgccgcggcgcatgtcgagcatgacgTTGacgcaaatggtggaaaagccgAtcaCcgtca	-34	-10
1641394	-	0.0799178	1.39818	731	taacgccccttacgcaactgtttacCTGtccggctttgcgccggctttAtgaTgaacaaa	-35	-12
1641401	+	0.00296541	2.48716	732	gcggaaaccatatccgagcttgtcgcTGGactccgcgtcccgcccgcgcaAtgaTttgtt	-34	-10
1642459	-	0.000593082	2.8572	733	ccggttctcctttgcccacaatggcTTGttttgaagggtccgctggggtAtagAgccggc	-35	-11
1642580	+	0.005952	2.30031	734	gccgtcccctaagggacatcccggaTTTGccactccccccgcaccggcctAtgtGgagca	-35	-10
1644506	-	0.0457944	1.61373	735	gtgagaggactcttcactacgagtcTTCGacaaacttcttcttggggttAtgggtcccgg	-35	-11
1647183	-	0.0430408	1.63833	736	tccacggaatccgcgcatccggcgcTTTttttgggctggcgctgtgccAtagTgcgcgcc	-35	-12
1649574	+	0.0349071	1.71416	737	aatccggtgagagccggaaagtgacCTGAactcagcacgataggtcatgtgAcattgggc	-35	-9
1649622	+	0.00972231	2.14281	738	gtgacattgggccgcccgcgccacgcgTTGcatcgcagcaggcgcattctAtttTgacga	-33	-10
1654062	+	0.0927114	1.34121	739	ggtggcggcggagggcgaggcctacGGGccgccggcgccggtgaagctAtagggcaaact	-35	-12
1657886	-	0.0513863	1.56629	740	cttacccctgcgacgaacgttaacTCGGcatttgcccgagaacggtctAttttcacgggc	-36	-12
1658301	-	0.0545212	1.54395	741	aagaacggcgtgcgcaagatcaacaTCGacaccgacaaccgcatggcgAtgaCcggccag	-35	-12
1661670	-	0.0512381	1.56728	742	cgtgctgaaacgcgtttcctgagagTTGagcttgccaaaaaaaggactAcGtaaCgtccc	-35	-12
1663801	-	0.00527419	2.32752	743	cggccaaaccggcgtttgattgccTTGGactcccggaaccgagatgctAtccagccccca	-36	-12
1664011	+	0.0103789	2.11848	744	tagcggtgcatagtttcgcggcgacaTTGcgctgggctagcttgccacgtAaatTtctgc	-34	-10
1665065	+	0.0523607	1.55992	745	cgaagctcggcagcccgtcggcgggCTGGtggtttgtcagtatcgttgttAcatTgcgtg	-35	-10
1665170	+	0.0776514	1.409	746	tatcgatcctttagggaactgtccCTGGccgggcccgtgggcccggacAtAtggtgccca	-36	-12
1665292	+	0.0356061	1.70841	747	gtttgcttggtttgtgcttgtctaaaTTGcgtccccgacacgcttgcggtTCaaTtgagt	-34	-10
1669174	-	0.0813793	1.39077	748	tatcgcgatacgatcgcagcgaccTTGtcggccggcaagatcgtcggctGgaaatacaag	-36	-11
1669231	+	0.0345259	1.71808	749	caatcttgtatttccagccgacgatcTTGccggccgacaaggtcgctgcgAtcgtatcgc	-34	-10
1671374	-	0.0384868	1.67943	750	gttccaagcgcctagtgcggccaTTGctccgtcgggcaaaacaggagcAtgaTgtcatca	-37	-12
1675063	+	0.0168605	1.96692	751	aatagtccgaacgccatcaggtctctcTTGtcgggggacggtcgtacgctAtttTcgcag	-33	-10
1680716	-	0.0422783	1.64421	752	tccccgaaaatcgacgcaagacgaGAGAGatcagtgcgttcgtctactAtgATaaCgtca	-36	-12
1681120	+	0.0312851	1.75298	753	gatccgcttgagcaactcatccggcTTGcgacggctgtttgcgatggcAtAtgaCaagcg	-35	-12
1682902	+	0.0294635	1.774	754	gatctgagtaattgtgggtccaatcATGTTGaccgctgcagcggttaatgAaaaTgagag	-35	-10
1688273	+	0.0658745	1.47153	755	aagtagaaacgggccattcgttcgcTTCGttgccccacgggaataatgAtAGtaTtgggc	-35	-12
1688627	-	0.0630785	1.48712	756	ccggtcggcgaggcactttagcaTTGCaaccatgacgcttagcagcgtTtgaTggttgtg	-37	-12
1690823	+	0.0787105	1.40389	757	gcattctcccccattagaagctcggaaTCGcgcccatgccccttttccggAtattgaatg	-33	-10
1694098	-	0.0289128	1.78161	758	ttatttgatccaactgttcaatcgtcTCGaccccctccgccgttattgttAtgcCaaggc	-34	-10
1694616	-	0.0766559	1.4142	759	tcctcgacgatatagtgctcctataTGGcaaccccggaaaaaaagcctTAatagcaagta	-35	-12
1694663	+	0.0726102	1.43398	760	tcgccagcatccgatacttgctaTTAAGGctttttttccggggttgccAtAtaggagcac	-37	-12
1697153	-	0.00298659	2.47904	761	aagtagggccctacagaattgaggtgTTGaagatcgctgcatgaccgacAtagTaggcga	-34	-11
1699778	+	0.000783716	2.77897	762	tcgttgtccagggacacgtaccagtcTTTAatcgcttgaataggtgacatAaaaTaatcc	-34	-10
1700165	+	0.0687128	1.45599	763	ttgaaaactaccatacgcgcgtgaaTATatccccacccttcaacctgctAggcTtgcctt	-35	-11
1701150	+	0.0436127	1.63067	764	cgttctgacggctagatttccgcggtTTGcgcggaggaatcatgactagtAcaaAgagga	-34	-10
1702985	+	0.00131325	2.70935	765	atgcggcaggatatcgatcggcttcgTTGattttgctgctttttcgttTGAgtTTgatcg	-34	-12
1703303	-	0.00773125	2.21491	766	aaagagacctcgaccggcccccccTTGctcgactcgccctctgaagtagAtgaTgtcgta	-36	-11
1703477	-	0.0550084	1.54041	767	acttgcggcttctctatcagatatgcCGGactgaaagtccggacaggctAgactgggggc	-34	-11
1703499	+	0.038974	1.67258	768	gtagtgccgacgagacgcattgccaTTGcaacttggttcgcccccagtCtAgccTgtccg	-35	-12
1704010	-	0.00940459	2.15472	769	gggatgacaggtaattcgtcaggcTTGatgccgcggagggcgtgagccAcAaGgTgcgtt	-36	-12
1708300	+	0.0594777	1.51037	770	aaccagccttgtccgaaatgacctcTGGtttttcggcctgaaagcgggcaAgaaTcatct	-35	-10
1713067	-	0.000571901	2.88537	771	cacgctggcgaacactccgctgataTGGacgtcaatcgatgaagtcattAtgtTcgacat	-35	-11
1713995	-	0.024274	1.83731	772	gcaatctcgacaccactgatgcgggcTTCaatccgcccggattgaccgcGTcaTtcagcg	-34	-11
1718571	-	0.0603461	1.50261	773	cggcatcacgcagcgccaaagtgtccGTGctctcatcccaaggaccggttAcaaCgcggc	-34	-10
1720751	+	0.00298659	2.48321	774	cgaacacggccgctgcatcggccaggTTGacggtgacgcgcgcaagggctGcaaTgtcgc	-34	-10
1722452	-	0.00108026	2.73463	775	gcgcggctcgatccagccgaaatcaTTGatttcgccaagctcgaggcgcACtaTccaagt	-35	-11
1727069	+	0.0647095	1.47802	776	acgccggcgaagccggatggaatccgATGccgcgcagctcgaagttgaatAgattgaaga	-34	-10
1730253	-	0.0246765	1.82976	777	tttctaaaaatctgacgatgtcgcTTGGcaatggcctatcatttatgatTgaaTggcaag	-36	-11
1730281	+	0.0207155	1.89639	778	ttggcgaaatatgccaacaattttcagTTGtatcttgccattcaatcataaAtgaTaggc	-33	-9
1731641	-	0.0565758	1.52973	779	gggatatccggaaagaatccattcTTGacagcattgggcaggtcgctcaccgctcttggg	-36	NA
1732218	-	0.0165216	1.97127	780	ctgcgcgcctcaagcgcttgcaggcTTGcgaaaccgattggaccggctAttgtctgggcg	-35	-12
1734644	+	0.0445023	1.62488	781	gaaatgaatcagacgccccgcgctcgTCGcaaagtgccgccgagtgtgatCtgaTttgct	-34	-10
1736332	+	0.00764652	2.22007	782	cgagaccctttgtaatcaagcctttcTCGacctgctgccggagttgagcgAtccTgccga	-34	-10
1736833	-	0.00474466	2.35294	783	cgacttcgcggcgcggcgaattttcTTGatcccaacgccggcatcagcAGAaaTaggaag	-35	-12
1737131	+	0.0485268	1.58836	784	gaatatgtcgtccaactcatcagcgTTGGgaattttgaacacgccttgtAgggTgtcgtt	-35	-11
1737409	-	0.0510051	1.56883	785	cgacgtaaatggacgatgcgagccaaTTGctggaatttctctgtgatgtAaggTgagtgt	-34	-11
1738848	-	0.00345259	2.44511	786	ggcatcctcgtcgccttcaacgcccaTAGaattgacgctacctgctgctAttccccgaat	-34	-11
1739544	-	0.0153778	1.99535	787	gcgacttccgcattcagcgacggaaTTGcgagaatctatgaccacctGtAtcaGtggctc	-35	-13
1739619	-	0.0461757	1.61057	788	aggccagacgcgtggtgatagaacTGGctacggactactgcagtaagctAaaagaaaccc	-36	-11
1741390	+	0.070259	1.44668	789	gtttgtgcgaactaggcacttaagtctATGaaatatagccggatttttctAgtttcttgc	-33	-10
1741451	-	0.0482091	1.59129	790	ggcaaaggtccacgctttcggatcGTGacgggcgggccaaaatgcaatAAggttgatgct	-36	-12
1742250	+	0.0293576	1.77474	791	actggcggttgccgcttgttggtctTTGcgtcgccctggcggcgccgatAgtaTataccg	-35	-11
1743053	+	0.0302048	1.76455	792	cggccttgagatggagcctggcacccTTGcttcgacgcggcataattccCTcaTtctctc	-34	-11
1744203	-	0.00931986	2.16078	793	ttcggccagcctcccttcgtcggacTCGacttttgttctctttatgttCTAaTtccggga	-35	-12
1745593	+	0.0553049	1.53792	794	gaagggggccagacacatagaacgacTTTtcagataccgataaattaggtAttaGcggag	-34	-10
1746934	+	0.0677173	1.46173	795	cgccgagcgtccgtatcagctcgtagTTGcgcttccattccgggtcactATtgaTcagtt	-34	-11
1748443	-	0.0532927	1.55276	796	gggcaagctggcccaaggttgcgcTTCcggaaaacatggaggcgctctAtatcgatgcca	-36	-12
1751079	+	0.0596259	1.50845	797	ccaacgcgtccaatccgagcatttccTTGacaaaccgagtgagaggcgAtgccgtgtctc	-34	-12
1751680	-	0.0873313	1.36373	798	agagacagccggcgaacaggacttgTTCaattggctggctgtactgctgCcgttgacctt	-35	-11
1752225	-	0.0648154	1.47718	799	atcggcgagccgactgattgccggTGGatacgcggcagaggatagtgAtActaTtatctt	-36	-13
1753498	-	0.0846837	1.37547	800	gccggagcctagaccgcattcttaacTTGatcctttcgcccgaggattggaAggaGattg	-34	-9
1753717	+	0.000868442	2.76653	801	acgcccgcaccgagccaaatcgcgtaTTGatcatgcgcgatcccggccgcAAacTcagcg	-34	-10
1753887	-	0.0117134	2.07854	802	tacaaggagccaattccggatcagtTTCaaaggacaaaaaggtttgctAAcaaGgaggta	-35	-12
1754836	-	0.0141281	2.0244	803	aagctcgcccgtaattttttggccgCTGTTCatctcgccgctctcgtcgcAtatTggctc	-35	-10
1758019	+	0.0422571	1.64448	804	atgtcaaattcacggacgggacgtctCTGGacgcccaggcggtcgtcgatAAtaTcaatg	-34	-10
1758296	-	0.00599437	2.29809	805	ttcgacataggctgggccttgatgcTTGGcagtggccggcgccgaattAtAgTttgggtt	-35	-12
1760208	-	0.0563852	1.53143	806	gccattggcgaaactcatgcctctTTCatcctcgggtcgacgagttgtAtcgTgagatcc	-36	-12
1764681	+	0.0761263	1.41653	807	cctacgcgctattcatgcaaatcctCGGaaagaacgcgtttttccagcgTgattgtcaga	-35	-11
1764748	+	0.0435492	1.63133	808	ccggttgtttggacagcgccccgcTGGaTTTaagtggattcctgccggGTtATgcTgaac	-36	-12
1765464	+	0.0773549	1.41119	809	tcgatccccatgcgcttcatcagcgTCGcgatgtggcggcgaccggcgtAtaccccctcc	-35	-11
1765971	-	0.0155896	1.99109	810	ccgcaaattcggacagtagcttgagTGGattttctgcctgacagcggcgAGgaTtcttgc	-35	-11
1766716	-	0.0481667	1.59191	811	cgccgtgagctcgccgctgcacTTGaccaactcgtccgcgaattgctTtactttcgccgg	-38	-13
1767258	-	0.0170935	1.95965	812	cggcgtcgcgttgctgcgccgtgTTGaactcgagctgctccagctctAgaaTcttttgca	-37	-13
1768289	+	0.0909534	1.34794	813	ttttgtctctccagcgctgctcattgcATCattcgagatcaaaacctggctAcagtcgcc	-33	-9
1768868	+	0.0470229	1.60448	814	aacgatgcagccctgcattgtgtggTTGagctgaccgagcatctcgcgCtAggcTttgga	-35	-12
1778218	+	0.0050412	2.33948	815	agtcgggccctcttcgtcgcggctcTATCAttcatggcacaaaaacggtcAtatTcgttg	-35	-10
1780704	+	0.0136409	2.03438	816	cgcctcgattgactctgcccacatacTTGcgtcgctcatgtgcgattggcAtgtTttctt	-34	-10
1781380	+	0.020885	1.89355	817	cggatgaacgcccccaagaatgcgccaTTGacgccgaaaggccatggcgCcaAtctTgat	-33	-11
1781895	+	0.00972231	2.14353	818	cggtacaaaactctataggagctcTTTAccgatcaatcggctcagaaatAcaaTctgttg	-36	-11
1782324	+	0.0921184	1.34368	819	tccacatccttatttcgaagtggccaTTCcaccgatgggcttgtggagatAtggaacaag	-34	-10
1784131	-	0.00811252	2.20171	820	aatgtgtcaaccgcctccaaatgccTTGgcagccgcaatcagcttttgtAcgtTgcactc	-35	-11
1784216	+	0.0235115	1.8508	821	gcggctgccaaggcatttggaggcggTTGacacattgcagtatcttgacTtatcgacggt	-34	-11
1784395	-	0.0839847	1.37899	822	ctcgccgaacaaagccgtctcggggcTTGccctctgctgccagttcgatAtgcctctcgg	-34	-11
1784576	-	0.0731186	1.43192	823	acaaacgacctgaccggtactcaacTCTacaaaggtaagtgagtgatatAgcaTcggctg	-35	-11
1784825	+	0.0352037	1.71091	824	tagcacagtcgccgcattgctgaccaTTGccttaaagttggtggcagatTTAcaTcccaa	-34	-11
1784851	-	0.00768889	2.21836	825	cagcaagatcaggaaactcacgacgaTTGacaataccggacgtttgatgAAaaGCgcggt	-34	-11
1785106	-	4.2363e-05	3.58052	826	cacctccgtgagcgcttcgtttggaTTGaagttcagcttgatgtaaactAgaaTagtcga	-35	-11
1785250	-	0.0696448	1.44956	827	gtagtcggtgatcgcactggccgcTAGctcatcgctggagaaagcgatAtacatgacagc	-36	-12
1787137	+	0.03209	1.74277	828	cccgcaggtgccgcgagaggaacggcTAGtgccgcaatcaatcggaagctAttaTgtgaa	-34	-10
1787525	-	0.0465993	1.60768	829	cgtgctttgaaatcaacccgaccagTGTCAacagtccaacctgggtgtagAtgtTcatgg	-35	-10
1790814	+	0.0132808	2.0471	830	atggacggcctgatgcaaaacagaATGAGaaagaaaggcaaacgttggtAtagactttgt	-36	-11
1792322	+	0.00311368	2.46293	831	gggccgtgcttacgcgcgcaacgtgcGTGatttatggtgcagacggctctAtcgTccagc	-34	-10
1794563	+	0.000635445	2.83308	832	taagcacacagaaatttcgccggcgtaTTGaacagcaggcaagcgggcctTTtaaTcgat	-33	-10
1794897	-	0.0625278	1.49051	833	tcaatcttctgaagaatcttgccaaTTCcaaaactccctcggacgtgatGaagtgccatc	-35	-11
1795667	-	0.0422147	1.64494	834	gatctccaaggccgcctcgatcaacTTGacggcagtcgggaagagcgggActgtgtgctc	-35	-11
1796066	-	0.020186	1.90654	835	gacggatgacgtgcgatctgccctTTCAaacggcgggtacaacggcgtAAcaTtcatggg	-36	-12
1796159	+	0.0383809	1.68093	836	tgaaagggcagatcgcacgtcatccgTCGaagcgccgatatcgtaagcgAtgtTagcgaa	-34	-11
1796719	-	0.093008	1.33956	837	ctggctacgaccaatcctggtagttGTGataggggcgttcgccgaatatGcatcccggtt	-35	-11
1801119	-	0.00582491	2.30439	838	aaacgcagcgccaaaaccatcacccTTGacggccaaccagaacactgactCtatctccca	-35	-10
1805478	+	0.037576	1.68986	839	ctcggctttgctatgcacttcaaacTCGagagatcgattcgttcaggAtAATgtcctgaa	-35	-13
1806348	-	0.0734363	1.42985	840	agcgattgaagcgattgtagatcgtcGTGtaagggccgtattcacgtggAcaaTcacgcc	-34	-11
1806958	+	0.0141281	2.0244	841	aagctcgcccgtaattttttggccgCTGTTCatctcgccgctctcgtcgcAtatTggctc	-35	-10
1808397	+	0	4.14589	842	ccaagagccgaccacccatgaatcaTTGaaaaattgattcgggaatcctAtaaAacgcgg	-35	-11
1809584	-	0.0441423	1.62717	843	ttgtcgccgaggttgatcgtggccTTGCcatccttgacctcatgcgtccAtaccggatcg	-36	-11
1811757	-	0.0644553	1.47927	844	gccaaggaagctcgatcttagtcagcTTTtcgcaagctgctcctgctagcAtgaAgagga	-34	-10
1813135	+	0.0629726	1.48753	845	cgcaccggaagtgatcagttatcccgtTTGgttatatttccggcttcccttAagcTtgcg	-33	-9
1814509	+	0.0822901	1.38755	846	ctcgagcttcaatcaggaagttcccaCTGgcggcgcctgggatgtcgcctAcgaTatctg	-34	-10
1815922	+	0.0583974	1.51698	847	ttggcagcagctggatctgccccacagTTCaaaaaggcccgcgatatggcAgcttggctg	-33	-10
1817166	-	0.00840906	2.18827	848	ttgttaagaccggtccataaacggcTTGattgagtcagaaaagtagccgAcggTcaacgg	-35	-11
1817204	+	0.0124335	2.06174	849	cctcccttcggccatcaccttatccgTTGaccgtcggctacttttctgacTCaaTcaagc	-34	-10
1817371	+	0.0815488	1.39024	850	cgctttggcggatttctggctgacctTAGcctgctcgttcctggtgaggtAcgaTccttg	-34	-10
1818391	+	0.0022876	2.58019	851	tgtgatcccatcggcaagcgtgagacTTGGcatcgttcaaaagctaagctAaagCcaaac	-34	-10
1820692	+	0.0431679	1.63508	852	acgctctgaaaatcctcagtttttccTTGcggttgcgcagtcgccgcggtTcaaTccgcg	-34	-10
1824516	-	0.0633962	1.48535	853	ggcggcgaccatcctgtccatggtcTCTACcatcatcagccggcccagcctAtaaTtgag	-35	-9
1827110	+	0.0213298	1.88549	854	gagcttcaatcggcaagtccgggagaTCGaggacggcagcctgatcgtgtAtacCggcgg	-34	-10
1828007	-	0.0966512	1.32561	855	gaaggcgaaggttcactatcgcccATGaattcggccatttcctgctccAcaggaagaaat	-36	-12
1828059	+	0.00616382	2.28957	856	cgttcggatatttcttcctgtggagcAGGaaatggccgaattcatgggcgAtagTgaacc	-34	-10
1828666	-	0.00931986	2.16093	857	cgtctactccgaacatacaaaactcTTTGctgccagtcaaggacaggatAtggTgctact	-35	-11
1832941	-	0.0851285	1.37304	858	aatgctgcgagcgcatcctccttcgATGcgaacagcgcggggttgtgatAgaagcgaatg	-35	-11
1834493	+	0.00991294	2.13545	859	cagctctgcggcgctttaattggcgcTTGacgtctgtttgatcacggtgtGtccTggcac	-34	-10
1835646	+	0.0103789	2.11779	860	gtgaggaggcgcagtgggttggagtcTTGacccacgcggtgctcgccgctGAcgaTccgg	-34	-10
1836211	-	0.0333821	1.7306	861	ctgcgttagcaagcccgtgggtaggCTGGttagctggttatcgttaaggtAaagTcttcc	-35	-10
1838748	+	0.000931986	2.75231	862	gctttgtcggacggctttacgttgagTTGttccgcggcgtgccgtcgcttAtgaTactcc	-34	-10
1839515	-	0.0734363	1.42985	863	agcgattgaagcgattgtagatcgtcGTGtaagggccgtattcacgtggAcaaTcacgcc	-34	-11
1840126	+	0.0141281	2.0244	864	aagctcgcccgtaattttttggccgCTGTTCatctcgccgctctcgtcgcAtatTggctc	-35	-10
1841864	-	0.0160132	1.98313	865	ccaccggaagtgatcagctatgccgtTTGgttgtatttccggtttcccttAAgcTtgcgc	-34	-10
1842884	-	0.000995531	2.73846	866	tcggcaagcgcgatggaaggcccaTTCGatcgtgatgcgaaggtatgatAgaaTggcagg	-36	-11
1843172	-	0.00476584	2.35192	867	gattcgcccgcacggctgtccttgTAGaaatggggggagcccgtgtgcAtaaTgttgggg	-36	-12
1843390	-	0.0225159	1.8666	868	ctgtccggccaaagccgcaaatcacCTCatcagcgaccaaaaggatgctAtgcTttttta	-35	-11
1845194	+	0.0153778	1.99472	869	cttcttgtatcccttcggatccttcTTGcgcgccttctcgaccgccgcgAtcaTagtctc	-35	-11
1845624	-	0.00110144	2.73325	870	cggccatctcgaggcacccaggcagacTTGacttacaatgcagatgcattAcatTgggat	-33	-10
1845645	+	0.0310944	1.75544	871	cggcggtcttggccatagcggctccTTGcgtcgtcacgacatcccaatGtaaTgcatctg	-35	-12
1845781	+	0.00758298	2.22354	872	tgaagctcaacgagaatgatgcacaaTTGcccgcctccaatgccgctgctAcagctgtgg	-34	-10
1848935	-	0.000571901	2.88101	873	tgcggtgcctttggcggccccgcccTTGatgagggccttctcaagccccAAaaTaagggg	-35	-11
1849799	-	0.0332126	1.73238	874	ctttttgttatttgcgtagagcctcTGGccaaagctgcgaagagaagatAgatagtttcg	-35	-11
1854960	-	0.0230878	1.85801	875	tcggttttgccgcgagacggtggggTTCAaatcgggccgtggagcctccAcAtcaTcgcc	-35	-11
1855368	+	0.0804685	1.39538	876	ggggtgttgaagaagcgcgcggcctCTTAaaggccgcattctctgtggtAgggcagtatc	-35	-11
1858836	-	0.0149118	2.00818	877	tacgcgtcagagtcagcggcctgatTTGattttcgacgggattggtgtCcAtctcaacgc	-35	-12
1861085	-	0.0138739	2.03173	878	aaacaatgttgtggtgccatgccgcTTGtaatcgtggctttggccggttAaggCgcggcc	-35	-11
1863815	-	0.0367711	1.69675	879	gctcctgcgggcccaacgtgcgaTTTAccagctcggccaatgcctgtcAtattccacctc	-37	-12
1864125	+	0.0156955	1.98777	880	ggcagcgaagcaaaaaatgcgcagcCTGcttgcggggcttgatgcttctAAaaaTgcagc	-35	-11
1864582	-	0.0354155	1.70904	881	gaagctgagcaagagcaacctgcgaTTGcagatacacgcacttcgtatAAagtgcccagc	-35	-12
1865907	+	0.00364322	2.42968	882	cgatgccgggttcgccgcttgccacGTGaagtccaatgaccagcgcggctAcaaTcagga	-35	-10
1868278	-	0.00243587	2.54796	883	acatcgttgtccagcgttaactgctccTTGctagagccgttaagtcgcccgAtgaTgctc	-33	-9
1870711	-	0.00338904	2.45194	884	ccgatcggcgtcccaagtacttgaTTGacttcgcgcgtacgggggtcaAtgtTcagcgtc	-36	-12
1870916	+	0.048082	1.59326	885	acgaatcggatgccgcgcggcgaacAGGatggaagtggagcgtcgaccAtgaTgagaggg	-35	-12
1873079	-	0.00862087	2.18324	886	cagcacactggtctcggcctggtccTTGgtgacataggcaagatcgtccAAgaTgacgag	-35	-11
1873452	+	0.00633327	2.27631	887	cgcgacaatcaaagcaaacaaaactcTTGcgcgcgacaatcatcgcggcgAtcaTcatcg	-34	-10
1874386	-	0.00582491	2.30439	888	aaacgcagcgccaaaaccatcacccTTGacggccaaccagaacactgactCtatctccca	-35	-10
1876449	-	0.00408803	2.39565	889	tcagtggatcgtcgatctcatcgggCTGacgcagtgggacaatgttgctAtgcTcgttca	-35	-11
1877856	+	0.0294847	1.77394	890	cctcggtcctccttagcttagcagttGCTGactgatttgtttgccctaagAaatTggggg	-34	-10
1878027	+	0.0451378	1.61968	891	aggtctgccacacatgatgtgggagcTTGacgatagccggagcgctgggaAtcgataacg	-34	-10
1878375	-	0.0283197	1.78903	892	gccctaacgttattaggagctaattcTTGcccgccaaagcattaccggctActgTcggct	-34	-10
1878970	-	0.0011438	2.72651	893	acgctcggaattagcgccaatcacaCTGAacaaacccaagtatgattttACaaTtccatc	-35	-11
1879621	-	0.000487175	2.91899	894	ggaggccatctcgtgacaggacgatTTGactggagaggccaaggcggacAtacCgaggct	-35	-11
1882409	+	0.0314757	1.74937	895	ggcctgttatccggcgggagagctaTAGCattttaggcaaaaatgaggcaAtctTgaaca	-35	-10
1882791	-	0.0792824	1.4013	896	acgccgctcgcttccagcggaaccaGTTTttcgcagctaaagcgcgataAgattggaacg	-35	-11
1883801	-	0.0138739	2.03173	897	aaacaatgttgtggtgccatgccgcTTGtaatcgtggctttggccggttAaggCgcggcc	-35	-11
1884498	-	0.0734363	1.42985	898	agcgattgaagcgattgtagatcgtcGTGtaagggccgtattcacgtggAcaaTcacgcc	-34	-11
1885107	+	0.0141281	2.0244	899	aagctcgcccgtaattttttggccgCTGTTCatctcgccgctctcgtcgcAtatTggctc	-35	-10
1886490	-	0.0671242	1.46551	900	tgaccaccatggcaaccgcggcgcCTGtgcgcgcgtcgcaagcttggtAtAagatactct	-36	-12
1886703	-	0.0890682	1.35593	901	ccgcgactttttagtccgccgcagtTTGggatttggtgcatatcttgctTagcgagaaag	-35	-11
1888951	-	0.0796425	1.39992	902	gctcgcggccgtgaaactgcagaaTTTaaggaaactgcgacgcgtgatAccctgtcgtct	-36	-12
1889166	-	0.0789858	1.40286	903	tccaggatggcctcagcctggtgtcCTGccgccgccatgatcatatggtcAtagTcgagc	-35	-10
1889441	-	0.0318358	1.74486	904	cgatcggcgggcccccgggcaccTTGATGaagggcctgttggtgattAaCTtaTCgatcg	-37	-13
1890798	-	0.000487175	2.94481	905	cggcaatgtcgggcagatagacctgcTCGacaaactcgatcgaacggtcgAtgaTggagg	-34	-10
1891432	-	0.0519794	1.56206	906	ggcctccacctgctgatatcggcagTTGccgtgttgcccgccttgatgtTgattaccagc	-35	-11
1891591	+	0.098494	1.31885	907	ctgaggcgcctcgcggtgcgctcgggcaCTGGattacgatcaaggacgctaAgattgaca	-32	-9
1891605	-	0.00525301	2.32992	908	cttcaaaagcgccaatattgccgcTTGaatcgcgaggagatccgttccAtgtCgtcggca	-36	-12
1894087	-	0.00826079	2.1956	909	ttcgtcgcaaacccgccaaacgcgaTTGacaagcgcacttgtcgcgccGCgATagaatac	-35	-12
1897216	+	0.0173477	1.95771	910	ctcgcaaattcggacagtagcttgagTGGattttctgcctgacagcggcgAGgaTtcttg	-34	-10
1898339	+	0.0626125	1.49011	911	atcagggacgccctcactcgagccTTGacgggcgcacgcccgacgaggcTtacttcggca	-36	-11
1901007	+	0.0140222	2.02744	912	gatccgcaacacgggcggggtccccaTTGacggcttcatcgggcctgcacAtgtCagcac	-34	-10
1904843	-	0.0383809	1.68093	913	gcgagcgaggaaaacgggagacgggTCGCaaaggcggctgttttggatAttATcttcatc	-35	-12
1906111	+	0.0435492	1.63133	914	ccggttgtttggacagcgccccgcTGGaTTTaagtggattcctgccggGTtATgcTgaac	-36	-12
1906737	+	0.077376	1.41102	915	tcgatccccatgcgcttcatcagcgTCGcgacgtggcggcgaccggcgtAtacgccctcc	-35	-11
1907243	-	0.0719959	1.43665	916	cgcaaattcggacagtagcttgagTGGattttctgcctgacagcggcgAggaTtcttgct	-36	-12
1909081	+	0.0766347	1.41437	917	tcagcactacgtgaaagacagcaccCTCAtctatgatgacgtcaatggctAtgaGttcga	-35	-10
1909188	-	0.0153778	1.99514	918	gccatgtccatgtcgcgcgcgaagaTCGcaaagccgtcataaccgtgatAtggAcccgaa	-35	-11
1910904	+	0.047849	1.59563	919	cggtctgaatgtgctggtcaagatccTGGacaagatcttcgacgagatcgAcaaCaagac	-34	-10
1912099	-	0.0881362	1.36004	920	cccatgagctccttgatgcgctccTTGtcttccatggtcgatttcttcAcactggttccg	-36	-12
1913816	-	0.0410498	1.65412	921	cggcactttcagccgccccgccgcttgccttccatgcgaatgcgtgatcagcagatcgca	NA	NA
1914504	-	0.0195717	1.91578	922	actaactcgattagaaatggtgcgTCGacgacgctgccctgctgcgctAtttttgcggtc	-36	-12
1914687	-	0.0261168	1.8177	923	ctctctactgacaggccgaccgcaTTGAAGaacaactcaagccgccAtAgtGtattggga	-36	-14
1916320	+	0.083095	1.38321	924	tccgagcgccggcagatgcttaggtCAGgttgtggtcagttaggttgtAtAttaTgaacg	-35	-12
1917419	+	0.00298659	2.4802	925	aacaccgaacctgaagtgatgggcgtTTGaccgttcaaagcgcgggcgcaAcagTcttag	-34	-10
1920031	-	0.0413039	1.65189	926	gcatctacggcaataatgcgcgtcTTGactccccttgccgccaattgctCcgttagcgca	-36	-11
1922392	-	0.0399695	1.66223	927	tgccgcctcgatgccggtgtatcgcTTGTGgttgaagaagatccatggaTAaATcttggc	-35	-11
1922822	-	0.0269641	1.8052	928	cgcgctcattctctacccttttTTGATAagccttgcgcatctctaggtcAtaaTggacgt	-38	-11
1924641	+	0.0103789	2.11921	929	gcgcaatatcgacaaggatggcgcgcTCGTCGatgtcgcgctgatcctttAtgaTggcgt	-34	-10
1926125	+	0.0400119	1.66171	930	cttttgtaactctggtcctttgctggTTGtctatcccgacggagtctggtAtcgCgcgac	-34	-10
1926824	+	0.00305014	2.47409	931	gatcgagcatgtaatcgaaaccgaaTTGGactgccgcgccgaattggtTTTtgaTgttta	-35	-12
1927083	-	0.0120523	2.07001	932	gccgttgctgtcatcacccaactcTGGGctttcgatcagcgatcaagctAtaccagagct	-36	-11
1928416	+	0.0717418	1.43759	933	cgtaatcagaagcttaaggtgccgggtTAGaccttggcacggctgttgctgAtaaGcggc	-33	-9
1928785	+	0.0221559	1.87141	934	caaggctcaagacacgattttgagtcTTGccgcgagcgccggcagcgtggAggaTctaga	-34	-10
1931613	+	0.0467264	1.60699	935	aatacgtcccactgacttcaatcgtcTTTGcaactggtacgacacttgctGttgtcctgc	-34	-10
1932965	-	0.00612145	2.29382	936	ggaagtttctgcatcgcggtcgggTAGGAaggacaatactttcgtgactAtatcgtcttc	-36	-11
1934517	-	0.0432738	1.63461	937	ttttcggagtgggtatgcatgaggggTGGcaaatccttgtacttcttgagAtctttgatg	-34	-10
1935292	-	0.0913558	1.34633	938	tcagtggcgatcgcactcgaggccgcTGGgcctgcctcccctcaggcaggAgacTgatct	-34	-10
1936027	+	0.0829256	1.38394	939	tggtcgcatagacgtgctgaatcgtGTTTtgggggtcaacaatgaaggtAtaaCgatagg	-35	-11
1938700	+	0.0755756	1.41818	940	cgtcagtggatcgtcgatctcatcgggCTGacgcagtgggacaatgttgctAtgcTcgtt	-33	-9
1941437	+	0.0796425	1.39974	941	aattgaatcatgtcggctgcagtctTCCacaagggcccgcgaatcagctTgagtaccggg	-35	-11
1942796	-	0.0555379	1.53684	942	atcatgccccgcgaacagtgcgttcTTGcggttgaggataagaggacggAtgcTtcgctc	-35	-11
1943693	+	0.00370676	2.42688	943	gcggtgcccgcgcgctcaaagtgcTTGaatcgaccgtaacgtcaggttGtaggcatggcg	-36	-12
1944687	+	0.021351	1.88518	944	cccgcgactacgtatttttgcggaaGTGGctaagtcggctgcgacagccaAtgaTtgccg	-35	-10
1945238	-	0.00207579	2.59325	945	aaaccgcgaggatctgccgcgatttcTCGccaaacgcgcggcgtaggataAtatTgactt	-34	-10
1945552	+	0.00230878	2.56968	946	accgtgaagagccgcccgatcgccgtTTGccggttcacgtgaccaatgttAaaaTggctg	-34	-10
1946127	+	0.00249942	2.53427	947	acgcttgtgggatcgcacctcactccTTGtgggccggtggcgcgtcagccAtagTggagg	-34	-10
1947625	-	0.0106543	2.11051	948	tagcctacgttgcacgagggcgacTTGaagagatcggtctgatcccccAtCtatttgtct	-36	-12
1947855	+	0.00069899	2.79865	949	agtccttctcgttgcgcagatacccaGTGaaggaaaagccaagccgatctAtatAtctct	-34	-10
1948098	+	0.000232997	3.1456	950	gggtgacacagcaccgcgccgtctccTTGacgaagccaatctcctcgcacAtctTgaaga	-34	-10
1948214	-	0.0529326	1.55562	951	caacgctgtcgtttgacgtcaacTTGaaagagccatcattgctcgactAcctgcccaaca	-37	-12
1952520	-	0.0495224	1.5816	952	tctcctgagacgttgtgcgcaaggTTGTGttcatgacatgtcgacggttAcatttggcca	-36	-11
1953066	+	0.0132808	2.04741	953	cagatcgcggtcatgtgatttgcggTTGCaagccggagcctggttggcgcAtgtTaacta	-35	-10
1953641	-	0.00942577	2.15429	954	cggcaatgccaagtataccgagagtgTAGCGaagcccgcgaacgatccgtAtgaTgagga	-34	-10
1954456	-	0.0995319	1.31553	955	cctcgccgacataacaggacgtgttATGtttcaaaacactaaagctctAtCtaacagcga	-35	-12
1954479	-	0.0992353	1.31619	956	cgcggaaccccactccggcgcggccTCGccgacataacaggacgtgttAtgtttcaaaac	-35	-12
1955618	-	0.0918642	1.34429	957	gagcgagcgcgagcaaaacgccgtcCTGctcaccgagtatgttcgtgctAccttaaaacg	-35	-11
1956097	+	0.00771007	2.21743	958	cgtcgttgagtgccaagtgcccgggaTTGatcacatcacgctcaactggcAcAcTaTcga	-34	-10
1956971	+	0.0140857	2.02543	959	cacctctgcgacgcgttcggcacccTTGGcaagaaccatgaattggaccAtggTcacgat	-35	-11
1957007	+	0.00305014	2.47176	960	catgaattggaccatggtcacgatcAAGAatatgacaattccgaccgcaAtatTccctga	-35	-11
1959105	-	0.0746224	1.42407	961	ggcgagagcattgtgggcagcggccTCGatgcggacatgatcttcgttgAAcaaGggctc	-35	-11
1959581	+	0.0225159	1.86611	962	catttccgccaacattgtcaaccgccATGTctatttgcctttcttttgggAtaaCgctgg	-34	-10
1962379	+	0.0703226	1.44607	963	ctgaagtgggcgctagcgcccgcttTTCGtgttcagtgaggagatgaagAtacTagtacc	-35	-11
1970393	-	0.0481667	1.59201	964	ctcccgatagagctctgcctcgagcTTTGcccggcgctcttcggcatgtGtAagaTgctc	-35	-11
1973414	+	0.00593082	2.30252	965	gcctgtctatcagtttttgcctgccTTGacagtgcaaggggcaatggagtGtctTgccct	-35	-10
1973515	-	0.00381267	2.42254	966	ataatgaccccgaatgcaacattcTTGatcatcggagagagatcgttcAtctTgagctga	-36	-12
1974718	-	0.0141281	2.0244	967	aagctcgcccgtaattttttggccgCTGTTCatctcgccgctctcgtcgcAtatTggctc	-35	-10
1977304	-	0.00474466	2.3537	968	tcgacggatcgagaccgccgtctcTTTCatcgacacatcgagaccgatAtacTcttccat	-36	-12
1979006	+	0.0837093	1.38046	969	tggctaggggaccctgccactcggTTGacaagccggtagtgctgatcgtCaactagtacc	-36	-11
1979631	-	0.0138739	2.03173	970	aaacaatgttgtggtgccatgccgcTTGtaatcgtggctttggccggttAaggCgcggcc	-35	-11
1980186	+	0.0431044	1.63712	971	ggtgccatctggagcatgtctctggTCGtctatctcgagccgcgctgctAcaagttcata	-35	-11
1980586	+	0.0628667	1.48835	972	cggttaagtgcctggcggtcgcctggTTGcgcgagccgccgagatggttCtaaTagatca	-34	-11
1981063	-	0.0264557	1.81285	973	attcggtgccattcgagatctcctagcTTGaagggcttataacgtactaagTtgtTcgcc	-33	-9
1981635	-	0.0566182	1.52936	974	gacaaaaagagaggtatctatggcaaACGaatcttagataactcgcggcAtcttgagttc	-34	-11
1984444	-	0.0181525	1.94474	975	cgaaacgcgcatcacaatccgacggGTGacaatcgactcccgcaatgccAggaTggcacg	-35	-11
1989088	+	0.0102307	2.12346	976	cgtcggctggcgtgatagagccgttgTTGatttgagacgcaaaaggtaAtAcCgTtatgt	-34	-12
1989242	+	0.0474678	1.59921	977	tggtgctgtcgcgcgaaagcggcTTGtcgctgcggcaggcctatcgctAtctcgaagtgg	-37	-12
1990271	+	0.0491835	1.58405	978	aggccgctgggagcgctcgacggtcTGGgcgatgctgcgcaatcccgcgtAtaaAggaac	-35	-10
1994590	+	0.0107178	2.1069	979	tcgctactcacgtttgctttccaaaacCTGacatcgccaagcggaaaggtAgaaTgaaag	-33	-10
1995549	+	0.0151024	2.00208	980	gatgcggttggtcggaatacttatcTGGcttggatttgatcccggccgtAcgaTgtaagg	-35	-11
1998178	+	0.0470653	1.60408	981	acgcgtccttcgggacagacgtcctcTCGtttgccggcgttatccaagtAagaTgtcaac	-34	-11
1999708	+	0.0952109	1.33118	982	gcgttctgccaagtgagcacatcaaaTCGacgtccgcatcgatgttgtcGtagTcttcag	-34	-11
2000053	-	0.0013768	2.69891	983	cctagcattgaccgagacggcgtatTTGacgacgtcgtgaggtcgtcttAtgtCacactg	-35	-11
2000665	+	0.0188727	1.92949	984	gagagggcgccatttagtttcagctcTTGacggagtcgaattgagtcagtcAgcaTggcg	-34	-9
2002635	+	0.00163098	2.66708	985	atgtggcctgcagtggctggcgtggttTTGaaagcgctgcagctccgtgtAtgaCgatgc	-33	-10
2003887	+	0.00760416	2.22223	986	gccctcctgcaaccgaagtcggaatttTTGctttcaaggtggcgtagcgaccAtaaTgcg	-33	-8
2006807	-	0.00413039	2.39163	987	agccccaataattaagaatgggagcTTGacctgctctaaatctttgaaATtaTcagcgtc	-35	-12
2007333	-	0.0551355	1.53911	988	ccatgtcgggcagtaaggatcgcaTTGactttccggctccatctactCaAtggatcgctg	-36	-13
2007670	-	0.000232997	3.13658	989	ctacgatatcccggtatttcgttaTTGaccaatatggaccatgagcgctAtttTgacagt	-36	-11
2008408	+	0.0111627	2.09624	990	ctgcggaaactaactgacaatcccaagTTGatctcgagcgccgtgtctgagAtcaTtcga	-33	-9
2008872	+	0.00237233	2.55794	991	gattgatgtgaactatcttggcttcTTCaaactgcgcagatgaatggatAgaaGcgaagg	-35	-11
2010905	-	0.0251213	1.82635	992	gctgcctttcgcgcgttcaatgagcTTGcctgtccctgaacctcggaccAcatccttgtc	-35	-11
2012830	+	0.091144	1.34714	993	ttccagcatgccgactttcgcgcgaATGacttctgttcctgggtcatggtAacgtctccc	-35	-10
2013276	-	0.0203342	1.90472	994	gcgtcagtcaggctatggctgcgccTTAatgaatccgcgccctaacactActtTggcaga	-35	-11
2013647	+	0.0606638	1.49972	995	gggcgggagtcgaaaactccggcTGGaagccggggttttcttttgtgctAttataggcac	-37	-11
2013916	+	0.0270911	1.80337	996	ttggagagatacatcgaagaattggTTGcgcgctgccattcaccatccctAtatctccac	-35	-10
2013932	-	0.0691788	1.45272	997	agagcccgtgcagaacaactgggcTTCgttcatgtggatcccgatgatAtggTacttgat	-36	-12
2013953	+	0.00929868	2.16176	998	attcaccatccctatatctccactgtTTGGactgggtgggatcaagtaccAtAtCaTcgg	-34	-10
2015860	+	0.00792188	2.2108	999	agctgtgactttcttggcgtgaacggcTGGaaacgaggatggcagaatcgtAtcaTcggt	-33	-9
2017058	+	0.0189998	1.92621	1000	attttaccgattgtagcgtcgtcataTAGaccgtcaccacggctggggctAaccTaggga	-34	-10
2017282	+	0.0118828	2.07402	1001	tggtatctgcgatctgtttttttgcTTGaccgatcccgcgtgcgtgctGcactgacgacg	-35	-12
2020458	-	0.0149118	2.00818	1002	tacgcgtcagagtcagcggcctgatTTGattttcgacgggattggtgtCcAtctcaacgc	-35	-12
2021347	+	0.0842812	1.37751	1003	gagcgcgagcttcagagtcgcccatcTGGtcaaccatgtggagagctgctAaggctaatc	-34	-10
2021915	-	0.00633327	2.27587	1004	catttcgatctctgtccgcgaccagTTGttctggcctgcacttgagcctAtgcTtggtcc	-35	-11
2022189	-	0.0909746	1.34774	1005	gaattccggcatgggcagcttcgtcATCaagaggccaagttcgagtgttAgagaggctgg	-35	-11
2022907	+	0.0311156	1.75481	1006	cctacaaagccgaactagccgaaggAGGattcgttaagcttacgcgggtAtgaGaccaac	-35	-11
2023650	-	0.0292517	1.77548	1007	ttgcagaacgcccagatttggtagtgTTAaattgacacgatttcctcgacAaatacgctc	-34	-10
2024947	+	0.0676325	1.46232	1008	gcgctcgccttgtccatgcgggcggtTTGcaatcgaagcaagccggtgtAcaggcgtgat	-34	-11
2025576	+	0.0614052	1.49481	1009	agctctggctgtaataggcccagccTATAAatccgccgatcttgtagttcGtacTgcgca	-35	-10
2026496	-	0.0863994	1.36756	1010	gcgacgtcgtcgatattccctccTTCGtcgcaggtggccaaatcggctAcaattggcaga	-37	-12
2027390	-	0.0734363	1.42985	1011	agcgattgaagcgattgtagatcgtcGTGtaagggccgtattcacgtggAcaaTcacgcc	-34	-11
2028001	+	0.0141281	2.0244	1012	aagctcgcccgtaattttttggccgCTGTTCatctcgccgctctcgtcgcAtatTggctc	-35	-10
2034395	+	0.0650272	1.47605	1013	gcagacgggaaagccgcgggcccgaccTATtcagcttcatcgagtgcgctAtacagacaa	-33	-10
2034567	+	0.0759569	1.41686	1014	tctaccgcccccgccaactataaacTTCccgtctgattggtgccaacgctAtgctgaaca	-35	-10
2034911	-	0.00940459	2.15839	1015	ttaacaagttgcccgattacccaggCTGacttcccctctgcgacccagtAtagGcactct	-35	-11
2034973	-	0.0468747	1.60578	1016	ttgccgcccctagctttctgatgacGTTCttcatgtggaaattgacggtAttaTcagtga	-35	-11
2035160	-	0.0142763	2.02141	1017	gtcatctggtttgagccaattccgTTGaagtacatcgttgaatccactAgAgatcggcta	-36	-12
2035510	+	0.0261803	1.81721	1018	ctgtttgccaggaatcgcgctgttaTAGgtttttgcaagtaagtgttgctAaacaggctg	-35	-10
2036267	-	0.0381479	1.68227	1019	ccccaatcactcgcctcagtggcatCTGagctgcggcgaaacgacaagaAgaaTtcgcgc	-35	-11
2037323	-	0.0187033	1.93237	1020	tgagcgccatgaagcaagaaccgttaCTGaagttggtctgcgttttgctCAtctagtcag	-34	-11
2039881	-	0.00298659	2.48175	1021	ggcaacgatggtcggcatgacatgcTTGatcgtaccctcgatgaacctAAAtaGctggga	-35	-12
2040067	-	0.0353307	1.70997	1022	acccaccgtggcgtatcttccgatTCGTAaaactcacttatcctggttAtagctagggaa	-36	-12
2040319	-	0.0116498	2.08171	1023	cgcaagtccagcgacatggctcgatctTTGactgtaggaggcgcttcatccAgaaTaaga	-33	-9
2041996	+	0.0235115	1.85097	1024	cggcaatgcatcaagcactcgtccctCTTAaaagcagcacaatcaagaacAAgaTcgagg	-34	-10
2042050	+	0.0608121	1.4988	1025	tcgaggcgtccgtgccgcaaggtgagaTTAacagagggattcgaacgagctActaTgcat	-33	-9
2042112	-	0.075152	1.42048	1026	aagaaaacagcgttacagcagccgTTGcaaaagccatggggagatgatCaatgcaggccc	-36	-12
2043212	-	0.0488022	1.58637	1027	tgcccgaagcgggcttgccggcaacaTCGttccagaacccgaacatgttAgaaTcgatcg	-34	-11
2043234	+	0.0890682	1.35593	1028	aagtggtcgatggcatcaattcgggtCGGacagcgatggcgatcgattctAacaTgttcg	-34	-10
2043516	+	0.0712334	1.44085	1029	cgccgcgcgcttcgacctggagcgacaaggtttggctcgactatgcggctaaaccggaat	NA	NA
2047721	+	0.0392493	1.67019	1030	gagcgcccgaagctgtcgtgatggggcTTGaccgggacatcacgcatgagAagcTgcgaa	-33	-10
2049059	+	0.00341022	2.44714	1031	aatgcccgggcagcaggagatctcgaTTGaacttggggtcgatttcgtcgAgcaTctcgg	-34	-10
2050370	+	0.00461757	2.36235	1032	ggcacgccaaaacggcgttgtttcaTTGccgccccggtccggcgatggAtAtacTtggcc	-35	-12
2050713	+	0.0291457	1.77729	1033	ccaattgccttcgctacccgacaggcTTGaagatctgccgcaactcgttcaAcacTtcac	-34	-9
2051941	+	0.0364957	1.69979	1034	atttgccgatgctgcccgagttcggcTCGttctgaaaaagggcccgtgatAtagCgcgac	-34	-10
2052450	+	0.00381267	2.42157	1035	gccgtccttccaggccgttcgcaggcTTGccaggaagcgatcaatcgattGtgaTgccgc	-34	-10
2054026	+	0.00550719	2.31753	1036	acagcacactggtctcggcctggtccTTGgtgacataggcaagatcgtccAagaTgacga	-34	-10
2056178	-	0.048082	1.59326	1037	atgtggcctgtgccgcgcggcgaacAGGatggaagtggagcgtcgaccAtgaTgagaggg	-35	-12
2056956	+	0.0596048	1.5087	1038	tccttggagcccaccaaatccggtagTTGaggcgaccgcggcagatttgcAgagTacgac	-34	-10
2057841	+	0.0242105	1.83929	1039	ccttcggctcggcggtcgattaagTTGacgatgcccgacggtctcctGtaaTccaagagg	-36	-13
2058160	-	0.0483997	1.58962	1040	ttgcgccgatttcgaaagcgcggccTGGacaaggtcatagaatggcccAtaccagctgtt	-35	-12
2058577	-	0.0932833	1.33873	1041	tggtgtccatagattcagacatctccTAAaaaggcaactgtaatgctaggAttaCcccta	-34	-10
2058636	+	0.07422	1.42633	1042	cctaggggtaatcctagcattacagTTGcctttttaggagatgtctgaatCtatggacac	-35	-10
2059098	-	0.0495435	1.58139	1043	cgccgtcgctaccggcaaagaggctaTTCtttctcgtaattgtttgtggtCagaTggcgc	-34	-10
2062507	+	0.041198	1.65323	1044	gcgaagaaccatgttgtattttgccaATGacctcgaagccgtggctttgAtAaAagggga	-34	-11
2062990	-	0.0301413	1.7651	1045	tgtcgtgccacgtaactctgacaggTAGacagaaaatttggaacccacATtaTgccggcg	-35	-12
2063011	+	0.000571901	2.88236	1046	ttgttcgaatgtttgcattcgcacaTTTGatatccgactccgccggcAtAATgTGggttc	-35	-13
2063191	-	0.0429985	1.63851	1047	taagttgacgatgccgtcgctcgacaTTCagtatggcacagggattgcaGtgaTgaaaaa	-34	-11
2063900	-	0.045625	1.615	1048	accggggcggcgtcaatatgccgtTTGgttgtagttcccgtttcccttAAgcTtgcgcat	-36	-12
2066809	-	0.0138739	2.03173	1049	aaacaatgttgtggtgccatgccgcTTGtaatcgtggctttggccggttAaggCgcggcc	-35	-11
2068705	-	0.0734363	1.42985	1050	agcgattgaagcgattgtagatcgtcGTGtaagggccgtattcacgtggAcaaTcacgcc	-34	-11
2069083	+	0.000635445	2.83372	1051	ccgatgtcctggcgctcgcgccacccATGagcgtgctcctcgccaagggtAtgaTggcga	-34	-10
2069311	+	0.0370888	1.69352	1052	caagctcgcccgtaattttttggccgCTGTTCatctcgccgctctcgtcgcAtatTggct	-34	-9
2071269	-	0	4.14589	1053	ccaagagccgaccacccatgaatcaTTGaaaaattgattcgggaatcctAtaaAacgcgg	-35	-11
2072033	-	0.0239351	1.84167	1054	tatcgggcacgtggtgctttcgtggtTTGccacggactttggtgatcggcCAaaTgagct	-34	-10
2072106	+	0.0561733	1.53252	1055	cgatcaccaaagtccgtggcaaaccACGaaagcaccacgtgcccgatatCttaTcgattg	-35	-11
2074593	+	0.0096164	2.14834	1056	cacggtagggctgaataacgtagaccTTGccatattcggccaacgagcgTTcaaTgaaat	-34	-11
2077565	+	0.0327678	1.73585	1057	gccagcgtgtgttccgattcccgccGTGtTAgatctgccgatgcccgagtAtacTggtcg	-35	-10
2080005	+	0.0173477	1.95771	1058	cccgcaaattcggacagtagcttgagTGGattttctgcctgacagcggcgAGgaTtcttg	-34	-10
2081128	+	0.0626125	1.49011	1059	atcagggacgccctcactcgagccTTGacgggcgcacgcccgacgaggcTtacttcggca	-36	-11
2081228	-	0.0137468	2.03306	1060	cggttgtttggacagcgccccgctgGATTTaagtggattcctgccgggttAtgcTgaacg	-35	-10
2082463	+	0.00764652	2.22001	1061	gacagatcgacaaccgcgatctggccGTTActcgccccgtcgtcgccgatAtagTccttt	-34	-10
2082743	-	0.0359662	1.70558	1062	gcgatttccacgacgatcacgggaaTTGtagatggccggcgatcaggtAAtttcttcaac	-35	-12
2086849	-	0.0193599	1.91997	1063	tggggatgggcgatgattcggggaTTTTCaagccaacgaccttgtgatAaAacaTctgct	-36	-12
2086913	+	0.00879032	2.17918	1064	agatgttttatcacaaggtcgttggcTTGaaaatccccgaatcatcgcccAtccCcatcc	-34	-10
2087530	-	0.0640105	1.48204	1065	caccgaatatgttgccaaggtgggctGTGGcgtcagccattttcaggttAtgaTgaccga	-34	-11
2087552	+	0.065239	1.47507	1066	ccgtcggtgcggatgatccggaagcaTTGcgtcccatgctcggtcatcatAaccTgaaaa	-34	-10
2090472	-	0.068035	1.45983	1067	ggcacgtagtttcaaggaagcgtcaTTCtcctttggttagtcgcggtgtAttgTcagaag	-35	-11
2101983	-	0.00843024	2.18707	1068	cgcgtgttcgtggcactcaacaaacTAGAatctcccaccgacctatggtAATtaTtgcga	-35	-11
2105290	-	0.0495435	1.5815	1069	ttgggatatatcggcacggacggcATGGcgaaaccccacgcccatgtcAtactcaccatg	-36	-12
2109356	+	0.0389528	1.67343	1070	aaaaatgcgcaacttgatctgtgacgaTTCcgtcgccgccgtttgctgctAtacTgcgtt	-33	-10
2110995	+	0.0294211	1.77447	1071	gattcctttccacttcgcgcagagacTTGccgccggttcgttgattgatTTAgaTgagaa	-34	-11
2111181	+	0.0255661	1.82286	1072	ggtagagaaggccggctatacctcgcTTGttgaaggcgcgaaggtcggctAcgaGctggt	-34	-10
2111269	-	0.0442482	1.62621	1073	gactttggccgccctcgagtgccaaCTGagatatattccaaatgtctcAAaagcgcgaga	-35	-12
2113486	-	0.0734363	1.42985	1074	agcgattgaagcgattgtagatcgtcGTGtaagggccgtattcacgtggAcaaTcacgcc	-34	-11
2114096	+	0.0141281	2.0244	1075	aagctcgcccgtaattttttggccgCTGTTCatctcgccgctctcgtcgcAtatTggctc	-35	-10
2114314	+	0.00436339	2.381	1076	cttcgtttgcgcaggcgctcgttaTTGGacaggaaggggcagcggagtGcAtgaTgcgat	-36	-12
2117707	+	0.000381267	2.97898	1077	atacggtaggcggcgtgccccccgtcTTGaatgagacctacatgctaaGtAtagGtctac	-34	-12
2118449	+	0.00069899	2.80641	1078	gaaaggaccctgacttcaggtgcgctTTTGaagatggcgagggaaagggtAgatTggcga	-34	-10
2118461	-	0.0498613	1.5799	1079	gctccgccttcgccttacaataaagcTTTCtttctctgaaggctcctgatCttaTcgggc	-34	-10
2120096	-	0.0839847	1.37899	1080	cgtcgtccgtgaagaaggactaagccaCTGatcgggaatctcgatttgggCtaaGgggca	-33	-10
2122805	-	0.00662981	2.265	1081	gtcggctggcgtgatagagccgttgTTGatttgagacgcaaaaggtaAtAccgTtatgtc	-35	-13
2124778	-	0.00612145	2.29201	1082	cttgacgttgccgccaccatcgggaTTGccggtgtaattcgtccagagcATtaTctcata	-35	-11
2128912	+	0.00843024	2.18739	1083	aagcatatcccctgacggcaaatggTTGGcctatactacaaaatacaatAtctTcctgcg	-35	-11
2129734	+	0.000529538	2.90009	1084	cactcctgaaccggccaaccatcacaTTGagttttcgcctaacggccgctActaTgtcga	-34	-10
2133398	-	0.0487175	1.58679	1085	atcgaagaatagagcccctcacgaTTCactgcatctcccttaagctgtAaaacgatatga	-36	-12
2133654	-	0.0775879	1.40951	1086	tcgaacttcaactgtttgacacaggTTGcagctgccaaagcgtcgtgtAGTttatcggtt	-35	-12
2135885	+	0.00402449	2.39994	1087	ccatagtcggcgatgcctatgtattcTAGaaaccagatgttggcatatgCtAtggTggat	-34	-11
2135996	+	0.00173688	2.65087	1088	ggcctttcgactgccgacacaggcatgTTGactaggacgattggcacagcgAtacTcata	-33	-9
2138357	+	0.0282985	1.78909	1089	acccgatgcggtcagagcgaaggcATGTCagacctcggccacgaccgctAcaataacaac	-36	-11
2139288	-	0.0472136	1.60297	1090	ccatcgcggtgcgaacctcggcgatgTCGatgtggaagtatccgagatagCtttTgaact	-34	-10
2139534	-	0.0235115	1.85068	1091	ctcgaaggcatgagcccaaaatggTTGctttcgttcgatcatggctttgAtatcggccac	-36	-11
2141332	-	0.0370465	1.69376	1092	gcagtggcgcaatcgatttccagtATGAcaagcagtggctcgcgtgggAAaaTgccatcc	-36	-12
2142070	+	0.000635445	2.82865	1093	ctagctccgatcggacctttggagtcTCGacagcgattgagctggaaagctAtatTagaa	-34	-9
2142086	+	0.0221559	1.87065	1094	ctttggagtctcgacagcgattgagcTGGaaagctatattagaacatactAagaActgat	-34	-10
2142865	-	0.0146576	2.01377	1095	tggatggttgacggtgaggatggacTCGaaatccttcagcaggagctGtTCgaTgaactc	-35	-13
2149498	-	0.000254178	3.12753	1096	cgattgggcgcgaagcagcttgaccTTGagctcgtcctgttgcctgagtAtgtTctcaag	-35	-11
2149983	-	0.0151236	2.00158	1097	cgaactggctggaagtggagagctcTTGacactcgattcaggacatctAcGtgaGcagcc	-35	-12
2151586	-	0.00987058	2.13772	1098	cagaccgcctcgaccaacatcgctcTTGatgcgcaggcccgacgtcgtACcaTccagtgt	-35	-12
2152723	+	0.0218169	1.87735	1099	gcctgctcggcgcccaggacacgctgTTTGccggcaagggaccaaacggtAgaaTgtcac	-34	-10
2154304	-	0.0513016	1.56706	1100	tacgtgacgtgcatcttgtcgtccTTGagcttgtcctattgcaggcgtTcattgatgacg	-36	-12
2155321	-	0.00881151	2.1777	1101	gcgacaatcaaagcaaacaaaactcTTGcgcgcgacaatcatcgcggcgAtcaTcatcgc	-35	-11
2155694	+	0.00550719	2.31753	1102	acagcacactggtctcggcctggtccTTGgtgacataggcaagatcgtccAagaTgacga	-34	-10
2157858	-	0.048082	1.59326	1103	cgtccggccctgccgcgcggcgaacAGGatggaagtggagcgtcgaccAtgaTgagaggg	-35	-12
2159741	-	0.060452	1.50117	1104	gaaaggatcagggatgcagaaagcATGTccgggcacgcaccaaattggtAgaatcgcttg	-36	-11
2160502	+	0.00696871	2.24837	1105	agaggctaatgtggaaccgcacaattTTGacgtaactgccgggccgcggtAcagGtctcg	-34	-10
2162469	-	0.0839847	1.37899	1106	agtcgtccgtgaagaaggactaagccaCTGatcgggaatctcgatttgggCtaaGgggca	-33	-10
2162523	-	0.0539705	1.54757	1107	cgagcaacaatgctcggtctgcgttTTGcgaagagccaacggctaaagctAagaAgtcgt	-35	-10
2162657	-	0.0297177	1.77157	1108	gttggcgtacgatgacttcgcccgTCGaccgaaaggtgcggagatggtCtaatgctacaa	-36	-12
2164006	+	0.087522	1.36276	1109	acgtagatatcaacagattgagcgcGTGttccgtttggggcgtgtgtgtgAtgaTtgtcg	-35	-10
2166401	+	0.0130054	2.05288	1110	tcgaacaacctgccggaactggtagTTGatcaggtgcaatgtttgccggtCcaaTcgcgc	-35	-10
2166552	+	0.0337633	1.72649	1111	gaacacttgcaggaatcagtggacggTTTGcattcgtgccggggcacggtAaAaAatctg	-34	-10
2167054	-	0.0121794	2.0672	1112	catcccgctgggcatcgatccggcggTTGagttctgcgatctcatcaccATttTTctgct	-34	-11
2169555	-	0.0386351	1.67741	1113	tttcgcgagctgctacaaaagacTTGaatcgcacgcagcgtcacgtgctGcaaTcgcaca	-37	-11
2170102	-	0.0227489	1.86291	1114	atccagtgtgaatggactggaacgccAGGatgcgaatcccattttctgtaAtcaTgaggc	-34	-10
2170292	+	0.00436339	2.37952	1115	cagcccacacgcgcgcgagaaaggagaTTGcgcggccttgcagaaatactAtatTgagag	-33	-10
2171248	+	0.0189574	1.92761	1116	tcaagccaccggcaagcgacgctggcaTTGacgaaaagagaagagggcgcAGgaTtgtcc	-33	-10
2171293	+	0.0131114	2.04873	1117	ggcgcaggattgtccagtcaacgaccTTGttgcggttgaacagccaagtAgaaTaagccg	-34	-11
2171488	+	0.0119252	2.07308	1118	gcagggaagtcatgcttcacatatcTTGgcgacgatcttcgcccgttttAttaGcaagcc	-35	-11
2171590	-	0.0984305	1.31907	1119	ccagtcaactaccaacctcggcaaTTGatgggagggtccacacatggcaCtcgctaagga	-36	-11
2172745	+	0.00241469	2.549	1120	atcgttatgggaaattgggatgatccTGGaaatcagcgagaatgcagtcaAtttTcatgt	-34	-10
2174276	+	0.0454979	1.61598	1121	tggcacgcctcaggcgcttaaggtcaTTCttccggcaacacggacgtgctAtcgcttgca	-34	-10
2175010	+	0.0969901	1.32431	1122	aaagatctgatccatctctaacgctccTCGacatcctgatacaaggaagtAccttctcaa	-33	-10
2175087	-	0.0782233	1.40611	1123	tgcgcgggcattacggcgttcggtcaTCGcaacttcaacaagcatctatAtccTctcctg	-34	-11
2177224	+	0.0551566	1.53863	1124	agagagacatgcatcccggcgccggcTATccaccagctctcgctacccgtAtactcggct	-34	-10
2177310	+	0.00230878	2.56791	1125	ttcgtgccgtcccgctgtctcttccaTTCGtggatctgagattgcgcgatAtaaTccagg	-34	-10
2178464	+	0.024274	1.83742	1126	caaggccgtgctctgttagttgaggagTTGacgagcctggtaacacctggAcgaTgccag	-33	-10
2182086	-	0.0187668	1.9316	1127	tttggctctatcactaaaatgtcTTGaaccgcacattgcgtcaggttGtAggtTgctctc	-37	-13
2182661	+	0.00474466	2.35266	1128	gcatcgtgccgatacggctcgtgtcTAGcaacaggggcggaatcaggctAaagccctgca	-35	-11
2185379	-	0.0290398	1.77949	1129	ggtccatggggtgtcgttttttcagTGGagttgagggagtggacggattAcaaAcccgcg	-35	-11
2185851	-	0.0881362	1.35985	1130	gggtcatgcatcttcaatacaagcttcGTGacgacgtcggcagcaagtatcGtatcggaa	-33	-9
2187514	+	0.0366228	1.69924	1131	ggacgtatgcgcatctgcggaataaagTTGacacatgacggagcaattgctGtcgtcgag	-33	-9
2187927	+	0.00991294	2.13439	1132	tttcgccagcgcggggaaacccgcgTTGtgtctggtatgggacggctGtAtctTtccacg	-35	-13
2190623	-	0.0998496	1.31441	1133	agaccgcgccacacaagaacaccaTGGgcgtaaggacgagcgactggtAaaacacgaagt	-36	-12
2192072	+	0.000232997	3.13121	1134	gcctagctggcggggtggcccataaTTGCacgctgaacggtaagctgctTtatTccgggc	-35	-11
2192372	-	0.0569994	1.5263	1135	accaccgcgttgatgcgatccttgTTTTCcgcaggccgcgggtccgctAgaatgctgcgg	-36	-12
2193151	-	0.0511745	1.56784	1136	tcccctcacatgcacgcatgggcgTGGccatgcgcatgagtcatggctAtgttccgcttt	-36	-12
2193685	+	0.00972231	2.14451	1137	gcctttccagtcttcttcgaaccggTTGaagacattggcggagtgcgaGtAaTtTgcgat	-35	-12
2193941	-	0.0769948	1.4127	1138	tgccggacatgaatgccgattacgcTGTacggctcaaagtgctcgcggtAgatagcatca	-35	-11
2196167	+	0.0705132	1.44454	1139	acacggcaagtttactgtcgtgccATGAaaaagtgtcacggttcgatGtcAtctcgtcaa	-36	-13
2198236	+	0.0764229	1.4152	1140	cgagtcgcacaatcgcgaaccgccggTTGctcgaaatgcaaagagctatcAtccTtatct	-34	-10
2199467	-	0.0459427	1.61264	1141	atgcggcctcagccgatggcgagaTCGacggatggcatagcaaactcttAtggTagctta	-36	-11
2199913	+	0.0124124	2.06214	1142	gcgcagcctctcaagtgctatgcacTTGctatgaggataggtcacaagtGTtaTaccagc	-35	-11
2199971	+	0.0732033	1.43129	1143	gcttcttcggaatctgacggagcaaaTTCaagagttggcatgatggttgCtGttagccag	-34	-11
2200430	-	0.00936222	2.16023	1144	ctaccttcatgtccgggccgactaTTGaccgcgctgagttcattggctTCaaagggccta	-36	-12
2200497	-	0.000741353	2.79293	1145	caaatcgagacgcttgagatatcatTTGactccctgcagatgagaagcgAaacGgtcctt	-35	-11
2200590	+	0.0151024	2.00254	1146	caaatgatatctcaagcgtctcgatTTGCaccggatcagcctccgaagttAtccTgcgag	-35	-10
2202626	+	0.0825231	1.38593	1147	gactaagccactgatcgggaatcTCGatttgggctaaggggcatttccAgattgcaaggt	-37	-12
2205760	+	0.0768889	1.41304	1148	caccccagcggccgttcgcttcaTTGaacagcaaccgcccgtcttgtgcgAaaaTggcgt	-37	-10
2205970	+	0.00385503	2.41109	1149	ttttacgcagacgtatgcttccactaTTGacaaaagcgattgatgcatcAtccTggattg	-34	-11
2205984	+	0.00987058	2.13753	1150	atgcttccactattgacaaaagcgaTTGatgcatcatcctggattgtAtacTcgagatag	-35	-13
2206175	+	0.0286586	1.78471	1151	cggatcgctcttattgctggtcaggATGacgtttccaactccaccagctCcattatccaa	-35	-11
2207135	+	0.0610239	1.49734	1152	gctacatttggatgttccgtaagcacTCGctctattcttgctggaaagatAttcTcgctt	-34	-10
2207747	-	0.0339963	1.72439	1153	gcaagttgaaagaccgcgatggccTTAagaaggtcctgttagttcatcAtgtTgaaggcc	-36	-12
2208743	+	0.0090445	2.169	1154	ctctcagcagaacacgtcgttttgccTCGaaaagatgctcatccagggtAtcgTgcagcg	-34	-11
2209201	+	0.0144246	2.01865	1155	ctgcagcgccgtgatcaagtgattcTTGGccaagtgccacgccttgctGtAggtTcgagg	-35	-12
2209275	-	0.0141069	2.02523	1156	gcgccgatgcgctggagagctgtgaTTGcgagtctcatgccattgcgttAgagaaagtgc	-35	-11
2209599	+	0.00385503	2.41076	1157	atctgccgcttgacgccggccggatTAGacaaagcctcgattagattgaAcatTgtgtgg	-35	-11
2209791	+	0.00393976	2.40504	1158	agactcgccaacacgtctgcggtgcTTGaacgcaaagtcgcagcgcggTtAAcaTacttg	-35	-12
2210263	-	0.0165216	1.9718	1159	gggcaccatcgaatggagagggcTTGaccctcacgtagcgtcaggttGtagcgtcgccac	-37	-13
2210632	-	0.0566182	1.52948	1160	gaagacgtgttacgcctttgtagtaGTCacataccagatcgctttgctAtcactgtctgc	-35	-12
2211090	+	0.0145941	2.01522	1161	tgcaccggatggtgttaggctctctaTTTCgtcgtcctgggctagcgtacAtatTtgaag	-34	-10
2213557	+	0.0182161	1.94278	1162	tcttgatgcgcgcggtctatcgacacACGaaagctgactggatccggctCtAcattgagc	-34	-11
2213820	+	0.00993413	2.13352	1163	gaagcggaggaactcaaatcggcgcTGGaacgacggtttgctgactgccAtTtattgctg	-35	-11
2215666	-	0.0780538	1.40713	1164	cccgtgaacctggaaaacgtgcttggccagatccagcccgatggtgataacctgtttcac	NA	NA
2218236	+	0.0234479	1.85244	1165	cggcaacgttgttcgcgcggatgagcGCGacagcatgacggactgagtttAcaaTatccg	-34	-10
2218975	+	0.0209061	1.89349	1166	tcaccgaaatcgcgcggctggagagcCTGgcgcccggcgaattgttcgatAgaaTggggc	-34	-10
2223755	+	0.078774	1.40372	1167	cgaaaagccaggacggcgatctaaCTCactgaggccgcattttccggcgAtagggtcgag	-36	-11
2226408	-	0.0730974	1.43208	1168	cgcaggaaattccaaaagagatcaTCGacggcttcaggcgcatcggtatCtatcgggcta	-36	-11
2226595	+	0.0048082	2.34917	1169	cagccgcggtgtgggatacaggacaTTGcttttcgggtgaagcgttcatAgatCgtcctc	-35	-11
2228727	+	0.00235115	2.56425	1170	gcgggagcaagtgcggtcaccagggATGAaatgtgccctggcggcggcttAtctTgatgg	-35	-10
2229755	+	0.0234903	1.85125	1171	caatcccaggttcgcccatttgaatgcTTGataagctcgtcgcgagcagctAcgcCgcag	-33	-9
2230072	-	0.0580373	1.51936	1172	gccgcccgccccgaagaaatcacTTGatccttacgcagcgtcaggccGtAggtTcgcgtt	-37	-13
2230455	+	0.0431467	1.63647	1173	tcacacgaaaagatgtgaaaaatcTTGtctggctcgctctgaccgatttAgaagaagacg	-36	-11
2231666	-	0.0111203	2.09717	1174	cgatagaacaaattatctccaatgtcTCGaaggtggcacagttcgtgcctCaaaTgtggg	-34	-10
2231733	+	0.0286798	1.78399	1175	tttgaggcacgaactgtgccacctTCGAGacattggagataatttgttCtAtcgTctcac	-36	-12
2231872	-	0.00144034	2.69387	1176	gttgcctgcttcacaagatatttggATGAaacgcgataggccgagggttAtgaAgagaat	-35	-11
2232805	+	0.000360086	2.98693	1177	gattagcttgcacataatctgagaggTTGacggaagagttctcctgccgAtaaTccaagt	-34	-11
2233314	+	0.00976467	2.14236	1178	tcaaaaatcgctcggcgtcacgatcATTCcgtcaaacgacttctcgctgtAtgaTcaggt	-35	-10
2233523	+	0.0626125	1.48997	1179	gcgtgcccgcgcaggaaatgaccaaGTGGttcgataccaactaccactAcAtggTtcctg	-35	-12
2233699	-	0.0389104	1.67445	1180	actgaacccaacttgcccctcgtTTGGCtaattcatgcagaaggtcgAtAtagacgggta	-37	-13
2238177	+	0.00597318	2.29847	1181	ccggcgaacctgccaggtcagataggTTGaattcgtggtgtagagcacgtAtccGgcaat	-34	-10
2239408	+	0.00514711	2.33474	1182	agaaaaatcgtagcgtaggctggcaTTGccgtagttgagccacctagatAgacTctccgc	-35	-11
2239523	+	0.0194023	1.91904	1183	gcacacgctcacatcttgcggcaccaTTGtgcgcgtgaccgtcttcccttAtcaGgacgg	-34	-10
2240916	+	0.0359662	1.70566	1184	cgagttgaatacgaccaaaagcgaacTTGacaaagagcgcgtgatcaaagGTgaGtgtgc	-34	-10
2241192	-	0.0603673	1.50235	1185	ggcttgtaacatagttttctcggcGCGacgacggtaaaaaaatagacaAtattataggac	-36	-12
2241205	-	0.0943212	1.33477	1186	tttttagcggagcggcttgtaacaTAGttttctcggcgcgacgacggtAaaaaaatagac	-36	-12
2241463	+	0.0555379	1.53661	1187	tgtcggtgcgctccgccagaaggccTTAAatcttggaatcggactcggAcAtcaGcggta	-35	-12
2241809	+	0.0109508	2.10156	1188	cgtgagtagagacgcggccaagcgcgcTTGctgatcgcgttatcccgtggcAtgtTggat	-33	-9
2242133	-	0.0238292	1.8445	1189	tagaacgaaattaagcaactgctcaaTTGcagcaagattgactcggatgtAggaAggttg	-34	-10
2243583	-	0.0452013	1.61881	1190	cgtagctcaggatggcgcatgttcGTGacagcattgcctcgcgatgcgaaggtacaggcc	-36	NA
2243733	+	0.0253754	1.82467	1191	cgttccgcctttcctggttgatcgccATGaaggcgccataggcgcagccgAaaaGgaagc	-34	-10
2243752	-	0.0113956	2.08911	1192	gggcgcggtcgagcacgccagcggTTGaccagagcggatcatcaagtgAtcaTctctgtc	-36	-12
2244629	+	0.00438457	2.37698	1193	ccgcgagaaaaattccggagagggTTGAaacgcccgtaacgtcaagttGtAcgaTcttcg	-36	-12
2245404	-	0.0138739	2.03173	1194	aaacaatgttgtggtgccatgccgcTTGtaatcgtggctttggccggttAaggCgcggcc	-35	-11
2246373	-	0.0284679	1.78713	1195	gcctcatgcaggcggtcacctccTTGaactcgtcatcgcgagatgcgAgAtcaagctgca	-37	-13
2246713	-	0.00991294	2.13503	1196	gcctcttccacgatctcttgcagagggTTGacgattccggttgtcgtctcAcaaTgcacg	-33	-10
2251726	+	0.0675478	1.46305	1197	ggctgtcgccgtcagcaacatctacTTGcagtatcggagatccgcatgaAAgaaCggaat	-35	-11
2252322	-	0.0239139	1.84219	1198	ggcctccgtaacgaaggcattcccGTGGatcgagatggcgtttacggtGtAttgTtgacc	-36	-12
2253812	-	0.0564275	1.53119	1199	acagaactcattcatgtattctagTTGtccggcgataaattgcctcatAagaTcggagac	-36	-12
2255447	+	0.00436339	2.37969	1200	ttcgcgtactgcggcacataggaccaTTGcgccgtccacgggtcggcgccAaaaTggtaa	-34	-10
2256332	-	0.033954	1.72537	1201	gacgaagtgcccgcaaagcctgcgaaTTCacttcggcacgcgacttgctCtctttgcggc	-34	-11
2259816	-	0.066637	1.46724	1202	ctcccttcgtcgttgggtgcacacAAGacggcattacctccttgcgttAtcgtaacgatg	-36	-12
2261335	+	0.000232997	3.13464	1203	atgtgtttagtgaatgagtgaaggacTTGattccctttccagaaagaacAaAtgtTgccg	-34	-11
2265160	+	0.0846625	1.37566	1204	tcatagattatctaccgcaataatcgGTGcatttgcgaggcagctcgattAgcaTctctt	-34	-10
2265581	-	0.00569782	2.31097	1205	tttccatgccgagacctttgaccgcgTTGaccatgtcgcagacggaatcAAgaTCgcgat	-34	-11
2265737	+	0.00972231	2.14325	1206	gccgcgcgcctcgccgaggccggccTTGacttctacaatcacaacgtcgACAcaTcgccc	-35	-11
2265905	+	0.0503484	1.57559	1207	atgggcgagcgcgtcgaggaccgccTAGgtatgctcgtgttgctcgccaAtctTcccaac	-35	-11
2266398	-	0.0181949	1.9431	1208	acatcggcggcgcctcgatcacgtagGTGGcaaagcgcgtccctgtttctAcatTgtaga	-34	-10
2271272	-	0.0400754	1.66136	1209	gccacgctgtaaaaaacctcctgcaTTGcgaatcgtatcctcagaaccgAcatgaaagct	-35	-11
2273274	-	0.0573807	1.52433	1210	ccccgatggagttggtagaaatagcTTGccactgctccgatgtcgtttcAcaagacggca	-35	-11
2273738	+	0.00760416	2.22245	1211	ggaggctcatgcgctccgatgtacTTGagttgcggtccagcaaatgcccAttaTcttccc	-36	-11
2273741	+	0.0599648	1.50638	1212	ggctcatgcgctccgatgtacttgagTTGcggtccagcaaatgcccattAtcttccccga	-34	-11
2274043	+	0.0107178	2.1067	1213	ttgaggtgaatttccaagtcacagtgCTGaagatccagctcgcagagtgtAtcgTggtcg	-34	-10
2274538	-	0.0025206	2.53116	1214	ccgtcagtattctcttccgaggagCTGAacatcgtttgccgatgtgctAtacgcatcttc	-36	-12
2276440	+	0.0256084	1.82202	1215	gctcgtaccgcacgcgcggactttttACGaaatgcccacgcgatgcggttAggtTgagct	-34	-10
2276637	+	0.0221559	1.87239	1216	tggctatcgcattgattgcactcgaTTTCacctttggcacgatacatgcGTaaTcgtcta	-35	-11
2277303	-	0.0594988	1.51012	1217	gcgcgcccgtagcgccaccactccTCGcaatgtcgggcagcgcgctAtAagaTctcgggc	-36	-14
2277417	+	0.0643494	1.47983	1218	ggcgcgccagccttggccgattggcaTTGcaatcacgacagagagctgtcAcgcCgctga	-34	-10
2282096	-	0.0110567	2.09948	1219	ggttcgatgcggaagccgcgaatcTTTAcctggtcgtcgttgcgccctAaaaActccaga	-36	-12
2286988	-	0.00455402	2.36613	1220	gatggcgtgctagtcctgaacgtcgGTGacactgcggtccagcagcagtAtgcTggaccg	-35	-11
2287296	+	0.0221559	1.87114	1221	aggtcccggcctgcataccttttgtATGGatgttgtgatgcatcctgctAGtgTCgtcgc	-35	-11
2287413	+	0.0177925	1.94841	1222	agccccgccccacaacaactatcgaGTTAtcttttttcgatactcgtctATcaTtgctgt	-35	-11
2287878	-	0.00940459	2.15793	1223	ttgccttcgatttacaatttgcaacTTGcccgatcgctccggcttcgctTgaaTgtcctc	-35	-11
2289099	-	0.0876067	1.36237	1224	tgacatccatagattgcgccggaTCAattcgcgaggctccccttcgtAtattctggttca	-37	-13
2289151	-	0.0353731	1.70927	1225	cgcactgcgtcacaatgacacgacTTCtcctcttcatggccgcttgttAcaatgacatcc	-36	-12
2289573	+	0.0101671	2.12861	1226	gattgtctcgctgacgatggtccaaCTGGacccgacaccggcaattgactAagaTcaaac	-35	-10
2290094	-	0.0155896	1.99088	1227	ctctgagacagattgagacagtacTGGGaagagcgcgggccttctgctAtcttccgagag	-36	-12
2290439	-	0.0331491	1.7329	1228	actggtccgcaaatgatgatcttgaTGGctctgacggagctggaagaagAtggTgttccc	-35	-11
2290442	-	0.00605791	2.29514	1229	attactggtccgcaaatgatgatcTTGatggctctgacggagctggaAgAAgaTggtgtt	-36	-13
2290573	+	0.0809345	1.39308	1230	ttcgcgtggtaggaccgaagatcgcAAGacatacgtcgattgatctgatCtaccatgtaa	-35	-11
2290821	-	0.0583127	1.51748	1231	caacgtcgctaggcgtacttttgaTGGcctcgatcttgggttgaagctAtggTgatcgcc	-36	-12
2290988	+	6.35445e-05	3.43654	1232	ccatttataggcccgtcaggaaacccTTGcaaaattatagcagtagtgctAtaaGagaag	-34	-10
2291777	+	0.00247824	2.54245	1233	ggatgctgaaatccagctacatggtTTGaccaaggccgacggcgtctAtAcgtTttatca	-35	-13
2292943	+	0.0518311	1.56284	1234	tcgggagtatttagatggtgatcTTGcctttgaagcaattgcaagatctAtagcgtcaga	-37	-11
2293010	+	0.0435492	1.63133	1235	ccggttgtttggacagcgccccgcTGGaTTTaagtggattcctgccggGTtATgcTgaac	-36	-12
2293726	+	0.0773549	1.41119	1236	tcgatccccatgcgcttcatcagcgTCGcgatgtggcggcgaccggcgtAtaccccctcc	-35	-11
2294233	-	0.094173	1.33539	1237	ccgcaaattcggacagtagcttgagTGGgttttctgcctgacagcggcgAggaTtcttgc	-35	-11
2295830	-	0.0764017	1.41554	1238	ctgtgctagcatttgtgctaaatcaGCGacttagacctgcctgaatgtgAtagatgtcac	-35	-11
2295860	-	0.0730974	1.43208	1239	tatcgtcactaaatcaacgtagaaaTATTTctgtgctagcatttgtgctAaatcagcgac	-35	-11
2296193	-	0.0515134	1.56507	1240	tacttagatcgctgttgtttgagaTGGaGacattgtagtggcaaccggtAttgTgaagtg	-36	-11
2296879	-	0.0784139	1.40509	1241	gagcgaggaatagaatcaaagggccTCCccagctcgacaaggacggtctAcatttgcgtc	-35	-11
2299082	-	0.0645189	1.47871	1242	ccatttcgtccagcagacagagggTTGTGgtagggctgcgatcatgctGtAgagcgggct	-36	-12
2300681	-	0.00360086	2.43471	1243	gacacgcacaatggaaactctgcggTTGtgcgctcaatcgctctctgcaAtatTcggcag	-35	-11
2301835	-	0	3.90993	1244	cgcggtcaactaccactgctagcaaTTGatcgaactagggatttgttcaAtatTcgatga	-35	-11
2305138	+	0.0471288	1.60377	1245	ctcgtccaacaaggcgcagtcgagaTTTTGtgggtggcacggcggttgCtAttgagcaga	-35	-12
2306223	-	0.0261803	1.81721	1246	gggcggcgtacgcggctggaaaccagTAGcaagcactatacgatcgactAgaaTgcagct	-34	-11
2307366	-	0.0184067	1.93817	1247	agagaaagaacagatcggaattcagGTGacgtgaggcggaatacgcgctCtgaTatgtgg	-35	-11
2308240	-	0.0878821	1.36102	1248	agtcgtccacggcgatggatgcaaTTGcgtgcaccatgcgttcgggtAtcttgtgcggga	-36	-13
2308939	+	0.0298871	1.76804	1249	ttcgaagtcgacggtcaggtccgtaATGttagcgaaacgagcttgtgttAcatggcgcca	-35	-11
2308963	-	0.0635445	1.48425	1250	ataagtgcgcacgtcaatcccaccagaTCGagataaacttgagagcgctAtcttggctga	-33	-11
2311129	-	0.0247612	1.82868	1251	tgcaccaagagagcgccactgcgggcTAGcagtgccgccaatttggccacAtagTcgcgc	-34	-10
2311373	-	0.0175383	1.95287	1252	tatgtgcgagtcaagagcgctcgaTTGcaacaaccccaaaacgatgttActtaggaccgg	-36	-12
2311472	-	0.0606638	1.49972	1253	cccgcttggcacgctatatcccaggTCGcaaatccggctacgctgcaAtAagctatgtac	-35	-13
2311759	+	0.0227913	1.86241	1254	agcaggggctggagcgcttaagtcacTTGcatgctaacctctagacgcgcGtggTgtgtt	-34	-10
2312205	+	0.00690517	2.25134	1255	gcctatgctcgcgacacgctgtgcaaTTGcgcaggcgatttgcatcaacgAgaaTggcga	-34	-10
2315159	-	0.0404355	1.65934	1256	cgtaagcggtgtgtctcccacaccTTGtttggcgtgagctgaccggcaAcatgcgagccg	-36	-12
2315501	-	0.0703014	1.44622	1257	tagatgagccaccgattcgatcatacATGacgattcacctctctgtgctAcgctagtctc	-34	-11
2316674	+	0.00084726	2.77206	1258	atgccgtccgctatcgaatcacgcgcTTGatccagaccgactgtgcgcAgAAtaTgaatt	-34	-12
2316914	-	0.0822478	1.38773	1259	tagctacggagatgcctctcggttCTGGcctttagcgtagggcgcattAgattagcgacc	-36	-12
2317576	+	0.084959	1.3736	1260	ctatgtagtgcctgctgagcctgcgaaTTCacttcggcacgcgatttgctCtgtTcacgg	-33	-10
2326551	+	0.00715935	2.23797	1261	ccggcgaggccgacaacgcggtgatcTTGctgctgcagcgctatccagctAtgcCtgtgg	-34	-10
2327121	-	0.0854886	1.37135	1262	tatccaaattgctgctgaaatcccTTGCatccgcgcggccgtctatacATgaATctctcg	-36	-12
2327339	+	0.0348648	1.71501	1263	cgcgcttgttgcgcttaaaactcttCTGTCaatcggccctttaattgcggATtaTtgtca	-35	-10
2327544	+	0.0344411	1.71885	1264	atgtcgcgccgagcagccgggagttgTTGGcaatcgctggaattatcggGtAATtttgcg	-34	-11
2327788	-	0.000571901	2.87436	1265	aggcagcttgcatggcggttccggaTTGcggctcgggagactgggtgctAaatTccaggc	-35	-11
2328659	-	0.0945754	1.3335	1266	gggagctctaatcaattatctgaTTGagttctgtggaaagccccaatAgAtatgaaggtg	-37	-13
2328780	-	0.0205037	1.90147	1267	tgccaaggcaggcacgcattatcaaTTGcatttcgaagagcaaaatgacAaacgtccagc	-35	-11
2329264	-	0.0579526	1.51974	1268	gctggcgcgcgaggcacgccaacTTCAatctgaccgcttcgatcgatAtCtaattcccta	-37	-13
2329385	-	0.0534621	1.55116	1269	gtcgagagggcgcaaaggcttcgaTCGaaaactttgccgtctttgtcgAAaaaAcatctg	-36	-12
2330694	+	0.0422147	1.6453	1270	caaagaggtcgcgcgactgagcattcTTGacggcatgcggggaattgctGccaTctgtgt	-34	-11
2330838	+	0.043761	1.62963	1271	ttgcttgtcagggtatgtaatggcaTTTGcctacgacccttctcgcgtAGaAttgtcacc	-35	-12
2331541	+	0.033615	1.72799	1272	ggagatctttcatatccgctttatATGAcccactacgttccactcatgCtAttgttcggc	-36	-12
2332477	+	0.0380843	1.68285	1273	catcatgccccgcgaacagtgcgttcTTGcggttgaggataagaggacggAtgcTtcgct	-34	-10
2334696	-	0.0404355	1.65934	1274	cgtaagcggtgtgtctcccacaccTTGtttggcgtgagctgatcggcaAcatgcgagccg	-36	-12
2338728	-	0.0138739	2.03173	1275	aaacaatgttgtggtgccatgccgcTTGtaatcgtggctttggccggttAaggCgcggcc	-35	-11
2344600	-	0.069899	1.4485	1276	gacgaggtcacctgacgaaagccgTTGtcccaggccttcgaaaccgccAtgaTtggcgtc	-36	-12
2362008	-	0.00069899	2.80775	1277	attcgatggcaattcccgccgaacATGGactgcggaggtctaggtggttAcaaTtatggg	-36	-11
2362464	-	6.35445e-05	3.44854	1278	ttcgggccggaggacgcctcgaaacTTGacaccttcggcccgcacttcTAaaTCgcgggc	-35	-12
2363906	-	0.0928385	1.34039	1279	attcacgttaacaacagggcggggcTGGctttttgccggcccgccatgcAttgTcgttgg	-35	-11
2370901	+	0.0386774	1.67657	1280	ttcatgccggcgccaacgagtacatcATGaagcccttcgacaaggacatcGtgaCggcga	-34	-10
2373405	-	0.0314545	1.75022	1281	tcaacattcgcgacctcggtgaccTTGacgtccaccggcctggtgacgAgcttgaattcg	-36	-12
2376452	+	0.0302896	1.76344	1282	agtcgtcggcgccgacgccgagacccTTGaccttgtcctcgatgccggcgAggcCggaga	-34	-10
2376560	+	0.0164368	1.97299	1283	cgtcgtagccggacatgtcaggcaggTTGaggtcgagaaggataatgtcGTaaTcgtata	-34	-11
2378480	+	0.0677596	1.46144	1284	ggcgcaaatcctcggtaatttggaaACGGaacgctaactttgtcaggtcAtcaTccgatc	-35	-11
2379127	+	0.0128572	2.05695	1285	ctgtccacagcgtggcgccacgccccTTGgtggtcggcttggccgcgcgCtAtggTggtg	-34	-11
2379646	+	0.0349071	1.71424	1286	gtcagaggctcgtgcttctcgcctaTTACaacggctggagccgcgagcaAttggcggaga	-35	-11
2382236	+	0.000296541	3.09047	1287	tgtgcagcggcgcgcgccgcagcagTTGGtcggcaggggctattgagctAtatCtgcctg	-35	-11
2384077	-	0.0560039	1.53336	1288	ctgtcacgctcttgtgatcgccccTTGGgaacgaatccccccaatactAggtTgttgggc	-36	-12
2385117	-	0.0271123	1.80318	1289	gtgcgtatcctcgacaacgtccagcTCGaagccaacacctacatcatcAAgaTcaaggag	-35	-12
2386623	+	0.0286162	1.78504	1290	tttacgcggctgacgacactcgacTTCacccggcaattcttgccgggtGtatggttagca	-36	-12
2391210	-	0.0230878	1.85812	1291	gcggtgcactgcggtaagaagaagcTTGgcggatgcgcgttttgccattAgtttgcaatc	-35	-11
2393765	+	0.0512381	1.56717	1292	caatgtagatcacgaattggttagaTTGaacccttggctagctgcatcGcGttgTctgcg	-35	-12
2393839	+	0.00154625	2.68212	1293	gaattccaaatatttttcggcggcccTTGttaagcggagggtgcctccgtAtctTcgctg	-34	-10
2398051	-	0.0809345	1.39308	1294	ttcctacggagcttgagccatctcaATTTccgcgagccgaacctctatAtAttaCgaacc	-35	-12
2398730	-	0.0056131	2.31298	1295	cttttctggtaacctgcaagccaTTGatttcactggggccgctggtccAtatTtgcgcga	-37	-12
2400176	+	0.0245282	1.83183	1296	agaagagccatatcgaccagatggtcTCGatcctcggcgacgccatcaagAaggTggcct	-34	-10
2402357	+	0.0306073	1.7613	1297	gcttccttcatgtgcatgaaaaccacTTGcatcacctgcgaaagtgtgaccAaattttca	-34	-9
2402358	-	0.00936222	2.15922	1298	ctcgcagatgtcttgatcgcagacgTTGcgggccaagccgtttcggcctAtttTcaccaa	-35	-11
2408105	+	0.0070958	2.24194	1299	tggtgccgacttgaaaagctccgcatTTGgcgaagcgcgcggacaatggcAcatTgcagc	-34	-10
2412682	+	0.0162674	1.97527	1300	tgcgacagaggcggcattcttcttgcTTGCatctggccgccgcagcgatcAAgaaTctgt	-34	-10
2415976	-	0.000105908	3.25631	1301	aagctgtgaatgaccaagttgcatcTTGattatttggcgccagcgcgcAAgATtaTtctc	-35	-12
2416021	+	0.0328949	1.73533	1302	gtccaaatcgaaacgcgagaataatcTTGcgcgctggcgccaaataatcAAgaTgcaact	-34	-11
2416044	-	0.00438457	2.3775	1303	accgattgctcgatcgcagggctgcTTGaccgcctgtacagcacgggcgAAtacAggttc	-35	-11
2422556	-	0.0728432	1.43303	1304	tggggcccgaacttcacctcagacTGGacgcgttccctaactcataggaAgaatagctca	-36	-11
2422574	+	0.0245705	1.8313	1305	tccggatgcaatgtccgacaatgccATTCctttttgatctgattgagctATtcTtcctat	-35	-11
2423437	-	0.0769948	1.4127	1306	atgccaggcctgcgtcttctccgagATGcccttcagcgcgtggacgccgAgattgcggta	-35	-11
2429235	-	0.0104001	2.11656	1307	gcgttagcgttaaatttgccctttccTCGaaccggagccgcagatcactgAtaaGagacc	-34	-10
2432313	+	0.0405626	1.65855	1308	ccgcgttcaggagggaactgtgaaccTCGatcttgccgttgtaggtgatAAagccgagct	-34	-11
2435759	-	0.00408803	2.39325	1309	gtgcggcgcaaaccggcctatattcTTTGaaccggcaggctttggttgAGAATggTggct	-35	-12
2442441	-	0.0372794	1.69165	1310	ggaggtgtggacagccatgcgacTTGactaacgaacgatcgttcgctAgtcaaccgtacg	-37	-13
2444811	+	0.0746224	1.42407	1311	cggcggcgcttccccagattcagaTTGcacgcgctagccattccctctAAttactttgta	-36	-12
2451374	+	0.00294423	2.48987	1312	gcgcacgatccgtgcaactggctaggTTGacgcggccccgccagcgcacgAtatCtgcct	-34	-10
2454144	+	0.0694965	1.45077	1313	cgccggacggcttcacgccggatcgtaTTGcaaacgcgagggtgtaccactAcgcTttga	-33	-9
2456415	+	0.00745589	2.22735	1314	gttgaaaaagcacagccaaagggagTCGttatgcgtcatatttactattAtaaTacccca	-35	-11
2457582	-	0.069433	1.45137	1315	gggccatgaccccgggataggacttgCTGatcccggcgagttcgaacaggAtttCcgcca	-34	-10
2458168	-	0.0299506	1.7677	1316	accacgacgcggtcggcgcaggtcATGAtctcgccgagccgatgcgagAtAtagatgacc	-36	-12
2462152	+	0.00381267	2.41915	1317	tgatcagctgcttgcggctcgtggccTTGaccgcgtccaccaccttcttAtccTgccagg	-34	-11
2462413	-	0.00408803	2.39615	1318	agcatctccctaaaaccgatgccgcaTTGaacggcaacaaaggatgtcATgATgaAactt	-34	-12
2464424	+	0.00084726	2.77227	1319	aaacgcaacgacgtttcattttttcTTGcccggtcgatcgacgcgacttAtaaGgctcgc	-35	-11
2466710	+	0.0431467	1.63657	1320	atcctctcgaagttgctgtggcggaTCGtgccgttcctgctgctctgctAcatcgtcgct	-35	-11
2471938	-	0.0957616	1.32905	1321	actctgacgcgaggtggatcgccttgcgtcaacgcccgtctttctgataatgaaacgtcg	NA	NA
2472324	-	0.0737752	1.42826	1322	agccggcatagatgaccgttcggggTTGacccggcgacgctcggctgttCcgcTgagcta	-35	-11
2472868	-	0.0314122	1.75121	1323	ccgtattggttgtcaccgcggcaaTAGacccgccccgcgtatcggaccAtactacccggg	-36	-12
2473573	+	0.021584	1.88168	1324	ggcgccactgctcgccattttttgtgATGcgacaggtagacttgggtgctAaatTgttct	-34	-10
2483825	-	0.00665099	2.26236	1325	cgcattgtggggctcttcaaccgccTCGatttggcccccgccgattggaAGtaTTgcggc	-35	-11
2486227	-	0.0319629	1.74392	1326	acggtgacaatgttttcgcgcagcTTGgtcggggccaatcgctcgactAcaacatcaaga	-36	-12
2487050	+	0.000635445	2.83695	1327	cgacggaatatctttgaggaggcctTTGacggcggaggcatcgatcgtcAtcaTcttcac	-35	-11
2489432	-	0.00415157	2.38877	1328	agatcgaggaagatcaatggaaacTTGatcttccgagcttgagggagaAAtaTGccgcca	-36	-12
2491750	+	0.0752579	1.42015	1329	cgacctgatgtaaagatgtacctaTgGCGacgccccgtactcgtgatgctAttcTgtcgg	-36	-10
2492439	+	0.0850226	1.37323	1330	tttcaacgacattcgcattttcaAcGaTCGgcttctcgatgcccatgatAtattcgatga	-37	-11
2492481	-	0.00900214	2.1709	1331	aagatacgtcttgacgcacatgctcTTGccgctatgcgtcggggcgaatAtcgTggcgca	-35	-11
2493984	-	0.0807015	1.39414	1332	cccagctctcggcaagctgcatgcTCGCaaagtggagcacaacttcgaAtAtatctccat	-36	-12
2496204	+	0.0246341	1.83005	1333	cttccgggcggcatgaccgttctcctcTTGagcagtcgttttttccgcaAtAcgtTttct	-33	-11
2497326	-	0.0151236	2.00171	1334	cccacgaaccgtgccggagccgatTTGcgccgtcgggcaaaacaggactAtaaGggcatc	-36	-11
2499417	-	0.0634598	1.48521	1335	cgtctcgcaggcctgcgcgagcttcTTGcagaacgtcgcctccacgccAtgcagcgtctt	-35	-12
2499990	+	0.0359238	1.70574	1336	gagcggatcatcggtgccggtctccTTGacggcgttgagatagtgcatcAcgcTcgaata	-35	-11
2500997	-	0.0230878	1.85773	1337	ggcagatccgcttcgccgcctgacaTTGacgcccgcccccaaatagttGcAAaaGaaacc	-35	-12
2502228	+	0.0419394	1.64766	1338	gcagcgcgcgaggggcaaatgcgtcACGagtgcggcgcaatcgatcctcAtgaTcgtggc	-35	-11
2506096	+	0.0373218	1.69149	1339	gccggtcgcccatgcggtcggtctcggTTTCattccgctcgcggaagagcAttaTgactt	-33	-10
2507743	+	0.0203554	1.90431	1340	gaccacgacctggaggtcgtcgtcgtaTTCGacctcggtcaccgcgtcattAtatTtcag	-33	-9
2507973	-	0.0865688	1.36699	1341	tcgctttccgccagcatgcttataTCGgcttgacccgaatgtcatgctAacgtcgtggcc	-36	-12
2508023	+	0.0297812	1.77029	1342	atcttcatcatggccacgacgttagcATGacattcgggtcaagccgatAtaAGcaTgctg	-34	-12
2509715	+	0.0601555	1.5043	1343	tcgcgagtttcgtcaccttcgtccatGTGgtgcggccgacggtgctggcgCtgaTgggtg	-34	-10
2510019	+	0.00374913	2.42457	1344	tgccgatctgctctgaccggttgcgTTGacgccattgatcggtcccgccATggTtgcgcc	-35	-11
2510351	+	0.0117346	2.07779	1345	ccgcgttgataccgaccttttgtctaTCGacatcgatcatggcttctgcccAaatTgact	-34	-9
2510380	+	0.00131325	2.70962	1346	acatcgatcatggcttctgcccaaaTTGactttctccgtgcgggcgcggAggtTgagtgt	-35	-11
2512613	+	0.0395671	1.66684	1347	cgcgccgacgtgaagtccaagggccTCGccggcgacgatcgctggttctAcatcgaggag	-35	-11
2512755	+	0.000571901	2.86642	1348	tgcttatcggaatggatgaattctcTTGGcatctggtatgccaacggctAgacTtggacg	-35	-11
2517489	+	0.0733515	1.43033	1349	gggagagtttgcgccgtactcgtcgcTTCgctcccagcaatgacggtggtAaatgtgacc	-34	-10
2518705	-	0.017157	1.95889	1350	cggcctcggtcaaccggtccgccaTTGcgtacttttgtatacaaagatAtacagaagctg	-36	-12
2527105	+	0.0353731	1.70935	1351	ggtggtggcaatatcaacagcgagggTTTGcattttgcaggtctccgggTTAatttgaac	-34	-11
2527106	-	0.0317087	1.74765	1352	ttttggtcgcgcagagattcttcTTGaacattgttcattttcaagctACtcaTgtgaaca	-37	-13
2530612	-	0.0396941	1.66485	1353	caggccgcccctcgccaaacccaCTGGttgcgcgcggaccgccacgctAgaattcggcca	-37	-12
2534751	-	0.0502213	1.57646	1354	attgaacgataatgccgccacctaTTCTCaagataaatagatcgattAtaaTgaattcca	-36	-13
2534809	+	0.00160979	2.67211	1355	tcatggaattcattataatcgatctaTTTAtcttgagaataggtggcggcATtaTcgttc	-34	-10
2536719	+	0.00887505	2.17311	1356	atggcgtcgacgaattccttcgtgaacTTGgtgacgacggtgtatccgttAtagTcgagc	-33	-10
2538144	-	0.0957192	1.32926	1357	tgcagattcagccgcgcaaaccgaTGGagggtttcgtctttgtcttgtACtaTtcgaaca	-36	-12
2543510	+	0.0662346	1.46982	1358	tctgcggctgcttgggcaggaaatcggTTGcaccggcctgcagcgcttccAtcttcacgt	-33	-10
2555345	+	0.0741776	1.42681	1359	tgccgaaagcgctggcggtttggtcaTTGtcgcgccccagagttggttgcAaatacccgt	-34	-10
2556032	-	0.00705344	2.24523	1360	ccgggccatcaaggcgaggttcagcTTGacgcgggtgttaccgtcgcgaCtctTgcggcg	-35	-11
2556063	+	0.0723772	1.43524	1361	cggcttcaggcgcagcatctgtcgcTCGatcgccgcaagagtcgcgacgGtaaCacccgc	-35	-11
2557404	-	0.044693	1.62315	1362	gcagcccgaacgccttcagcgcacTCGatctctccgcgcctggatgttAagcTggccggc	-36	-12
2557732	+	4.2363e-05	3.54407	1363	caactccatcagccggcggtcttccTTGaacgaccagggcctgcgcgccAtaaCcgaatt	-35	-11
2558353	-	0.0490775	1.58479	1364	cgcaatgctgcttgtcgggatttgcTTGcaccttgcgcgtcgtcgcgatTGgaTcgcttc	-35	-11
2558469	+	0.0506662	1.5719	1365	ttgcgcttcgctcagacgactcgtcACGAGatcgtcgaattcgttcggctAtgtTcgcgc	-35	-10
2558775	+	0.0529961	1.55516	1366	tggcaagaaaatcagcggcgctcatcATGatctcgacacaactcgaagatgAcacTggcg	-34	-9
2559272	+	0.0817606	1.38917	1367	aaagtgcacgcatgtttcagctcttcTTGcgggcccgcacccataacttcCtgaAggacc	-34	-10
2561082	+	0.00239351	2.55588	1368	cgatactgcgttgcagaaaaatcgatTTGattttttcggtgcactgccGcAATgTCgctt	-34	-12
2564150	-	0.0348648	1.71509	1369	ccgcgtgctgaaaatacgcccgggtCAGGaacaggatggcgagaagcgcAtaaTatgcag	-35	-11
2568170	+	0.0329372	1.73467	1370	ttgtcactcagggaggggaacgggcTTGaacgggtcggcgagttcggtCtTCcaTtcacc	-35	-12
2568744	-	0.0863782	1.36794	1371	cgctgggttatattttgcgccgcacAAGaatttgacatagttttgggccAtcaaggacct	-35	-11
2568783	-	0.00546483	2.32043	1372	gatgttgaatcgcggtgcggaggATGGCAattcggtccgcgctgggttAtAttttgcgcc	-37	-12
2568848	+	0.0283409	1.78837	1373	caaaatataacccagcgcggaccgaaTTGccatcctccgcaccgcgattcAAcaTcaacg	-34	-10
2568892	+	0.0857851	1.37078	1374	cgattcaacatcaacgaagctgctgCTGCGatcagacgcagattcagcaaAtgaTtgcat	-35	-10
2568897	-	0.0541823	1.54594	1375	ttccctcgcgcctttgtcttgaccATGGcgtttgcctaagaatcgtgctTaaggcatgcg	-36	-11
2569352	+	0.0411768	1.65332	1376	atggcgcttggtgaccgcgtagtcgTTGcaatcgccggcggacggcgcaAgcgtccagcg	-35	-11
2569733	-	0.0923937	1.34265	1377	gattaaccacccctgcccggccggtCTCAaaaccggccaatttcgctAcaAttgtaaatt	-35	-13
2570489	-	0.0118828	2.07399	1378	tgccgtcacaattgcgaaaagaacGTGGcaaatctgcgcaaatcgagttAaagtaaaaag	-36	-11
2572072	+	0.0888988	1.35652	1379	tctgttccaaacgcaatgcccgttgcCTCacgaaagctgaattgaagtttAtgaGcacgt	-34	-10
2572199	+	0.00626973	2.2817	1380	ggagatcggcggttcggctcttttcagTTGaataaaccacccggtggaggcATtaTattg	-33	-9
2573768	-	0.00557074	2.31403	1381	ccgacgaacaccggcgcgatcatcTTGAacgacgacatcatgccgctGAaAtaaCccagg	-36	-13
2574479	-	0.0866324	1.3668	1382	ccgaacatcaggtaggtgccgaggTAGaaattatccaccgggacgtaatagctgagcttg	-36	NA
2575977	-	0.0209485	1.89287	1383	accgccgacttcacgacgttcacgcTCGacatcgagagcagattcttgAtgATcatgacg	-35	-12
2576529	-	0.028129	1.79046	1384	agcatcagggcgacgccgcgccatTTGaagttcagatgaatgtggcgtCtggTgttcaca	-36	-12
2578053	-	0.0443964	1.62555	1385	actgaaccgcccgaaaagcaggtgTTGaacaagaggcctctttcgagcGcaaTgccccga	-36	-12
2581401	+	0.0441634	1.62707	1386	gccatcagcattctggatcaggtcgcTCGcgatgatgccttgggcgtcgtAcaaTttcga	-34	-10
2581635	+	0.0294211	1.77414	1387	gtggcccgtggagtcgtactgggtcGTGaccttgctgccgtcgctgttGtAgacTtggct	-35	-12
2581865	+	0.00298659	2.48268	1388	agagcgtgttcgaggacgatccgtccTTGttctggacgaggtccgcgatCAgaTTgccgc	-34	-11
2582139	+	0.018555	1.9348	1389	gttggtgacggagaactggtagccgccCTGGatcgccgccagcgcgttggtAtagTgcga	-33	-9
2589168	+	0.0431679	1.63498	1390	cgtctccgcgaaacaacgtcgagcgtTTGcagagcagggaatagtcgcgcAaggTgtgca	-34	-10
2590050	-	0.0566393	1.52887	1391	ccgaccccgaccgcgaaatgcggcGTGaacgagcagctctcggccgacAAcaTggcgcag	-36	-12
2595427	-	0.0637563	1.48301	1392	gcatgctatccgcctgcgaggatgcTCGgacgatagctccacatgtgttAcaccgcatag	-35	-11
2596263	+	0.0860605	1.36946	1393	acatggccgcctggctgttcacgcgcGCGatcttcgccaatgagccaatcAagaTcttca	-34	-10
2600379	+	0.00241469	2.55053	1394	atgagaattgtgggccaattcataCTTTAtacgtcgagactgtgaccaAtAtTgTttagg	-36	-12
2600404	+	0.00404567	2.39896	1395	tttatacgtcgagactgtgaccaataTTGtttaggcaacacaacacgcctAGtaTTccag	-34	-10
2608101	+	0.0356273	1.70802	1396	cgcgccaacgagccggcaagagcgcTTCGtacggtccaccaatcatgatAGgaTtgctct	-35	-11
2608493	-	0.0116922	2.07943	1397	aagatcaacatcgcgcctcccatgaTCGAGatgttcttcaggaaatggtTGtatTgacca	-35	-11
2608785	-	0.061617	1.49414	1398	cggcgcgctacctctaaagatgacTTGctgtgtcggctccactaagcaAcacttgccccc	-36	-12
2610746	-	0.0992989	1.31597	1399	acatccgcgcagaacagatgtcgctgGTGctcggctattcggtcggcatcAtgcTcgcca	-34	-10
2611724	-	0.00921395	2.1652	1400	atcgaattcgcttcacgcagccagTTGacttttcgactaccggtcggtAtttaccgacca	-36	-12
2612648	+	0.093474	1.33811	1401	gaatatgcccgtgcgttcaagtcgcTGGtcgaggcgctgcgtctgcgcgcAtgaTcgtgg	-35	-10
2615357	-	0.0152719	1.99795	1402	ttctgagccctgccgcggtcacgtTTGactcgtcgggcaagacaggcgcAgaaTtacatg	-36	-11
2619949	-	0.0398424	1.66311	1403	ttttgcaagctccggccatgcgggTTTTctgggcgccggccgcctgctAaacgagcccca	-36	-12
2621798	+	0.00283832	2.49766	1404	gagggccagagctgcaacgttacggcTGGaaactgcaccctcgttgcgctAgacacctcc	-34	-10
2622755	+	0.0309885	1.75629	1405	gactacgagcgttccttttttggtaTGGcttgatgccgcggctttggttAgttTgccgcg	-35	-11
2626473	+	0.0833069	1.38211	1406	cgcgcttgcgatgtggcgaaattaTCACaagcggcgcgggacatgcgctAtgcttagtga	-36	-11
2628455	+	0.0263498	1.81489	1407	cggtcgtcgataccgccgtcgatggcGTAatcctgatcgattccgacggcAtcaTcctga	-34	-10
2630726	+	0.0344411	1.71915	1408	gcgtaatcgccttcagtgcaaaaaaCTTAtcaaaacgggtcattgtggtAtccTcgctgt	-35	-11
2633410	+	0.0467899	1.60629	1409	ttcttttgttgctcctggtccgctgcTTTctcccggtgcgaatcccgctAcattgcttcc	-34	-11
2636644	-	0.000381267	2.98074	1410	ctcctgcgactgcaatgagaggaatgTCGactaatcactgataaaagtcaAtaaTcgtca	-34	-10
2636688	+	0.000232997	3.13343	1411	cacgctttcctgatgactgacgattaTTGacttttatcagtgattagtcgAcatTcctct	-34	-10
2640457	-	0.076677	1.41387	1412	tcgccatgtcgcggttgcgccgccacATGatcggctcctcgtgggagtacTcgaTcttgg	-34	-10
2641654	+	0.0492894	1.5832	1413	tgagatggtcgagatcgcgatgcaggAGGactgggacgtctgcgtcgcccAtatggagtg	-34	-10
2642868	+	0.0733092	1.43065	1414	cgcgtcaatttcgcaggggaagtgTTCAcctccgccagccactttccgctAaaaTgtcgg	-36	-10
2645131	+	0.0890682	1.35593	1415	tttgcgccggaggcgctgtcgccgaTTTacaagaaaaccggagatgtgcATcagttcttc	-35	-11
2648578	+	0.0295058	1.77319	1416	cgatccgggctgggacaatttgaaaTAGGGatgatgtcggcaaaagatgCtAttaTgggt	-35	-11
2650840	-	0.0442905	1.62602	1417	tgcgcatgacgacgacgtgaccacTCGacaaagccgcgcgcggctgtaAcactctcatca	-36	-12
2651732	+	0.0025206	2.53139	1418	tccgttaaccgtgatcggcgggcgcaTTGaccgatggcgcgaaccgccgcACcaTgcacc	-34	-10
2652925	-	0.0246341	1.83017	1419	cggccagccccctcgccgaaagtcTTGGcttggcttgacacgatcgatgAAgaTcgtgcg	-36	-11
2653329	-	0.000105908	3.24571	1420	gcaattcgagaagcaatagcgcgcTTGaatggtcagccacgatagattAtagTcataata	-36	-12
2653501	+	0.00277478	2.51145	1421	tcacttcccttcgcctctctttcatcTTGctttcgcttttcggtgtgatCtaaTcaaaaa	-34	-11
2662631	+	0.0656627	1.47267	1422	gcggatgttcgcgaaattgcctgtgcTTGacgggttgaaccctatgttccAaggTatcgg	-34	-10
2665376	-	0.0413039	1.65198	1423	tcgcatcgcaaaagcggctcctgcgaTTGtatttttccatgacgttcccAtGtGagtgga	-34	-11
2678362	+	0.0893436	1.35474	1424	cgtaagtatctggaattgtggacccTTTGcggaaggtgtggttgctgatAggttaatgga	-35	-11
2680729	+	0.028129	1.79052	1425	ggcagttcggcccggtatgagcccgaTGGaccgcagccctccgagatgttAtccCgctcc	-34	-10
2684390	-	0.00296541	2.48787	1426	ctgcaggcgcggggccgacctgccgTTGAcatccgttcctcgttcctgcgAtgtTacatt	-35	-10
2684526	+	0.0799814	1.39783	1427	tgtcgttcgggcaactaacgcctggTGGaaaagcctggcctagcgccccgAtggAggtgc	-35	-10
2691839	-	0.0499884	1.57904	1428	ccacttcgtgatgccctacatacccTTAagccgataaggtggggataggTTaaTtcaacg	-35	-11
2691973	-	0.0582068	1.51786	1429	tcaagaccacgatcggcgctctgcccTTGgttcgccatggtttgccctgActtTgtcctt	-34	-11
2693130	+	0.00531656	2.32433	1430	cgctcacgatcaaccactccgaggTTGatgatgcgttcgaggtgccgctAtccTtcctga	-36	-11
2698306	+	0.0234267	1.85301	1431	tgtcgtaccgtggagactattcagcTTTCattcggtcttttcagaagaTTgAtcgTggtt	-35	-12
2699735	-	0.0115016	2.0868	1432	ttcatcaagggcacattagcgtgatATGCaaactagttttcgtgaggatAaaaCgcacgt	-35	-11
2699760	-	0.0341022	1.72318	1433	ttcttgaatggtagtaaaacaaatTTTCatcaagggcacattagcgtgAtAtgcAaacta	-36	-12
2699796	-	0.0612145	1.49641	1434	tttcgagggacgggagaaacgtgttTTGccttgcccttcttgaatggtaGtaaaacaaat	-35	-11
2700575	+	0.0529961	1.55539	1435	atccgagacaagagaaccactgacaTTCttttgccgaacaacagcgacgAagaTccattc	-35	-11
2700965	+	0.0502637	1.57635	1436	tgcttctgatgacgatcgttggcTTCATCatgataacctggcgatgggAtAagaTcgcat	-37	-12
2703094	+	0.0136409	2.03659	1437	gcaccgcagccagacatttaaactaTCGagcgatccgctattcgtcgatAaggTgcgcga	-35	-11
2704343	-	0.00279596	2.50762	1438	ggcttacggattttacgaaaccgtTTGacccgtcgggcgaaacaggcgcAtgaTgccatc	-36	-11
2707838	+	0.0944695	1.33413	1439	gcacgcttccccgccgttagcgggcTTGcgctcgcccggcaagggtgccaAtagaacgat	-35	-10
2709634	+	0.0746648	1.42325	1440	agtaccgccccctggccaagcagttcTTCtggatcttcgtcgcggtctgcAtccTgctcg	-34	-10
2710817	+	0.00574019	2.3087	1441	gcgcgccggaatgacgggactgtggaTTGcgccgcgcgcccccagcggccAaaaTgccgc	-34	-10
2712934	+	0.0160344	1.98197	1442	ggtgatcgaggccgcccggccgcccTTGacgccgtccccgcgccatggtGAgtaTccgcc	-35	-11
2714169	-	0.0431044	1.63712	1443	tgccggggacgcagacgcgcgccttgTCGttgcgatcaacgtcggtgcacAtgtTgagct	-34	-10
2717488	-	0.000529538	2.90137	1444	attgccgcaaccggggcctgcggaaTTGaattctcccttgtttctgccAtgtTcgcgccc	-35	-12
2719135	+	0.000105908	3.2303	1445	cggtgttgtattcctggaccgcgctgTTGaagaagcggcggctcgccgcgAtctTgttct	-34	-10
2722753	-	0.0588634	1.51331	1446	ccgcgcacgtcgccgcgcgccagacgcTGGaatcctcgcgctcgccgctGaAcgaagccg	-33	-11
2724373	-	0.00383385	2.41389	1447	aagagctgattcttcgccctcaacgcCTGattcgcatctcgaaagccgtATcaTtcccgg	-34	-11
2725699	-	0.0177713	1.94882	1448	agccccggccatgacggcgaagagcCTGTGgctctcacgccgcagtgctAtaaGggtcca	-35	-11
2727762	+	0.0372583	1.69198	1449	cgacgtgacttgcggcaaattgaccaaTTCatatttttggcggaaactttgaAtgtTgct	-33	-8
2728212	-	0.0920548	1.34388	1450	aggtggagcgacgaccgcccaaggTTGacgacatgcgcttaagcttgTTgaTggcacgga	-36	-13
2730211	-	0.0612145	1.49654	1451	tggcgttgatgtcgacgctgtcgccTTCGagccaggtcgacagggtgtaAAgaTagggat	-35	-11
2731464	-	0.0474889	1.59891	1452	tcatcgtccgccgatcagcattcTTCAaatcgatagccaatatgatatCtattcgcctca	-37	-12
2737788	+	0.0200801	1.9088	1453	cgaccttggtcgggttcggcgaaccgTTGaaatagaatttgagcatcacAcAtctcccca	-34	-11
2738261	-	4.2363e-05	3.71172	1454	ggcgcgcccggagtgacagcggtggTTGaaagccagcggaaccaggactAgatTcgaccg	-35	-11
2739229	+	0.0593294	1.5114	1455	ggtcttgcgccagacgatgtcgttcAGGagccagaaaccgaggtcctgcAtgaTcgcgcc	-35	-11
2739456	+	0.0200801	1.90835	1456	gcttcagatcgcccttgagctggagaTTGtacggcggatctgcgaacaccAgatCgaccg	-34	-10
2739631	-	0.0446082	1.62411	1457	cctgcacacgaaagcggcggattaagTCGatttttactttgccccttcaAtGtaaCggtc	-34	-11
2739901	+	0.0567876	1.52826	1458	tgctggcatcggcatgctgtcgcacTAGgcaataattgccgagcgggAtAttgataaagg	-35	-13
2741795	+	0.0727373	1.43335	1459	aggcgcgactgcgtagttgccggcgTTGacgctttcttcccttctccccCTtgtgggaga	-35	-11
2743090	-	0.00177925	2.64422	1460	tcactttttagactcgcccttgatacTTGccaacgtcaaataattgtttgAcaaTggcaa	-34	-10
2743928	+	0.0650272	1.47619	1461	agatgtcccgcgcgggatggcaatgTTGctgaatatttcggcgcagctTtGtcttgaccg	-35	-12
2743943	-	0.0569571	1.52679	1462	cgctcgcatcctcctctcgtaggaTTGcGatccgcctgcgtggcgcgcAAgaTcggaacg	-36	-12
2748472	-	0.0655779	1.47366	1463	cggttttatgaatgatctgtcgcaATGaggccgtcgcaacttcgcggcAtaaGgacggca	-36	-12
2752331	+	0.000169452	3.1963	1464	ttgttttcacgttttttgttcttgttcTTGatttgttcctttggcgtgctAtctTggctt	-33	-10
2755031	+	0.0194234	1.91889	1465	cccgggcatgacgagcagacggtcgTTGccacaacgcgtagcgccctTtAtcaAaacact	-35	-13
2757531	-	0.0932833	1.33873	1466	caaccacggaaatgcgttccagtgggATGcatggcgccccaaactgatAtAaaagtctga	-34	-12
2761491	+	0.024041	1.84121	1467	ggggcgtgtcgccgatgccggcgTTGaTTGaagaggggcgcgcgaaggTCAAtcTgagcc	-37	-12
2765786	-	0.0119252	2.07316	1468	cgatgaagctgctcacctagtaacTTGCattttgcaagttactctcctAtccTcccgcca	-36	-12
2766146	-	0.0384656	1.67968	1469	tgcctggcgcggtcgcattagcggcCTGagggtctttctgcttctgctAtcaaccccgtc	-35	-12
2767231	-	0.0249306	1.82719	1470	caaatgtcaatggttccgcggcacTTGccgcgtccgcctccagtttctAttgtatttcca	-36	-12
2767234	+	0.068967	1.45361	1471	aaaggtacgatgacggccacgccggtCTCCaatatttgccccggaagggctAttcTgatg	-34	-9
2768425	-	0.00760416	2.22229	1472	gtcattgaaagtgcctggaacgtgttTTGcagaattcccgtcgggaagctGcaaTgaagc	-34	-10
2769518	+	0.00679926	2.25766	1473	cccaaggagacttgaagccgggccaaTTGcggcgcggcccggtctgcgcaAgaaTgtgcg	-34	-10
2769689	+	0.0843236	1.37733	1474	caaccaggagctggaggagatgcgccTCGcgcgcgtcgccgaggccgcccAtatggggga	-34	-10
2773806	+	0.0119464	2.07189	1475	ggaactcgtgcgacccctagtgcgtcTCTacccgcggaaccgggtccgctAtgaTccgcc	-34	-10
2779037	+	0.0469382	1.60528	1476	ccgagatgggtgtgagcgagcggcgCTGagatagcttacggctgtcgccGtaaGcgcagc	-35	-11
2781810	+	0.0536104	1.55012	1477	gcagcagtagttgtttggctaagctgcTTGacgtcgttctctgcaaccacAccttcctgt	-33	-10
2781824	+	0.059054	1.51267	1478	ttggctaagctgcttgacgtcgttctCTGcaaccacaccttcctgtggttAtgggtcccg	-34	-10
2783084	-	0.068967	1.45376	1479	cgagcagacctagcaactcccggccATGcgtgatatctttgatttactcAgattgagcat	-35	-11
2783099	-	0.00601555	2.29754	1480	tgacgggaatgtgtgcgagcagaccTAGcaactcccggccatgcgtgatAtctTtgattt	-35	-11
2784600	+	0.0319417	1.74428	1481	gtggagaaacccgtcgcgagagcggTTGcgcagcctgcctgatcggctAAacaTccccgt	-35	-12
2785675	+	0.0973926	1.32323	1482	ttcagactttaccaaccaagctgcTTCaatgtcgccatggttagtatgGtaagcagcggg	-36	-12
2799368	-	0.0674419	1.46377	1483	tccccaagcgcagggctcgaggtcTTGtcgtttatgcgctgcgggcttAcgttccggagc	-36	-12
2800914	+	0.0160979	1.98076	1484	ccgaccggatattgttgcgaagacTGGTGGccagatctgcccgcagccAtAtagTgctgt	-36	-12
2804602	-	0.0985364	1.31863	1485	agcacaccgctcgcgcagcccgccTTGcgcccgccgccctgagggggcAtacaccccgcc	-36	-12
2804770	-	0.0264769	1.81236	1486	atccgccgcgcgcttgattgaggcaTAGgccgagccgcgggcgccgctAtacctctcccg	-35	-12
2805597	-	0.0129631	2.05348	1487	gccaacatcaacccgcggaccgggcTTGccaccgactatctcaaccattTcaaTgaagcg	-35	-11
2805800	+	0.00163098	2.66533	1488	attcgccgcagtgttaacgttcgggGTTAaaaggacctgaacggaccctAtAtAgAcgcc	-35	-11
2811603	+	0.0389528	1.67352	1489	aggagtggcaggcttgttgatgttcaTTGtctcgtctctacttcgctcttAtctCttgca	-34	-10
2812720	+	0.000741353	2.7906	1490	gggataaaattcctcaactcggccgcTTGcggtgcgccaaacccgacgctAtaaGccgac	-34	-10
2813086	-	0.0837517	1.37973	1491	gggggtcaattccatggcgcaatgcCTTAagaagaaaaaaaacaatgcGtAatgtgtatt	-35	-12
2813356	+	0.0373218	1.69149	1492	ggcgctgctcacgctgcgttcggtgGTGGtcaatcgcgcgtaccttctccAcaaTgaggc	-35	-10
2815452	+	0.0840482	1.37881	1493	ctctgttgatgccggccgatatgatcTGGtcgaaaatcctgtcgcgtgagAtcaAggaca	-34	-10
2815987	-	0.0524454	1.55925	1494	ggacagcggcgattcggtggggcgtTGGgaaccaacatccgccgccgccAttgccatgca	-35	-11
2819099	+	0	3.8713	1495	ggtccccccaatcacaaccaggtgtcTTGattagggaacaaccattccctAttaTcccgc	-34	-10
2823096	-	0.0481667	1.59201	1496	cggtcggtcccggcatgaggagaTTGacaggggaagcttaataaggaAaatttctattca	-37	-13
2830187	+	0.084959	1.37342	1497	ggacgcgcaatccgctacaccaccgtGCGaaaggctcccgcacacgtgtcCtgaTcatcc	-34	-10
2835489	-	0.0422783	1.64412	1498	aagactgcgggcaccgaatgatgtccaTCGgaggcgcgccatgtacaaagAtatTctcgt	-33	-10
2835630	-	0.0927538	1.3408	1499	ttgcacgcaacatggccgccgcgacCTTacggtgtcccgtccgcgcgatTaaatcttggc	-35	-11
2835688	+	0.0503484	1.57559	1500	tttgccaagatttaatcgcgcggacGGGacaccgtaaggtcgcggcggccAtgtTgcgtg	-35	-10
2837581	+	0.00703226	2.24811	1501	atttgatcggtgccgacatggatcgaTTGaagctctcgctgagatgtgcgCtgcTcgtgg	-34	-10
2838535	+	0.0143822	2.02041	1502	ctggcctctccgttctgaaatcgtgacTTGactatatgttcttattttgttCtaaCaagc	-33	-9
2847686	-	0.0672725	1.46464	1503	gtgcgtatgagcggcgactatctcggtaTCGatggcaagatcgccgacacttTtaaTgaa	-32	-8
2847931	-	4.2363e-05	3.47235	1504	tttcctcgcgccgcaaccttggcgcTTGatttcgaattaggctgacgctCtAgTttgact	-35	-11
2849023	-	0.0120735	2.06837	1505	aaagaagagcaagacgtggagccaTTGCaaaatctccttctggaatcgAAaaTcaacgcg	-36	-12
2850057	+	0.00146152	2.69198	1506	ataatctaaataaatcaataggttagTTGaaacgattcgcgcggacgcgcATtcTcatag	-34	-10
2852209	-	0.0743471	1.42568	1507	aaaggctatagttctaaaatagaacTGTCaaattgcgaggcagaatgctAgcctcacgtg	-35	-11
2852274	+	0.00353731	2.43713	1508	tgaggctagcattctgcctcgcaatTTGacagttctattttagaactAtAgccTttgctc	-35	-13
2853072	+	0.0241681	1.83981	1509	agatccggcccttcggagagaaatgGTGaccgcggcacgagactgcggctAgacTgatcc	-35	-10
2856684	+	0.0104425	2.11526	1510	tgcgccgacgctaacccgatcttgaTTGGccgctccgcgtctcccgcgctAcacTgaccg	-35	-10
2857494	-	0.0136409	2.03555	1511	ctgtccttcggcagcgcggcgatcTTGTTGcggtcggcatcgtcgagcAtgATcttcagc	-36	-12
2858457	-	0.028362	1.78818	1512	aaattcgcgagcgatcggcggctggcGTGGacgaccgcgggcgggatgctAcactttgga	-34	-10
2858562	+	0.0495224	1.58171	1513	gatcgctcgcgaatttgatccgcgtcaATGaggccggccgtatcgggggtAggaTggctg	-33	-10
2859578	-	0.0383173	1.68143	1514	tgctggccacgacgctggccgacTTGaagagccgcggcatccgcccaAaatacatctaca	-37	-13
2862564	+	0.0496283	1.58075	1515	gtgctgccctgacggcgtccggccgtcTTCcttccggggtttgtgcgcctAtatccctgg	-33	-10
2863078	+	0.0955286	1.3299	1516	gctgtccaatcccaatgtcggcgccaACGatttcgcccggcccggccacAtcttcccgct	-34	-11
2863865	+	0.000465993	2.96522	1517	cggaatgatcgaaaccaggatgcaaTTGaacttgttgccgcggcgctTtActtTgtcggg	-35	-13
2865330	-	0.0691788	1.45257	1518	cgccgcacgccggggcggacttccTCGacgacgccggctttgagtggaAagttgcggttg	-36	-12
2868363	-	0.0635445	1.48439	1519	aaattcaaatggaaggactttgacGAGaacacggcggcggcgatgtgctAcacgtcgggc	-36	-11
2868986	-	0.0151236	2.00141	1520	ggacatatagccgcgacaagaccaTTTGcggcgaaagtccggcaggctAAaacTcatgac	-36	-12
2870832	-	0.0801932	1.39713	1521	gtggcagatttcaacgataatgggaTTAacggagtcgaggaagttgggcgCtaaGctcag	-35	-10
2870865	-	0.000487175	2.92629	1522	gcagcgcgggaaaaggccttgagtgCTGGaattgtggcagatttcaacgAtaaTgggatt	-35	-11
2873065	-	0.0110144	2.1005	1523	cgacctcgatacctggacgcatgtcTTCCacgtcaacttcttcgcgcctAtcaTgatggc	-35	-11
2875929	-	0.0193599	1.92012	1524	ttggaatcaagacatcggcgcgtctcATTAtcgcaccggatgatcacgcgAaaaTgagca	-34	-10
2877435	-	0.0791553	1.40234	1525	gcggcgttaacgctgtttcgagcgcCGGAatagccgttccgttcgggtgttAtgaTgggt	-35	-9
2879158	+	0.0324924	1.73899	1526	cccggaatgacagggagtgtgcgggtTTGacccccggccccccgcgcgttAccaCacgcc	-34	-10
2880344	+	0.00425748	2.38595	1527	gccgcggtaccagcccaccgcgcagcTTGacgtccccagaacttcgtccgCAaaTgcgga	-34	-10
2887389	-	0.0592658	1.51178	1528	cagtaccggacacgcaccccgcccacTTGtccggcgtgatttccatgctAggcTggccgc	-34	-11
2892255	+	0.0019487	2.60584	1529	ggccgcggggatcgccattgcttcgCTGGccatcgcgatataccgagggtAtaaTttgtg	-35	-10
2897485	+	0.0504755	1.57451	1530	ttgccaccatgtgcacgagctcggccTCGtcggccgccgccatgatcaccAtgtTcggca	-34	-10
2898790	+	0.0119252	2.07323	1531	cctggcgaacctgctcgatcttgagcTTGcgcaggtcgtccggcgtccggAtggTgtcga	-34	-10
2899778	-	0.0111203	2.09848	1532	ccgacaggaccgccggaggccgcgTTGtttcggtgctcgagggcggctAtgaCctgcaag	-36	-12
2900725	-	0.00601555	2.29682	1533	caaacgggccggaacgggacaaccgtTTGccattcccggtggagcgcatAgatTgcgttt	-34	-11
2902144	-	0.075152	1.42048	1534	acacgatcttcgtggccgccggcgacCTGatcggcgcgagcccgttcctAtcggcgatgt	-34	-11
2903350	-	0.0843236	1.37733	1535	tcgtcgaaaaggccgagcgggcggaTTGGcacgtctgcaagatgatgtAggCTgatgctt	-35	-12
2903581	+	0.000783716	2.78476	1536	tgcaacaaatggctacaatgtttcatTTGaaaaaccggtggttgtggtgcACgaTcgtgc	-34	-10
2906793	+	0.0209697	1.89204	1537	ccacggcggccttcaggccggcgccATGattgagcgacagcagcatgtcAgAgattggcg	-35	-11
2906828	-	0.0588634	1.51331	1538	gtccggcggccggcgtccgggcagTTGagacctccggcgtttcatgggAAgaCggcgcca	-36	-12
2907016	+	0.0022876	2.57677	1539	ctgtggtattttgcgccttcaggcggTTGaaatgccgcgccgcaccctAtAgacCggctg	-34	-12
2907914	-	0.0309674	1.75643	1540	acgagaaagccgcgagtctcgtccTTGtccagagcataatcgaactcgAgaaTgttgttg	-36	-12
2910213	-	0.0550295	1.54006	1541	gccctcgcgctgagccgcgaaaaagGGGattccgcatctgccttgggctAcgcTgagcaa	-35	-11
2913038	+	0.0868653	1.36584	1542	cacgttgccgatgatccgtgccagcTGGtcgatcgaaggcgttaccggtAttaactgaac	-35	-11
2924293	-	0.00554955	2.31482	1543	tcgacagccggatgcgatccgaagTAGagtattcgcgcgtgttcggagtAtatTgcaatg	-36	-11
2924317	-	0.052043	1.56183	1544	ggtgtcatcgagttggatcagcgcTCGacagccggatgcgatccgaagtAgagtattcgc	-36	-11
2927442	+	0.0542458	1.54547	1545	gcaattctagcgcggtgcctcgtggTGGcagttcaggggggcatttgatAgagtttgaag	-35	-11
2939341	-	0.0451378	1.61968	1546	gcgcgtgcgcgaggcgcttggcgacTTGcggatcggccgctttcaggtcgAttaTcccat	-35	-10
2939680	-	0.00690517	2.25097	1547	gaaaagagacttacaaatattggccTTTatttccgtatcccgcaagccAAaaTgggtcca	-35	-12
2939730	+	0.0236597	1.84943	1548	cttgcttgtgttggacccattttggcTTGcgggatacggaaataaaggccAAtatttgta	-34	-10
2941969	+	0.0605791	1.50012	1549	ccgttcgccggagttctacgccagcaTCccgcatgccaaagcgtggatgtAtaattgctt	-34	-10
2951803	-	0.0326195	1.73768	1550	actccgccggatgtcgcagacgtgaATAattgtgatcctagcaaatgctACttttgagcg	-35	-11
2962059	-	0.00182161	2.63019	1551	tgagttcatattcactgactatcgcTTGagcacccacggagcgtgtgatAcatagatcgc	-35	-11
2969988	-	0.050179	1.57743	1552	aattgatccgggggcgacggggtcTCGacatttctagggttgtaagagaGtattcgcaca	-36	-11
2971143	-	0.0470229	1.60448	1553	acttgcgcgcttcgcaacgccgtTTGactcgtcgggcaaaacaccggcAgaaTgccatca	-37	-12
2976239	-	0.0215204	1.88295	1554	tgcatcagccacgacccatcgtacTGGaaaacatcacggataggtgcaAcAcattgcaag	-36	-12
2978078	-	0.0416217	1.64938	1555	ttgcttccgatcaggacgagagcaTCGacaactacgaccgtcaccttaAtatccaacccc	-36	-12
2978117	+	0.0837093	1.38046	1556	ttttggtcgccgcgtcgactaaggggTTGGatattaaggtgacggtcgtaGTtgtcgatg	-34	-10
2983521	+	0.0246765	1.82964	1557	gacccatattccgaccgggcacgatcTCGcgccgggcgaggaagagcagcAtagTgtcgg	-34	-10
2983788	+	0.0251213	1.82605	1558	ggccttcggactgctggtcgtcttcCTGgtggtcggcggcacggtctggAtcaTgtcgca	-35	-11
2983963	-	0.00925632	2.1631	1559	tagccggagacagtattgatccggaaTTGaactccgtcgggagttgcttAgCtTaTaagc	-34	-11
2984864	-	0.0414946	1.65081	1560	tcgcacttcgcagggcgcagaccaTTGgtatcgccacatccggatgctAggaAcgaggcg	-36	-12
2987181	+	0.0957192	1.32926	1561	cagccttgcgccccaggcgggctacTTGcgcgagggggaacaggccaccAtttgtgtgag	-35	-11
2988249	+	0.0275571	1.79702	1562	acccgatcgagcgcaagcccgcccgcTAGctgcgagcccgcgggcgaggtAtgaCgatgt	-34	-10
3009669	-	0.000232997	3.15155	1563	gacggccaccccgcggactgttgatTTGaacagttccaatttgccggacAcatTgcgccc	-35	-11
3014599	+	0.0103789	2.11769	1564	ctctttcttgggcgaaacaaaaaagTCGaaaaacaaccccatgcacagtAgaaCacccct	-35	-11
3019794	+	0.00190634	2.60666	1565	agcacgttatccagagccggtgtcgaTTGacagcggcgggcaagtatccaAGgaTtgtcc	-34	-10
3021949	+	0.0781598	1.40645	1566	tcctgcccatccctgccaggacgaaTTGcctgaccgggacgagcagtgGtaaccaagagc	-35	-12
3026427	+	0.0576561	1.52297	1567	gacgcctgtgcggcctccgccaatgaTGGcaatcacccgcgagatgcggtTAgaTgcgcg	-34	-10
3031328	-	0.0893436	1.35474	1568	atgcgctggcgctgaccgccggacatcTTGacgccgcggtcgccaaccatgGtgtcgaga	-33	-9
3037176	+	0.0266887	1.80938	1569	ggctagcacagcatccggcaagggccTTGacttggctcaatcgttgagcAtgcCggcgcg	-34	-11
3037742	-	0.00292305	2.49146	1570	ttcaccctcccggcagccgacgagaaTTGatgcatgacgaccaagggacAtAtctacgtc	-34	-11
3055041	+	0.0245282	1.83201	1571	gtctttgcgctgggttcatgcgacgCTGGtcgagacggggctgatggcgcAtgaTctggt	-35	-10
3055223	+	0.00330431	2.45593	1572	ccgcagcgatggcgcagtcggagactTTGaccgtcagcccggccgcgcgcAAgaTcgcga	-34	-10
3057196	+	0.0894707	1.35435	1573	gacgcggacgaagtcgtccatttctgTCGtaacgaacaagaccctcaagtAcagttgccc	-34	-10
3058694	+	0.00745589	2.22732	1574	ccggcgtaaactagacaggtgcgcgtTTGtctcgcctcgccggccgtggcAtggTggcgc	-34	-10
3065982	+	0.0297812	1.77042	1575	aacgcagaaacacactgaaatcatgTTCagaggcgcagcggcctcgtgctAtcgTtggct	-35	-10
3076090	+	0.0647519	1.4776	1576	agccccattccaagccggttgcgcTTAacgcgggccggccgggtggtGtagtgtccggcc	-36	-13
3080828	-	0.0965665	1.32604	1577	aacactgacgcatcggcgccgaccTTGaggtcggcatattccttggcgacggagatgcac	-36	NA
3083423	+	0.0137468	2.03306	1578	accgctggcacgtccccgcaagcggcTCGaactcgccaccagcaccacctAtctgaagtg	-34	-10
3090879	+	0.00249942	2.53513	1579	gcaagcgcgcattcttaatggagtaTTGacgcgcgcagccctcagcgcAtAtCgGcatcc	-35	-12
3090925	+	0.0805109	1.39502	1580	gcatatcggcatcctgttttcggaagTTGtgaacgcggcgcatttgtcgtTttttacgag	-34	-10
3091983	+	0.0862087	1.3687	1581	gagcgttcgccgaacgcctgacgcaaGTGcgcgcatcgcgcgtcgtgctAtcaatgcctc	-34	-11
3101224	+	0.0310944	1.75509	1582	ctgtgtgcacaccgtagagttccggaTTTCcgtttttggaaataggcgttCtatTgtcgg	-34	-10
3101848	+	0.0921819	1.34347	1583	aagcttaaccagaaacctgatcttcgaTTTacagaagcaattcacagtttAccttgttct	-33	-10
3102093	-	0.0422359	1.64466	1584	gcaaaggtcgcgccgagccacgcaatcTTGacaggcgcggtcggcgtgatGtccTccttg	-33	-10
3103847	-	0.0356908	1.70747	1585	gatcaggcgcgcccctgacgactcATGAaaaggccgtacagaaacaggAggaTgatggca	-36	-12
3105235	-	0.0674419	1.46377	1586	atcgcaacggcctttggcgcagcaTTTTTtgccggggagtatgtgtggtActaTcaaccc	-36	-11
3105388	+	0.0219229	1.8759	1587	gggcaatggaacccggtatggttgtTATTTattccagaaaccatttgggAtAgagTcctc	-35	-11
3105583	+	0.0576561	1.52297	1588	gggccgacaggcgcacgcgctagcgcTCGgtttcgccagaaatccgcgccAgAtaaTccg	-34	-10
3106251	-	0.00796425	2.20878	1589	tggcaccgcccgcgacacaaattaTTGacaatctgccccttccctgctCcacagggcgga	-36	-12
3106383	+	0.00991294	2.13449	1590	ttgccaccgtgggcgcctgcgttaTTGACaatcagggggtagcctgtAcgACaaTggcaa	-36	-13
3111296	+	0.000974349	2.74119	1591	gtgctgccggagtcggtcggctgcTTCAagtcgccggcggggacgggctAtatctgtccg	-36	-11
3112125	-	0.00665099	2.26216	1592	cttgcgcaagagcggcgcgcggggaTTGtctcccctcgccttctgcgatTTagTtgcacg	-35	-11
3112211	+	0.0140433	2.02646	1593	ggggagacaatccccgcgcgccgctcTTGcgcaaggcggaacgataggctCaaaTggggc	-34	-10
3117607	+	0.0147211	2.01324	1594	ggcgcaaaacgccacagggaaaggtCTGGacagtatttatccaacgagtTAattTctccc	-35	-11
3128562	-	0.0450742	1.62036	1595	ggggtccgttatggaccgaacagcTGGcaagaacgtcagttgccgtgccAtacagtgtca	-36	-11
3128959	+	0.0263498	1.81476	1596	gagctgggagtaccaccaatgatgagGTGGacagccatcagctttcaggcAgaaTgtcat	-34	-10
3129248	-	0.0141492	2.02384	1597	cggccttccctggatgatggttaacTTGcaattagaccgggccggacaAAgttTgatccc	-35	-12
3129250	+	0.0201648	1.90709	1598	aaaggaaagaccgccggaaggcggtcTTGcagtccaatgtgccgggccaAaAtagTttcg	-34	-11
3129305	-	0.0585245	1.51597	1599	cccagaggcctacgtcgccggtgcaTTCCatttcaggactgaaatcttaAttgTgagcgg	-35	-11
3134721	+	0.0746224	1.4239	1600	cgaccttatgctccggtatgaggcaTCGtatcgaggtcgcatacgcggtGtagagtgccg	-35	-11
3136659	-	0.0552837	1.53804	1601	cccggcaaccggatgaacgggtgcgTGGaacctatcggagcgacggacgTttttgtccgc	-35	-11
3139885	-	0.00669336	2.2606	1602	catattgcaagctcaaggggggccTTGagtagtcagagggcgttgctTtAggaTtagatg	-36	-13
3143901	+	0.0207155	1.89644	1603	cgaggtcgaagcttgccgccagctccTTCGcatctgcgttcatcccgttAtacTcgccgg	-34	-11
3143959	-	0.0491199	1.58468	1604	ccgtgtcggcagcatccgtgcgtgcGTGCattttcctgtccggtcggctAgcaaggtgcg	-35	-11
3144525	+	0.0782233	1.40594	1605	cgcgctcacgcccaccgccgtcctgTTGtcgcagcgcctgatcggcgccAaggtcttcac	-35	-11
3145255	+	0.00982822	2.13989	1606	caaggttgcgatgcagcataatgcTTGacttttgcgtgggtgagtgcTTactcactatcc	-36	-13
3145909	+	0.0342505	1.72151	1607	tgagtttctcctgagaggtatcggacTTAacgacgccgcaattgcttcgcAtttGggccg	-34	-10
3146104	-	0.025672	1.82172	1608	gcactgaccatggtcggcggcggcTTGTTGttggcgaagaactgcttgAtcATctggccg	-36	-12
3150478	+	0.00482938	2.34807	1609	ggcgggccctttgccgcgctcgcgaGAGacaacgtctcgtcttcttgctAgatTccgcca	-35	-11
3157125	-	0.0990659	1.31664	1610	cagatccggcagcagtacaagctcgaTCGgccgatccccgtgcaatatgtCtacTggctc	-34	-10
3166692	+	0.00552837	2.3156	1611	ccagattgatggtgacgaaaatcaGCGAGaccatcagcaggtaggcggccAtaaTcggga	-36	-10
3167477	+	0.0738387	1.4281	1612	gccgacgtgtcgatcgagacgatctggTTGacgggatcgccggcgaatcggAAcaTcgag	-33	-9
3168895	+	0.0810193	1.3929	1613	acggtgtagtcgtcgaccttgaccaccTTGacgtcgggcgcaaggcgggtcTgcaTgttg	-33	-9
3169090	+	0.038974	1.67275	1614	agcgccggaatgatcttgaggtccTTGtcgcgcgcggtgaggccttgatAgacgtgaccg	-36	-11
3169303	-	0.0201436	1.9074	1615	ggcgcgttccttgctggaatggcgcTTGCacgggtcgtgaactctgggcAAcaTggatcg	-35	-11
3169320	+	0.00069899	2.79976	1616	ccactctgccgcgccgtgatttttgaTTGttcggcggggctgatcgatccAtgtTgccca	-34	-10
3169424	-	0.0206943	1.89757	1617	caacggccgacagggccaatttcccTTTaccccgggacttcacaggtcgAaagTcgaatg	-35	-11
3169617	+	0.0237445	1.84732	1618	gcgccccgcggcgcgtctgaggtcgcTTGcgttgcacaccgtgtcgcggcgAtacTccaa	-34	-9
3170702	+	0.0151236	2.00162	1619	tttgaccgggcagggccgtttgccaTTGCatatgccccgccggagcggGcAAtaTcggcc	-35	-12
3178357	-	0.0115651	2.08331	1620	cgggtgcgctgatgcgcgcgccgcTTCattgcggcggaaaaccgtgcgAtacagcatcga	-36	-12
3182734	+	0.00771007	2.21635	1621	ctattgtggccccgcgtctctcccgcTTGaatgtcgggcaccggccgccTAgCTgaTtca	-34	-11
3184714	+	0.000338904	3.0274	1622	cctgacctttatgttacagaaatatcTTGCatgacgtaatttctgttatAtAtTaTctcc	-34	-11
3198113	-	0.0572112	1.52544	1623	ggcacggtgagaggcccccggcagTTGccatttctgctcggaaaggcgAtgtaggcctct	-36	-12
3199710	-	0.000614264	2.85134	1624	tacggcaaagcctataagtttgcgcTTGacaggggaagcccgccgcgaAtGtaaTagcat	-35	-12
3204355	-	0.0687975	1.45525	1625	atttccggcggcgcacgtcaactgTTGcaccaaaagccaattcatgcaAcaaatgtttca	-36	-12
3204401	+	0.0183008	1.94015	1626	tcgcaggctcggccatgaaacatttgTTGcatgaattggcttttggtgcaAcagTtgacg	-34	-10
3206913	-	0.0124971	2.06122	1627	tgggcctgcgcggcacgacgccgaTTGatccgaaggtgaagaagtagcACgaTctacaac	-36	-12
3207978	-	0.0958463	1.32862	1628	agtccgacctcatggtcgagaaccTCGaaaccaacggcgcagtcgtctAcgcgaagtcca	-36	-12
3214023	-	0.0871195	1.36469	1629	agattgcgcagagcagcctcgcggttgacgcgcccgcgctggcgcgtcattgaaacggat	NA	NA
3215005	-	0.00131325	2.70623	1630	gatcgacctgcctataaactcgacAAGGacagccaacaccaagcgtgctAtaaAgtctaa	-36	-11
3215890	+	0.0346529	1.71724	1631	cccggcctgatgctggtgacggatCTCAAGaacaggaccatggccgtgAtAtagTgggca	-36	-12
3217220	+	0.050179	1.577	1632	cgtcaccatcttcccgccgcaggccGCGatcgccgaagcgatctggccgAtgaAgtaagc	-35	-11
3217346	-	0.0184915	1.93604	1633	gctcgcgagactctggataatggcTTGagctgtcaaaagtcgtcccccAcaaTacgccct	-36	-12
3221490	-	0.0343352	1.71984	1634	gcagcttggcaaccgaataacacggcTTGgccgcgctgccaaagcgtgagAcaaGcaggc	-34	-10
3221543	+	0.019487	1.91741	1635	gccgtcatgcctgcttgtctcacgctTTGgcagcgcggccaagccgtgttAttcGgttgc	-34	-10
3229835	-	0.0022876	2.58101	1636	ctcctcggcgcggcgctgcaccgccTGGacctcgtcgcggctgaagcggAtgaTggtctg	-35	-11
3238438	+	0.0163521	1.97466	1637	ggagcggcggccgtgaatgagcctcTTGcgctttggccgacgtgagagaAtgcTggcgaa	-35	-11
3244224	-	0.00235115	2.55962	1638	aattacttttgccggggcgcatatTTGatttttggcgcggtcttgtccAtggTgatcgga	-36	-12
3244271	+	0.0164792	1.9722	1639	attgcttgctatgctccgatcaccaTGGacaagaccgcgccaaaaatcaAAtaTGcgccc	-35	-11
3247661	+	0.00180043	2.63618	1640	gcgcagccggcacgcctcggcttgcTTGacttgcgcgcgctcttctcaccTTaaTcgtgc	-35	-10
3250716	-	0.0275148	1.79754	1641	cgttgagagagcccctcctccatcTTGtcatcacccgcggatgacgccAcactccgcggc	-36	-12
3250794	-	0.0323865	1.73965	1642	tggcgaagattggtcatgaccggtcTTCGccaaattgcgttttacggctAtgggtcctgg	-35	-11
3251820	-	0.0183644	1.93907	1643	tcccctgttcttgttcagtgccgcTTTAcaggaagccggcggccggatTtagtcaatcga	-36	-12
3254554	+	0.00135562	2.70196	1644	aacgacagggaaacattcgtcatgaGTGacgccaccaaggaagtcctctAtacAgtcgcc	-35	-11
3255370	+	0.00379149	2.42403	1645	gccaggtcggctggcacacgcaagaGTGGcaattatggatcggctcggctAgatTggcgg	-35	-10
3256508	+	0.0280019	1.79207	1646	tgcgtgccgaacgcggccggcgtcgTGGactatgaccgcggaaggcgtgCtAtaaagagg	-35	-11
3257772	-	0.0840482	1.37881	1647	ctcctccagccggtcttccagcacgTTGaccagccgcggcacctcgcgcAGgaAcgtgta	-35	-11
3261148	+	0.0655779	1.47366	1648	ttttgttgggaggacagcatccgccTGCaatcgggcgtaaaccggggcgAtctctgatcg	-35	-11
3263165	-	0.0668488	1.46638	1649	acatcgacggctttgccacagcggTCGaaacgccgcagcaggtctgccACtatctcggca	-36	-12
3270015	+	0.000338904	3.0299	1650	cgaagatcatcggcgctttgctcgccTTGatcagcgcggccgcctgctTgAtcaTatcgg	-34	-12
3270765	-	0.0284468	1.7874	1651	acgaccgtaccagccggctgatgTTTCcgttccgctatctcatcagctAtatctcgacct	-37	-12
3271789	+	0.00307132	2.46758	1652	ggcgtccggggccgcgctcgatgttcTTGacgaagcccgaggaggccatGAcaTCgcaga	-34	-11
3275371	+	0.0231937	1.8556	1653	cctggtgcagacgtctcgcgcaagcTTGGatatcgtcgttggaaagcgccAtctgtgatc	-35	-10
3281141	+	0.0040033	2.40307	1654	aggcacggtctgcccgttgttagtgcTTGatcgcactggcgtcaggtgttCtgcTcaaaa	-34	-10
3288096	+	0.00442693	2.37413	1655	tatttccgtatttttgttccgggatTTGGtcacccggcaaaagatgggctAtgcTggcct	-35	-10
3288612	+	0.000741353	2.79476	1656	atgtatcacgtcgatcggtcgaagcTTTAcgtgacgcggcggctgcgacAtatTcccgga	-35	-11
3288991	-	0.0294423	1.77407	1657	ggcgacaccggacccggatatcgcTTCGctcatccgggctacaaggctAcaagcgtcccc	-36	-12
3291724	+	0.0143611	2.02089	1658	caggcgagcagccgcggctctgccgcTTCcctcgcggttgctgcacgtatAgatTgcata	-34	-10
3295524	-	0.0737752	1.42826	1659	ccggcagcaacattgacgcaaatcaagaTCGaatgcggcgcttcagtccggaAtgcTgaa	-32	-8
3299666	+	0.00660863	2.267	1660	agtgggccaggcggtgccgaactccATGattttcggcggtttgccgctGtAgtaTcgcat	-35	-12
3300203	-	0.0338057	1.72604	1661	aagtctttagcgtgcaaatatcgtgTTGctggttggtcgatagcatccgAagaTaacgca	-35	-11
3300663	-	0.0825231	1.38593	1662	aagcgcaaccacggcgccgcaaaTTGcGgcgctcgagcggaacaccattAtatctccttt	-37	-11
3305411	-	0.00773125	2.21408	1663	actcgcactgatagggacacccgcTTGAatactggatgctaccgaggaAGtaTTtcttca	-36	-12
3307358	+	0.0111627	2.09631	1664	atcgatttggccacacttcgcctgcTTGcgagggaggctatggacctgctAaacccctcg	-35	-10
3311331	-	0.0147635	2.01243	1665	aaccgccatctctggcggccaggctTTGAacctgacacgggctcgaagcaCtaaAccttc	-35	-10
3312176	+	0.0711275	1.44131	1666	cgaaaaagctcttcctgtccaaacgaTTGtaaaccagccctcgatgacctCtgcGagcga	-34	-10
3317078	+	0.0204613	1.90182	1667	cgagcagcggtacaccgccacaggcTTTCcccgtgtattctatctacggtAtcaTggtta	-35	-10
3320106	+	0.0841118	1.37825	1668	gatctcgatcgcccgcaccacgcccGCGcagaaaccgcgcggttgcgctAgataaacttc	-35	-11
3320332	+	0.00279596	2.50979	1669	aaaatcggcagaaaggaaaggtcggaTAGacctttggttccccgccgggtAttaTagtat	-34	-10
3320523	+	0.052636	1.558	1670	gcggcgagagccacttaaaacagcaaTAGgtttcgcccgggaactccgatAaacagcggg	-34	-10
3323754	+	0.0300566	1.76667	1671	tggggtcggcggcgagagcaggagtCAGGcaggcgtaaccgccagccagtAtaaTtccgg	-35	-10
3323813	+	0.0881574	1.35965	1672	gtgtaaagggccaaacgcatgagtgTTCcttggcagtgcaacatggtttAaagctgtgct	-35	-11
3323913	+	0.0298871	1.76845	1673	cgttttctgtaacggtccgtttccagTTGacgagacggccctcaaccgaAGtATgtagcg	-34	-11
3325657	+	0.0253754	1.82473	1674	tgcatgggcttgagttttttggccaTTGtcgcgttccctagtgatagtccAcaaTctcga	-35	-10
3325915	-	0.000296541	3.06569	1675	tgtatcattccgcgatacgcgggtaTTGccaaatgtatcagataatgatAcatTgattgg	-35	-11
3327434	-	0.0323018	1.74045	1676	atgcgggcgactacaaatatttttgTTCGttgcacccgcacatgacggggAtgaTcaagg	-35	-10
3328911	+	0.0990659	1.31664	1677	catggcaatcttgacctcggaggtcaTTTtctatggctgggcccaaagctAggcTggccc	-34	-10
3332329	-	0.0518311	1.56317	1678	cctgccctctcgtcatggccggacTTGtcccgaaccgctgcgtctgcctAttaggacgga	-36	-11
3333578	+	0.0422995	1.64403	1679	ttcatcttctgcggcaacggcgacaGCGccggcctgcatcaccccgcctAtaatttcaac	-35	-11
3337029	-	0.0477855	1.59686	1680	gctctcaaaaagagaaccagcggcTGGCTCatttgttcatgatatgttCtaatataaagc	-36	-12
3337044	+	4.2363e-05	3.50168	1681	tgaatccatgggcgcgccaattcgaTTGactccaggggcgccgttagcTTtATatTagaa	-35	-12
3344475	+	0.0733515	1.43017	1682	cggcggtaacgggatcgatggcggccaTTGcattcctttctgcgatcatgAcAtggtcgc	-33	-10
3352030	+	0.0623795	1.49092	1683	tccggcgtgttcaggctcaaggtcTTGacgtcgagatggccgacggcgCtgagtagcgtg	-36	-12
3354317	-	0.00027536	3.10661	1684	ttgttccggcagcttttcaggccccTTGaaggccaccgcggcagcaggcAcatTgcccgc	-35	-11
3359313	+	0.0523607	1.55981	1685	aaacggccgacccgcacgggcgggacAGGaaaaatccgcgtatgtggggtAgatcacaca	-34	-10
3362312	-	0.0656203	1.47338	1686	cagcgcctatcgcgtcgccggcctaTCCacctgagaaatcgtggatttAtcaTccgagct	-35	-12
3362783	+	0.0389104	1.67445	1687	ctttgacgacgaacgaggtgtcgttgCTGGacaagtcaaaacttttccacAaaaTattca	-34	-10
3365253	+	0.0755756	1.41818	1688	agaaatggcgcacggcggccggggcgATGaggattgttcgcggtagggttAaatgtttac	-34	-10
3370241	-	0.0409438	1.65572	1689	cacagtgctctggtagcgctaccTTGcagccgcgctgcaaagctgactAgaatgccgtca	-37	-12
3375255	-	0.0795577	1.40044	1690	ggctcggaagtgcaggagctcgccTTCGtgctcgcctgtggcgtcgcctAtcttcgcgcg	-36	-11
3376013	-	0.00895978	2.17174	1691	ataccggttaaccaaaaacaaccgtTTGcagggacggtccgccgtggcaAtttcgcctgc	-35	-11
3378446	-	0.0378513	1.68657	1692	tcagccaatttgcctgagctacgcttTTCatatcgagcatcatgacatatCcgaTttccg	-34	-10
3378899	-	0.00773125	2.21519	1693	tcgcatgttcgcctccgttcatagcTTGTatttcacaccacaccggctCAAgaTcatttt	-35	-12
3379133	-	0.000508356	2.90526	1694	tgatccgtctgccgtatttcgcgtaTTGaaactcaaatgccagttccGtAgttTaacgca	-35	-13
3383838	-	0.0500095	1.57861	1695	ctgtttccgcggcgggattctggaTTGcttcgctcgcaatgacgaagatAgagatttcgt	-36	-11
3384003	-	0.0195505	1.91643	1696	accgcgagctgccgggctatcggtcTTGagattttcgggatttcgtgtAAggTagctctc	-35	-12
3386918	+	0.0910593	1.34754	1697	ttaggaacgctgatcgcaattcgtcgTTGgcgagcaacacaggaagacggtAtcgtggcg	-34	-9
3387948	+	0.0779691	1.40747	1698	tcctgtattttggccgaacgtattgTTGacacggaatacttcgaagtcgtCtctcccgtg	-35	-10
3388976	-	4.2363e-05	3.7272	1699	gctcgcgaattagcccccaaaccctaTCGatttcacgacttcgcgtccttAtatTgggct	-34	-10
3392617	+	0.0186397	1.93266	1700	gcgccggcgtgatttgtccgggatcaATGactgtcggcggcgtcagggaAgAtgaTcgct	-34	-11
3394290	+	0.0427443	1.64109	1701	aggcgtacgcaactcggaaaagagacTTGcgagtgagcctagcgcaggttCttttaaagc	-34	-10
3396332	-	0.00158861	2.6752	1702	tcgcccgttgtgaacagggcgttcTTGTCatcgtccgatccataggtAAaAtatTgaata	-36	-13
3397520	+	0.0492682	1.58331	1703	caggagagatcttcgcgcgacgaccgccTTGcaataattttcgtaaacagtATtaTtttc	-32	-9
3401029	+	0.00188515	2.61916	1704	ccggtgctttcgcgcgacgcgcaggTTGacagctcggcgttccgggttTtCtatTtcagg	-35	-12
3401827	-	0.0823961	1.38683	1705	cgatcatcttctgcatgaccgggTTGatttccgattcgagcagcaccAgatcgcccattg	-37	-13
3404945	-	0.0551566	1.53899	1706	tgacgggccctccggatttcggaTTGacgagcatctaataattccatAaAtctggataca	-37	-13
3407212	-	0.0193599	1.92002	1707	cagaccataaaactagcattatagTTGTaattccctagggtttgcggtAtcgTggaaccc	-36	-12
3407567	+	0.0168605	1.96692	1708	gtcttttgttcgtacggatcggtcccTTGtccgccgatccagcagaacggAaagTgctgt	-34	-10
3407659	+	0.0075618	2.22395	1709	gtatttccaatattctagaaatatagTTGaccgcgccggcggctcggtgcAttgTctcgt	-34	-10
3408004	-	0.00953168	2.15165	1710	gccctgccccgacgatagctaccatcTTCCcatcacgcatcttgtcatcctAtaaTccta	-34	-9
3416281	-	0.0058461	2.30325	1711	gccacgcgaccatttttgccgcctTTGacttgtcgggcaaaacactggcAgaaTggcaag	-36	-11
3418049	-	0.0689458	1.45391	1712	ggcaaaaccggcacgaccaatgcgtaTCGcgatgcctggttcgtcggctAcaccggcaat	-34	-11
3419967	-	0.0990024	1.31686	1713	ccccaaaggacgcgaaccgggcgccTTGggtttgccgcaacattccctcAagaCgtctcg	-35	-11
3420031	-	0.00771007	2.21698	1714	tgttcaaaatcgcgagcctgaccaTTGGtttataggccctgctcggctAgaaGgaacagc	-36	-12
3420177	+	0.0600919	1.50482	1715	tacgggcctcccgggggcgttgcTTGcagcatcgcaggcacacggcctAgatgggttaac	-37	-12
3420823	+	0.0677596	1.46144	1716	ggatgcacccatgcgccgcggtgcCTGcctgggaagaactttgctgtctAcattggactg	-36	-11
3428574	+	0.000508356	2.90912	1717	cgatgacgggtccgccgcggccgttcTTGagtttcgtgaaggcgcggcggAAgaTgttgg	-34	-10
3432374	+	0.0470653	1.60418	1718	tgctctcgtcgatcgtgatggtgtcgTTGccgtcttggccgaaggcctgtAtcaActtgg	-34	-10
3432861	+	0.0782445	1.40577	1719	gctggaccaggcgcggtgagcaccaAAGaagaatttaacgcttgggcctTAagttgcgct	-35	-11
3445247	-	0.00069899	2.82128	1720	ttgcaagattccgcaccgcgccgtgTTTGattcggtgttccccgatggtAtccTcataag	-35	-11
3448101	+	0.0235327	1.85034	1721	ggaggattcgggccaacgtcctcaaCGGcttcttaaggcgcagccttctAtgaTcgcgct	-35	-11
3449619	+	0.0186185	1.93361	1722	catatttttgtgatcacaatttgtggTTGacgctgtcggtgacgggccctAcggTcccga	-34	-10
3449973	-	0.0341234	1.72303	1723	cgcgccacccgcgcccataggtggcTTTAcaccacggccggacgatgcgGCaattgacaa	-35	-11
3450015	+	0.0450742	1.62036	1724	ggtcgcgccgaattgacaattgtcaaTTGccgcatcgtccggccgtggtGtaaAgccacc	-34	-11
3451134	+	0.0921184	1.34368	1725	gagcgatgcccgtcaagcggtcgccaAGGataccgaacggctccgccagcTcaaTgaagg	-34	-10
3454268	+	0.0788587	1.40337	1726	atctgccggccgccgccgggtgtttcATGctatgttgacctttgtctggaAgcttgtccc	-34	-10
3457681	+	0.00230878	2.56717	1727	ctcgacccgagactctcccactcggcTTGcatgcgattgccgctcgcgccAtgtTtagag	-34	-10
3462868	-	0.0982186	1.31973	1728	atcgccgagcatatcaagaagttcTGGgatccccggatgaagcgcgcgAtcttcgcccat	-36	-12
3468784	-	0.0558556	1.53433	1729	caatcgcagcatgagacagctttaTTGatcttcgaatgattccaaatAgttTgcgaggca	-36	-13
3468956	+	0.0869924	1.36526	1730	atcgcatttcgcctgccggtttttccGTGttggcaaggacctgccgtgctAgcttgcatg	-34	-10
3472278	-	0.00902332	2.16934	1731	attcgcgttaacgattcgttgactcTCGacagcccggcaaaactggattCAaaTcggtgt	-35	-11
3473810	-	0.00406685	2.39777	1732	gcgactactcctgtggatcatcgcTTGatgtcccgcgccgggctgctAaatcccccgcca	-36	-13
3476229	-	0.0826926	1.38539	1733	cgccctcaccgcacgccggcgcaaTAGacttttgccgacctgggcggcAtccTgccgcca	-36	-12
3482411	-	0.0221559	1.87152	1734	tttcggatccgccaaatccagcgcTTGacgattggcattatgtataccAcacttacctcg	-36	-12
3482544	-	0.0126242	2.05963	1735	ccgagacggcgtgacaagccgcacacTTTGcacggttgaaaaaggggcgcAgaaTgcgcc	-34	-10
3483985	+	0.00260533	2.5282	1736	caacgcgcttgtctggtcgacaccggTTGccaagatgacctgatgtcgcaAAtatTgtgg	-34	-10
3485379	+	0.00593082	2.30178	1737	gaagaacgtccagccatattgatagTTGgcgatcatcaccatcgccgctAcaccgatcgc	-35	-11
3485490	-	0.00338904	2.44928	1738	tgcgcacggtgaccggaccagcgcTTGaaccttggcataatgaatacaAgaaTgcctctc	-36	-12
3485878	-	0.0107178	2.10711	1739	catgctgctatgcaatggcatgcaTGGacattggcatctggtatacatAgattgcctttc	-36	-12
3486150	+	0.0285315	1.78661	1740	ggcgggggcaagccgcgggccgggtcTTGgcacggcaagtcaaagccgctAgtggtctgc	-34	-10
3488808	+	0.0206096	1.89988	1741	gcgcgcaattaaatccggcccaagccTTGtaactgaccgtgatggggtAtAgccTatcgc	-34	-12
3492095	-	0.0250789	1.82653	1742	acagcgcattcggcttctccggcaTGGaggtcgagaccatctgccgctAcaacctcccga	-36	-12
3494367	-	0.0117134	2.07886	1743	gaacgccgcaaaaaataggcagcTTGacattctggcatgtggtatgccAaaaactttccc	-37	-12
3494478	+	0.00235115	2.56127	1744	tgcggcgttccagggggcgccgcagcTTGacaaattggcttctggcatacCAaaTgccat	-34	-10
3497826	+	0.0233208	1.85385	1745	cgctgaaggaacaccggcgccgtcgcTGGacagcatcggccgttttggctgAtatGcgac	-34	-9
3509456	-	0.0269641	1.80513	1746	agatcacggtgccggcccggacatgTTGacaatcccgcggcctgcgtcAAgtTcggcgga	-35	-12
3510817	+	0.0829891	1.38375	1747	gtcgtgcatcttatcgattgcgtgaGGGaacgcgtatttcttgtcctgtAgatgaaaggc	-35	-11
3510853	-	0.0416217	1.64974	1748	gccggtcgtgctgatattggcgatgTTGctcgcggccacgctcacgcgcAaacTcgctgc	-35	-11
3512185	+	0.086823	1.36603	1749	cctcgacatcgcgcggcacgccgttgCGGacatgatggcggtagatcgctAgcaTcgcct	-34	-10
3515439	+	0.0920548	1.34388	1750	gatcgcgaaactagctgatatttgcACGAaaccaaactggacccgtcgctAccaTggcga	-35	-10
3515747	-	0.0109297	2.10303	1751	cgtacagccggaggcgagcaagcccTTGgcctgttcggggtccggtgcAAgaTggaggta	-35	-12
3520868	+	0.0217746	1.87757	1752	ttctgactcgtaattcatctttggcTTGacgtcacccccctacctctGAaAtccTtggga	-35	-13
3524354	-	0.0258203	1.82056	1753	gtcgagcgtcacgtcgttggtcgccTTCacgccgccaaaggactttgcgAggtTgcggat	-35	-11
3525952	+	0.0105908	2.11192	1754	aggcgcaaaaacgccaatcgcttccaTTGccgtttggggccgaaacgacgAcatTccgtt	-34	-10
3526290	+	0.0239139	1.84202	1755	ctcggccctgatatgtcgaaaacttaTTTCccaattggatcgtgctgcgtAtaaAtcttt	-34	-10
3531673	-	0.0539917	1.5471	1756	ggtcaagccgggcgatgacagcggaGTGaatctggcacggacattgctcCtctttagaac	-35	-11
3541161	+	0.0480185	1.59398	1757	gatcctgatggtggcggggcggggcaTCGcccagctcatcaccgaagggcGtatTgtgac	-34	-10
3556492	+	0.00779479	2.21225	1758	gcggcaccgcgttcttgcctgagctaTTGctcatgcggtgagtatatgatCgaaTgtccg	-34	-10
3558379	+	0.0096164	2.14806	1759	agttgccgaaacacccgcgcgcctgcTTGacaagcggtatccctcatccgAAcaTacgcc	-34	-10
3563380	+	0.0779691	1.40747	1760	cctgatgaccggcagcatcgtgctggTGGatggcggctacacttgctggtAggcTtaccg	-34	-10
3572439	+	0.0677596	1.4613	1761	gttgccgccgcctgctgcggagggtTAGtctcgggcgcaggattggcgtAgactgggaat	-35	-11
3573730	+	0.0760204	1.4167	1762	gtcagccatgtcgagccgttcgaccTCGtcaagatcaccgagccggactActaTctcggc	-35	-11
3576364	-	8.4726e-05	3.38237	1763	caccgcaacggtcatcgccgcggtTTGacccgtcgggcaaaacaggggtAtatTgccaac	-36	-11
3584744	-	0.0431467	1.63601	1764	caccaccctgcctgaaatttccgcTTGctcgtttccgcgccaggcttAAAatttgggaca	-36	-13
3595317	+	0.00843024	2.18789	1765	cagtggcaccggctggtcggtcgggaTGGacaatggcgacgtccatacctAcaaCgccag	-34	-10
3599529	+	0.0320264	1.74313	1766	gctcggcgcgggctttgccaagaatcTCGgcattggcgccggcatcggctAcaccagcgt	-34	-10
3611090	+	0.0272606	1.80154	1767	gaaagcgtcgcgcctgtggcggcggTTGctggcagcaagtcgtagtggcAggtTgcctct	-35	-11
3611911	-	0.0523183	1.56015	1768	ctcgcgggcctgatcctggcacggcTTGccatccgccagatcggcgggcAgaccggcgac	-35	-11
3613134	-	0.0668065	1.46652	1769	aagcccctggccgcctgatttcggcTTTGtctttggccccgtttggtgaTtagTgctggc	-35	-11
3616749	+	0.0275783	1.79683	1770	gtcggcgatctcgatcagctcgtccTTGgcattgcgcccggtgagcacgAcatgtgtcat	-35	-11
3617302	+	0.000211815	3.159	1771	ggcgtcatcggacggggtccttcggcTTGacaagaggcggccaggggcaaAtggTggccc	-34	-10
3629576	+	0.0159497	1.98365	1772	tgcgcgccttcgccgagacacgaccgGTGcatggtgaatgcggaggctAtAtggTgctcg	-34	-12
3630670	+	0.0589269	1.51305	1773	gacggccaccgccgccgttcggcccTTGacgcaggctgcgcgaaaggggcAcacaggacg	-35	-10
3634116	+	0.00330431	2.45651	1774	gtggcaataacgccgcaactgccacaTTGactctgtctcgatcgtaatccTAgaTGctcg	-34	-10
3634390	-	0.0183432	1.93925	1775	atcggcgcgatcgtacaatacggaTGGaagacacagcgggacctcggtAtgaCgtcagtg	-36	-12
3638325	+	4.2363e-05	3.70189	1776	cggcttacgcaggcatcggcgcgatTTGacccgtcgggcaaaacaggggtAtatTgcgac	-35	-10
3645211	+	0.0370253	1.69401	1777	gaaagcaagtctcgtgcccgaagcgcTCGcctttcgatgcgcgttttggcAtggTgggcc	-34	-10
3658720	+	0.00819724	2.19861	1778	gggccgcctgtgccacatctttgagcGTGacggtcatcaaacctgccgatAgacTgcaat	-34	-10
3670962	+	0.0802779	1.3966	1779	gtacttcaggaagaagtcgtgggcggtcTTGaccgcgtcggcatcgatccagAacaTgcc	-32	-8
3682778	+	0.0236809	1.84789	1780	tggcgttgcgcaggcggagatccaggTCGagctggtggccctaatgcgctAcacTgcgca	-34	-10
3687091	-	0.082862	1.38448	1781	gccgccatcggattgaggtgcgtcgGTGacatggtctcggtcatgccgtAgccttcgacg	-35	-11
3696183	+	0.0703226	1.44607	1782	tggcgtcgctggtgaaggaatcgcTTGcgaagatcgggatcaaggtcgAcattcagaagc	-36	-12
3704460	+	0.0463451	1.60908	1783	gcacgatcttggcgtcgttgccgagaTCGccgagcgcgtcatggtcatgtAtgcTggccg	-34	-10
3709009	+	0.0160979	1.98115	1784	gccaccgcctgatcatggcatgatgcTTGcttttgtcaaaatacgaagcAtacTtcgtat	-34	-11
3719821	-	0.000868442	2.76629	1785	gcaaaatctacgacgcggatcgttTTGactcgtcgggcaaaacaggggcAtgaTgccatc	-36	-11
3723952	+	0.0928597	1.34018	1786	tttacggtggcgcaggccactgaacaGTGcttgccagttgaatccgagtAaagTccatga	-34	-11
3730323	+	0.0554532	1.53732	1787	gagctgagggcttatagcaggggaGTGacggtcgagataccgaggtggtAcgaTttgcat	-36	-11
3733346	+	0.00512592	2.33557	1788	ctgggcgtcgtcgaaggcctcggccTTCatccgcgcatatttggcctcgAcaaTcggccc	-35	-11
3742001	+	0.0201436	1.9074	1789	tgtgacgaaattgcgggggtatcTTGGacatgacgacctattccctgtCtattcttgatc	-37	-12
3752358	-	0.0999767	1.31352	1790	ttcaacggcatcacgctcggcgggcTCTacttcctcgtcgcgagcggctTcacgctgatc	-35	-11
3756000	-	0.00912923	2.16798	1791	ggtgcgcaactaaaattctgatctaTGGacctcacggcggaagcggctAAggtTggcggg	-35	-12
3760703	-	0.0507297	1.57168	1792	gaaggtcgtcgtcgccaacacctcgTTGgcggggtcgacatgcatgtaAtactgctctga	-35	-12
3766454	+	8.4726e-05	3.34939	1793	cgccatggccgccccatgagcccgaTTGacatccaattattacatgtctAAaaATatgca	-35	-11
3768393	-	0.043528	1.6317	1794	gatcgggatgaagttgcgcaggatcTGGacggcgcccttgaccatgAtAttggggaaata	-35	-14
3776997	-	0.0712546	1.44054	1795	ggaccggagaacgtcaggatcaaacggcTTGactgcgattgttaggttgCtAatcggagc	-32	-11
3780833	-	0.000550719	2.89432	1796	gcaagcgtgatagcatggcgcggcgTTGacttacttcacatgtaaacgtAtgcTatcgca	-35	-11
3780850	+	0.0132808	2.04638	1797	ttcgcgagcaaaagaccgttcagccaTTGcaccctccagaaatatgcgAtAgcaTacgtt	-34	-12
3785297	+	0.0288068	1.7832	1798	cttcgttgatctcgaagaaatcgaTTGTTGtgttgttgatccggtatgacAtgaTcagcg	-36	-10
3789622	+	0.0264769	1.81224	1799	agttcgcggtcaatttcgtccgccggTTGcacggatggtcgatctggtAtAgttttgtgt	-34	-12
3790158	-	0.0027536	2.51262	1800	ggactgctgttctttcgaaatcgtTTGacccgtcgggcaagacaggggcAtgaTgccatc	-36	-11
3795601	+	0.0176018	1.95122	1801	gcggtggccgtcgccagcgtcgcggcGTGCatttgacgcgtgaattagtTtAtgaTtgaa	-34	-11
3803419	+	0.0154837	1.99244	1802	ccgctcggctcgcggtcgagctgggcGAGaacatcgaagcggggcatggtAaaaTcgaac	-34	-10
3803619	-	0.000232997	3.1395	1803	aatccgaggcacccaggctcagccTTGaatttacttttggcacgaactAtctTgcgggca	-36	-12
3803804	+	0.00372794	2.4258	1804	gcccaggctccttgcagaacccaccTTGacaaggcccatgccgacaaaAtAcTtTatgct	-35	-12
3809888	-	0.0618712	1.49347	1805	aaggacatgctcagaatacgtcaaTTGttcgaaaacgctcaagcccgtAgcttgctgaga	-36	-12
3810022	+	0.0272606	1.80154	1806	aagatcgatgaatcgcctccaggccaTGGaattgttcgtcagtgccgtccGtgaGggcag	-34	-10
3811845	+	0.0116498	2.08093	1807	gttcctcgcgcagggatcgccgggcTTGaccgatcggtccgtgaaaacCtAgttTcattc	-35	-12
3813600	-	0.0162674	1.97531	1808	tgcaatatcctatcgatgtcctaTTGaccgaccgatcggtcagttatTAgatttcgcgac	-37	-13
3827999	-	0.094872	1.33245	1809	ccgcgaaggccgcacgccgctggTTGacatcctcgggcaacagcttctGaatggctgcca	-37	-12
3829190	-	0.00696871	2.24837	1810	gaacttgacgctcgaggagcccgcgTTGacgacgaggatcgtatccatgAtggTcacgca	-35	-11
3836637	+	0.0436974	1.63029	1811	atccgccgaggcgctggtaaatcATGACaactttcagcaggcattctGtAtcattctgga	-37	-13
3853344	+	0.0694753	1.45122	1812	gcgagcttgaccttctcctcttcggtcTTGccagaaggcttgctgaggcgtTcaaTcagg	-33	-9
3866858	+	0.0843448	1.37696	1813	aagctgctcgcttacgcggtagccTCGGtgcttgtcggagccttggtgAtaagctggatg	-36	-12
3868849	-	0.0168605	1.96661	1814	acccgtctcaagacaatcggagccaaaGTGatggttgtcgaaaatgtaatAtacTtgggg	-33	-10
3869883	-	0.0487598	1.58658	1815	ctttcagttgtccgccggtgaccTTTAtagttgccttggagaagatgtAtgtTcccgggt	-37	-12
3870984	+	0.00201224	2.59868	1816	tgtggcagtgcggtaaggctctcatcTTGcaaggaggcgccatcagggaggAtgaTgttg	-34	-9
3872639	-	0.0915041	1.34572	1817	gagcgatgatgtggccgtaaggacccTTCacgtcgccaccggaattgacGtagtcatcgt	-34	-11
3873483	+	0.0627396	1.4893	1818	gagcccgttcggctggggctggagcaTTTCaaccgcggcagctacggactAtcccagcgc	-34	-10
3876830	-	0.0685433	1.45703	1819	ggcgccgccggtaattttccgttcTGGattttcgcgccttcccggcgcAgacTgtctaac	-36	-12
3877365	-	0.0270911	1.80362	1820	acctcgccggaatcgatcccggcgccTTCacgccgaccttcgtcgtggtAAaaGagggcc	-34	-11
3877663	-	0.000487175	2.9465	1821	gtccaaggtcattgcgtctcatcccTAGAacatatgcgaatttaatgatAtaaAgcgcca	-35	-11
3877688	+	0.0601131	1.50456	1822	tctgttcatcctgcgtaacggacctcTGGacttccttggcgctttatatcAttaAattcg	-34	-10
3879210	+	0.0169876	1.96308	1823	gatgatgcagcgcaagatcggaaatccTTGtcacattcgtagatatgaatAtcaTaatga	-33	-10
3879511	-	0.0603249	1.50274	1824	ccgatcagattgagctgcaacaccTCGaaattgtcgcgaatgtaggtcGTgaTcgccgca	-36	-12
3879895	+	0.00190634	2.6129	1825	tgacaccggccctgcgaatttgtcTTGacgccgcttcttatatgaacAtAtcaTaataac	-36	-13
3883485	+	0.0387833	1.67572	1826	acctatccggcggtctatcgcatgggcATGacgggttcgcggttgaaggagAtcaTcgag	-33	-9
3886239	+	0.0437186	1.6302	1827	aagaactggacgattgtccgaccgtaAGGagagagccgccgatgcgatggTtgaTgggat	-34	-10
3888820	+	0.00393976	2.40457	1828	cgggcgcgtgatcagatattttatggTTTGctaaattacattttttgaatAtgaTtttcg	-34	-10
3891107	-	0.00881151	2.1777	1829	gcgacaatcaaagcaaacaaaactcTTGcgcgcgacaatcatcgcggcgAtcaTcatcgc	-35	-11
3891480	+	0.00550719	2.31753	1830	acagcacactggtctcggcctggtccTTGgtgacataggcaagatcgtccAagaTgacga	-34	-10
3893644	-	0.048082	1.59326	1831	tcgcggtggcctgccgccggcgaacAGGatggaagtggagcgtcgaccAtgaTgagaggg	-35	-12
3901023	-	0.0881574	1.35965	1832	gcctgagtgaagccgccgcggatcTGGccgttgaccatgccaggatgcAaaatggtgccg	-36	-12
3921175	+	0.00802779	2.20648	1833	gctgtggtagcagggctgtgattccTTGctctgcttgccgtttccaggtTtagTcagccg	-35	-11
3921803	+	0.0860181	1.36984	1834	gagacagtaggcaacctggcggacatAAGaactccatactctccgattctAtcaActctc	-34	-10
3925876	-	0.063481	1.48507	1835	tgcccgttgcccgatgtgcattcTAGaccgttcccggcaaggagtctaaagcatgattca	-37	NA
3933299	+	0.0403508	1.66013	1836	tccgagattgagatgagtttggcgccaTTGaatgtcacgttggtattttGtAccaCctcc	-33	-11
3940171	+	0.00381267	2.41979	1837	gaatgaatctgtgaaaaaatcccctgCTGacagggcagcgacttgagcgcTTaaTgctga	-34	-10
3942539	+	0.00576137	2.30783	1838	tcgccaggctagcgacaaaccggcTTGacgggctccaaaatttagtaAtAcgtTtagtcc	-36	-13
3943989	+	0.0167334	1.96844	1839	cgagccgtcctacgcgcaactgctacTCGacatgcagaagcgggtgcacgAttaCgtcgt	-34	-10
3954477	-	0.0667641	1.46681	1840	accgcaaaatcgacgccagcgcaTTGccccgcatggctaatttccagtAtgtTgctggct	-37	-12
3956476	+	0.013069	2.05107	1841	cgatgccaggttactgaacgcgacaTTGccaagattgatggcataccgcAtgcTcggcac	-35	-11
3957481	+	0.0591388	1.51229	1842	gcgctgttcggcaggatcagatcgatGTGctctgcggcccattgcggtatAtgcTtgttg	-34	-10
3963778	+	0.0191481	1.92242	1843	tcgatctggatcggctggaagcgtcGTGTGagcgcgggatctttctcgAtAtacTggcga	-35	-12
3964429	-	0.0180466	1.94599	1844	cccagatccgcaccggtcatctgcTTGTGgcaggcctgaaatcgaacgAtAtTcgtcgca	-36	-12
3969283	+	0.00715935	2.23808	1845	acgtccatcgcctccaactgaaagtGTGGacgaagaaagaagcgcgcgttGtaaTatccc	-35	-10
3970437	+	0.00408803	2.397	1846	gtggaggccgcgccaagcactttcgaTTGactggaactcaggtgtgtgaAgAATttcgtt	-34	-11
3971334	-	0.0483786	1.58993	1847	cccttaaaacaatcgacagatcgcaTTGaacccagctttcgctcgagggcaCtaaTtgga	-35	-9
3973795	-	0.0518735	1.56262	1848	agcgctcgccgtcggacttttccTTGaacttcccgggatagtcgtaAtactccatctccg	-37	-14
3981309	+	0.0714664	1.43914	1849	atcaaacagacgctgattgctgatcATGatctagacaaggtgctgccgCtActctaccgg	-35	-12
3981927	+	0.0541187	1.54605	1850	acgacggggcagcctttggacgccGTGcgggtacccgagttcttcacgtAtaaTggcttc	-36	-11
3988065	+	0.0185762	1.93461	1851	gttttgcaccgcaagctgaagagaaTTCGGactatcaccgtcaagtgatAGaaTtgaacg	-35	-11
3988092	+	0.0297388	1.77137	1852	cggactatcaccgtcaagtgatagaaTTGaacgtgattgagattgcgcaCcaCtaaTtga	-34	-11
3995449	+	0.0501154	1.57807	1853	accctgaggtgcctgtacaatctcaTGGCGaacacccaacctatgcccgtAgaaTggtga	-35	-10
3995684	+	0.0189574	1.92834	1854	tgtggatgatgggcgcccgccaatgTTGTGctgtcgtgcgacctcggtAtAagaTgttga	-35	-12
3996542	-	0.0201012	1.9081	1855	ctcaatcctatcgtcatgaggttcTTGacgcgctgcgccgcctgcttCTcattggaataa	-36	-13
4002364	+	0.0122217	2.06596	1856	atgtcgaccgcggcgagatctgcggcTTGatcggccccaacggctccggAAagTccacct	-34	-11
4005074	+	0.00069899	2.8047	1857	atcggcgcgcaagcgaagaaaccgaTTGAaatcaataggctagataaAggATagTatcga	-35	-13
4021432	+	0.0111203	2.09848	1858	ttgcgccaggctccgcgatcacggcaTCGacggtgccggcggccggtgccAcgaTgggcg	-34	-10
4026081	+	0.0846201	1.37584	1859	cggcggacgagttcagcactagctaTAGgcccctcaggttcccagtggtAagaacaattc	-35	-11
4027429	+	0.0256932	1.82166	1860	ccgggatgcgcgcttgcggaccggcgTTGacggtgagctgccatcccggcgAcaaTatga	-34	-9
4029010	-	0.0203342	1.90441	1861	taccggttgacgagatcggctcggTTATactcatcgagcgatgtgagtAtaaTtcgcgtt	-36	-12
4033057	-	0.0152719	1.99749	1862	ccccggacgttctggatggaccgaTTGacgtggtggacggagacgcgtCTcaTcgcatca	-36	-12
4035290	-	0.0852767	1.37192	1863	ggccggagctgtacccgagccagtTGGaaacttttggatgaatattgtaGtgcTgagtaa	-36	-11
4035704	-	0.000974349	2.74349	1864	gttctgcccgatttttgcatacgcaTTGacgatggcaccggcgaacgcgAcgaTgccggc	-35	-11
4038814	-	0.000296541	3.07522	1865	tctactgccgttcctctcgaaagctTTGatttggccgcatgaacctgcTTaaTcgcggcc	-35	-12
4039636	+	0.0885175	1.35848	1866	cttctgcggcaaagcacctgaatacgcTCGaccctgtgggcccaatggatAcacttgaaa	-33	-10
4040264	+	0	3.87609	1867	cgccatattcggcgggcttgtgaccTTGatagccgccttcttcaccaAtAtgaTttttgt	-35	-13
4040689	+	0.0862087	1.3687	1868	aaacgctgaacatggcggttcagtggggcgtgctgggcattgccgtgctatatgcaacct	NA	NA
4041037	-	0.0119464	2.07164	1869	acttgattctctgtcgcttcgctcaTTGacaatcgcgtgacgccgtccgAGgaAGggccg	-35	-11
4043210	-	0.0242105	1.83912	1870	cgctctcgattgcgatgtatgcgcTGGacgggccgccgcgcttcacccAtatctggccct	-36	-12
4046450	-	0.089979	1.35176	1871	cgctgatcggccgcttcctggcctcgCTCaatgcgcgcggcgtcgatatcCtgaTccgca	-34	-10
4051604	+	0.000550719	2.8885	1872	gcgtcttcggcaattcggccttgacgTCGaaatagtcccacttgtctgatAtctTgggct	-34	-10
4053964	+	0.0943212	1.33477	1873	tgctgaccctgcgagccacgatggcagTTCacaaagcggccaaaaccggtcAgatagtgc	-33	-9
4062929	+	0.0450742	1.62045	1874	cgctccaatttctgggctggtgacgaCTGgtttgtctgcggcagtcccgcAgacTgtcgc	-34	-10
4064681	-	0.0364534	1.70027	1875	agttcggcccacgtgccgaccagaTTGccgataatgtttttctcggttAtcaCcatgtcg	-36	-12
4074194	+	0.0148059	2.01161	1876	tgaccgtcacgatcgaatgaatggacgGTGacaacgatctggaaacagctAcaaTcttgc	-33	-10
4078033	-	0.0232785	1.8547	1877	gccccgagcttcgcggcttgtcggGTGacaccggatgccgacacatgcaAtaactggctg	-36	-11
4078169	+	0.0195717	1.91509	1878	cgccccggtgcatgccggcggcattCTGGctgcttccggcgagtcggtcAtAtacTgcga	-35	-11
4088183	-	0.0136409	2.03617	1879	tgtcgtcagattggtgatcagggtTTGcaacgcaccgctcgacgaggaAtagTtcttcgc	-36	-12
4097250	-	0.0195717	1.91573	1880	gtggtagccctcagccgtgaatgacCTTAaaaccctcgccgcgtgtggtAGttTggctcg	-35	-11
4098642	-	0.0346529	1.71732	1881	gaggtcctgaaaatcctggtggagTTGCatcgcgagggaaagacgatcAtcaTcgtcacg	-36	-12
4119466	-	0.0472559	1.60216	1882	gtagttttccctattttctgtttccagcTTGacgcacttcgcattctcagaaAcattctc	-32	-8
4120165	+	0.0139798	2.02831	1883	agggtgaaagacggtcttctgcaTTGTCtttggtaggacgaaccttgctAtgaTtggccc	-37	-11
4120185	+	0.0472559	1.60256	1884	gcattgtctttggtaggacgaaccTTGctatgattggccccaataggtcAtAgattgctg	-36	-11
4123585	-	0.0195505	1.91643	1885	ggccgactgacgaatagatgccgagTTGccggaacatgccctccatgccAaaggtgcgag	-35	-11
4133072	-	0.0200801	1.9087	1886	tgataaacatcggcgcatttggaaTAGacctgcgcatcgtgcggatcgAtgaTctcgcag	-36	-12
4137698	+	0.094173	1.3356	1887	atcatcgcctacaccggattttcctaTCGcgtattccgaggcaaggccatAgagTtggac	-34	-10
4143270	+	0.0467899	1.60639	1888	gagaatccgaagaagcgatttccgcTTCCaattcatgcaaatatcgtcctAgaaGagcca	-35	-10
4150180	+	0.0678867	1.46042	1889	aaacccttgagggcggagggcaacggcTTCgtttggcggccccctgtgctAggaTggcgg	-33	-10
4152756	+	0.0994048	1.31575	1890	cccttatgatgacgagaagctcggctTCGccaaggtcgccaagtactactActaTcccgg	-34	-10
4153520	+	0.00283832	2.49942	1891	cactggctgcgctctgcgaagccgcTTGattcgtcgggcaaaacagtgccAgaaAgcgat	-35	-10
4162221	+	0.0350554	1.71246	1892	tcttttcgttgagggcgtcgatggcgTTGctcagcgccagcaatggacgcAtctTacttt	-34	-10
4162407	-	0.0974137	1.32301	1893	gcgtcaatttgtccattttccaaTTGacggcacgtgacgccactgatTtggTgcgaccgc	-37	-13
4163595	-	0.00180043	2.64022	1894	gggctgagttacgtataccacccgaTTGtcctagccgcgtccgatgcttAgatTgcattc	-35	-11
4164517	+	0.0764229	1.4152	1895	cggcgtcgccgaccatgatgctggctTTGacctcgccgccggcgcgggccAccgtttccc	-34	-10
4164730	+	0.000931986	2.75982	1896	aatggtcgagcgcggtctcgagccctTCGaaaggccgggattcgaccgcgAtAtGctcgg	-34	-10
4165079	+	0.0804262	1.39573	1897	atgccataagatcagcttataggcCTGTtcccgcgcggaaaacgaggctAcataggccgc	-36	-11
4166427	+	0.0202072	1.90573	1898	ccttccgcgccgagatgcgcaagcGTGGcaaggaaatctgacagtacctAtctcataggg	-36	-11
4170640	+	0.0675266	1.46319	1899	caagagcggtttctcaggatcgcgctCTGGtgaatgtcgtgtgagacaccAtatCcagca	-34	-10
4179396	+	0.0132384	2.04748	1900	gcggcggctggtcgcagtctcatcgccTTGattccgacagacccatctttAtgtCtgagg	-33	-10
4188821	+	0.0331491	1.7329	1901	tttgcagtgcggaatggatttacaaCTGGcggccgggagccagcctgtgtAtaaGgcggc	-35	-10
4189276	+	0.0988329	1.31752	1902	gccgcgctcctcgccgaccgaaaaggTGGgcggcgtcgagttgccgagctAtcgtggcga	-34	-10
4196936	+	0.0481032	1.59305	1903	cattcaagcttcttgttttcgggaTTGTAcgcggcctgtcttccctccTtAtggTgaaag	-36	-12
4197323	-	0.000868442	2.7701	1904	gccgcctaagctcgttgacatgctaTTGacgccgggttcgcgggggatcATttTagaaat	-35	-11
4197523	+	0.0638199	1.48273	1905	gcacaatttcacccagccgggagcgcTGGtcattccacatcgcacgcgctAagcttggag	-34	-10
4200247	+	0.0095105	2.15302	1906	ggttggcgatgatgaagacgcgggtcTCGgcgaatgcgccggacgctgcgAtgaTggcgg	-34	-10
4200437	+	0.00393976	2.40391	1907	taaaacggcattttcgcggctctcTTGacgcgggggcgcctgatagcccAtatgtggccg	-36	-11
4204131	-	0.00385503	2.41135	1908	cgccattgaggatacggacgcggtagTCGatcagcttcaggccctcgatAtatTtctggt	-34	-11
4204359	+	0.0595412	1.50896	1909	ctgatggattcggtgatctacaagctcGTGaaatcgggcgcgccggcgtAGttttgatgc	-33	-11
4205645	-	0.00154625	2.68069	1910	cgggaggtccgaatcaccgattgggcTTGacgcctcttcgctgcaatgcATcaTggcacc	-34	-11
4209726	+	0.000232997	3.13336	1911	atatctgccatgaaggcgcgctgagTTGGgttgaggcccgatctcggctAtatCgccctg	-35	-11
4218939	+	0.0492258	1.58373	1912	aggacatgctgaaaagcgtcttcaaTTCaaagaccaaggcggtgctctTcaAcaaTccct	-35	-12
4220940	+	0.0694965	1.45077	1913	ctcgcgcacccagccttccaccacgTTGgtgatcgcctgcgtcgtgcccTggaTgtcgat	-35	-11
4225151	-	0.000529538	2.89502	1914	gtccccttggcctgcccggctccaTTGAactcagggcggcgctccgatAtacGggctctc	-36	-12
4225645	-	0.0136409	2.0352	1915	gcacgtacgcgttgagaagattttCTGCaacgcgttcaccacgtatgctAtcaaaaaccg	-36	-11
4225896	+	0.00605791	2.29541	1916	tgatctccctttgcgcgccgaacgcaTTTTGtcgccgcaaggcccatggcAtaaTcatgg	-34	-10
4239803	-	0.0316663	1.74794	1917	tcgcgctgcactgcggcatggccgcTTGcacgtttgtgtacaaacggtAtcgtcgcaacg	-35	-12
4239975	+	0.000931986	2.7538	1918	tgcatcttttcgcgcgcgccgccgcTTGacagctatcgggaccgcgcgcAAcaTcgttcg	-35	-11
4249688	+	0.00737116	2.23121	1919	gcaacgctgccgatcttgggcagccTTGaccacgggatcaagccggaTtATtcaTtagta	-35	-13
4250619	+	0.0543517	1.54489	1920	ccgtattttcgccgcgcggcgcccgTTGcggcgccgattcggcgcgcgAtAcactgtggg	-35	-12
4253958	-	0.028828	1.78313	1921	cgcagcacaatgcagcattcccctcGTGcaacggtcgccggatcgcgctAgtctgccgca	-35	-11
4257096	-	0.0722713	1.43555	1922	gcgggccgtttccttgctggtgggcTTGcgtaccatgttatttgtactAtcgtacaaaag	-35	-12
4257117	+	0.00499884	2.3405	1923	ccggggacgtctcgcatcgttgttgTTGacgagacctgatcttttgtAcgATagTacaaa	-35	-13
4263675	-	0.00529538	2.32624	1924	tctctgattcccgataggtgcgcgcaTTGcaagtcccgcggtgccggtcAtagTagggcc	-34	-11
4263738	+	0.0267311	1.80889	1925	ccctactatgaccggcaccgcgggacTTGcaatgcgcgcacctatcgggaAtcaGagaga	-34	-10
4264112	-	0.0335939	1.72829	1926	gatcctcgccctgcgcaatgccggcGTGaccgtcttcagcggcaacgacAAcaTccgcga	-35	-11
4266394	-	0.0101671	2.12907	1927	acgccactcccgcgaactccgtgcaTATattttgaacatttccttcgctAgacTgccgac	-35	-11
4266465	+	0.0959522	1.32819	1928	tagcgaaggaaatgttcaaaatataTGCacggagttcgcgggagtggcgTtagtattccg	-35	-11
4269372	+	0.0199953	1.91001	1929	cgatcgcgctacgtcgggttatatagTTGcaggctaatagttcgtgtcctAtCtaatttg	-34	-10
4273264	+	0.0157802	1.98614	1930	gaatagcggttccagactgatggtttTTGactgtgcatggatgagcgcgTTcacTtccag	-34	-11
4274857	+	0.0396306	1.66606	1931	gaagctttcgagcttgcgcttgagcTCGacgactttgggcgacatcgggtAaagcatctt	-35	-10
4276579	-	0.0287433	1.78346	1932	tgcaatcacgtctgccgttttttgcGTGaacggcgcgtgacgttccggtAaccTcgcgcg	-35	-11
4280489	+	0.0431467	1.63694	1933	cgtgatgcgccggcgcgagaaagttgTTGctatcaggaactgacggcatgAggtTtgctt	-34	-10
4281382	-	0.0757027	1.41769	1934	ccttttccggtgcgacgaaacacgcCTGaaacagatggccggttatctgGttgtcaaaat	-35	-11
4282797	+	0.00864205	2.18272	1935	gaaacgtccaagccgcatcctgcggTTGacgttacgcaaggatgatgtTCgATatTccag	-35	-12
4283201	-	0.011438	2.08789	1936	tccacccactctcggtagaagctgcTTGcctcgaagtcggactggggcATgaTgtcggcc	-35	-12
4286732	-	0.0734363	1.42985	1937	agcgattgaagcgattgtagatcgtcGTGtaagggccgtattcacgtggAcaaTcacgcc	-34	-11
4287343	+	0.0141281	2.0244	1938	aagctcgcccgtaattttttggccgCTGTTCatctcgccgctctcgtcgcAtatTggctc	-35	-10
4290858	+	0.0106543	2.11085	1939	aggtgcggccaaacttgttgaagtcgTTGacgtagtaggagccgaggtAgAtctGgagag	-34	-12
4294605	+	0.0118405	2.07471	1940	tgtagtgttcactacagatgtggagCTGGataccgcagcgcaagatacttAtgtAccgtt	-35	-10
4294608	-	0.00239351	2.5556	1941	ttctagctttattttctcttccgcCTTCCaatgcttgcggtaagtggctAcaaTtttctt	-36	-11
4294629	-	0.0984305	1.31907	1942	acgtcaaatcctatctatttgttctagctttattttctcttccgccttccaatgcttgcg	NA	NA
4313732	+	0.0444812	1.62516	1943	ggcgcctgacggcatcacgctcgggcTTGccagcacgtcggcgctcgccAtcaacccctc	-34	-11
4315015	+	0.00281714	2.50271	1944	gatccgtacccataggctctatagccTTGatagtccggctgcggtcgggcAtagGtacct	-34	-10
4315027	-	0.0376607	1.68855	1945	gtggcgggtgtccgcacggctatgaTTTCaactactccaatgggcgctGTtAtccTaacg	-35	-12
4315186	-	0.0524242	1.55936	1946	gcatatcataggcgtaatctgcctaTTGGaacccgtatccacgcccttcgTtgaAgatca	-35	-10
4315808	+	0.00438457	2.37541	1947	aagtgccaaacgacgatcttcactaTCGTGaagtggattaagaacaggctAtagGaataa	-35	-10
4316700	+	0.000508356	2.90927	1948	tcttcgttcgatcgaggctgaacattTTGatctgcgcggcggcttcgtgcTTtaTggagc	-34	-10
4316709	-	0.00069899	2.82036	1949	caaatatgctgtggagaacgactgccTTGagttacatgagcgcgggccGtAtgaCcggat	-34	-12
4317499	+	0.000465993	2.96781	1950	acgagccgcgatagtcacagaggggCTGGaccgcgaacgccgacgcggctAtatGagcgc	-35	-10
4318097	+	0.0319629	1.74407	1951	tcatggttttcgtgaggccctttttaTTGcgcccataggatgatgagaaTtAtTcTacgt	-34	-11
4319851	+	0.00821842	2.19655	1952	cctgggcagcgaggtcgtcggcctgcTTGatcaggcgggtcacgaggagcAcatCcttgg	-34	-10
4322978	+	0.0223253	1.86874	1953	tgatcgggggtgccgccgtcaaggcTCGagtggggacgccggccattgtAaaaGgcgagg	-35	-11
4323763	+	0.0841118	1.37825	1954	ccatccaacccacctaggaaatccaccTAGacttacggccggaagtgcttAcaaAcaagc	-33	-10
4325211	-	0.00580373	2.305	1955	ctgcttgttgcgtgaaccggacggTTGacccgcggtctgaccacgctTAaAttaTaatca	-36	-13
4325213	+	0.0450742	1.62045	1956	gctcttcagaacgtgctcgcatccgcgcTTGcatccgtttcaaatcataatcAtaaTtct	-32	-8
4325216	+	0.000487175	2.91479	1957	cttcagaacgtgctcgcatccgcgcTTGCatccgtttcaaatcataatcAtaaTtctgat	-35	-11
4332591	-	0.0247612	1.82874	1958	taggattcccgatcgatagtgctgTTTACactggaacttggcgtgtattAtacaagcgcc	-36	-11
4333346	+	0.0349283	1.71355	1959	tcaagcgttctcgcggcttgcccgcaTTGacccactattttgccgtcgAtAccaAcagcc	-34	-12
4335021	+	0.00158861	2.67476	1960	ggatagcgcaaactatcgtgacttgGTGatcctgaacggcgggttccgctAtgaTgacta	-35	-10
4340141	-	0.0356061	1.70825	1961	ggggcggtccgccggtcatttgcggcGTGGtatttcggaaccggccaccctAtctTgagc	-34	-9
4342689	-	0.00415157	2.38811	1962	gacgagagcgcgttcaccaccggcgTCGacctcgtcgtcgacggcggctAcatgctctga	-35	-11
4346611	-	0.0955286	1.3299	1963	gttgctggtagcgctgtcaacgttccTTTGtttgcggcagtgactgtgttAagaGcagca	-34	-10
4346724	+	0.00283832	2.49426	1964	ccagcaacgactaaccaaagacaaaTTGccaaaaccgcacaaactgccgAcaaTgtcgcc	-35	-11
4349175	-	0.00626973	2.28192	1965	ggcgctcggcttccgccattgagccCTTCacatccttggtgccggtgcaATagTtggcga	-35	-11
4353960	+	0.0216263	1.88077	1966	ccatctgccagcgcaccctcaaggccCTGaaaggcgcgtgaagtcttgccAtccctaggc	-34	-10
4359749	+	0.00468111	2.35626	1967	cgtgctcatcagctctttatttgagtTTGacaagctgccgcacgaaagccAagcTggtca	-34	-10
4371248	-	0.00379149	2.42361	1968	tccgcttcacctccgcggtacgacgTTGccatcgcctgatacggatgacAtgaTcttttc	-35	-11
4371756	-	0.0135138	2.04011	1969	ttccgctgtgcggaattaaattccacTTGcagacgacgctacctcaggcATttTgcgacg	-34	-11
4374605	+	0.0236809	1.84795	1970	cagcccatgttgtggattgctcgtaaGTCTTGattaagggagccctccgcAtatTccgcc	-34	-10
4377478	-	0.0911017	1.34734	1971	ctcttcaatccccataagccacacgTTGcgaccgatatgattaacccgcAgagtacgaac	-35	-11
4379044	-	0.0300989	1.7653	1972	gcaggctcagcccccgatatcgcgCTGacaagctttgccggctcagccAtgaTcgcccca	-36	-12
4382832	-	0.0225159	1.86627	1973	tccgaaattgagggaagtctgacaTTTTAGacttccgacgaatatgccAgAttaTaacga	-36	-12
4382850	+	0.0886658	1.35809	1974	gggcctcaatcatggttggcggtccCtCccgggactcgcgtcatcgttataatctggcat	-35	NA
4385307	+	0.0789223	1.40303	1975	cttgtcaagcgggccggggagacggagTTGccagcgcgaagttcgtggcatAgtaTgatg	-33	-9
4385844	-	0.0433162	1.63414	1976	gatcatttcataacacaagaatggaCCGGacggtgaattaattcatgttAagAtattgcc	-35	-11
4387586	-	0.0367499	1.69723	1977	gttcgctttgacaattcctatcgacCTGCattttataggattcaagtctgAtAtattgca	-35	-10
4387594	+	6.35445e-05	3.43303	1978	gaaagtcgtcccagtcgatagcgccTTGatccagcattttcgcacatctAtggTgcaata	-35	-11
4387603	-	0.00559192	2.31335	1979	ctccttcaggccagcctgttcgctTTGacaattcctatcgacctgcatTTtaTaggattc	-36	-12
4387637	+	0.000487175	2.93237	1980	acatctatggtgcaatatatcagacTTGaatcctataaaatgcaggtcgAtAgGaattgt	-35	-11
4388361	-	0.0532927	1.55276	1981	ggcgccgccgaagcactggcagcgcTTGccggtctgcgcggcgcgctcaTAgaTgtactg	-35	-11
4394826	+	0.000614264	2.85217	1982	ctatttcgcgtaggtctggccgggcTTGacccggtccttcaacgctgctCAaaAGctgtc	-35	-11
4403041	+	0.0102307	2.12526	1983	cccattcgggccgcaaaggcgaggggaTTGaccggtgttccccggggcctACgaTcgatc	-33	-10
4406404	-	0.0364534	1.70043	1984	catggcactatgcccattcgtgcgTTGtcgtgaacgggaccgtgggttAtttttgagggg	-36	-12
4406509	+	0.0244858	1.83266	1985	tgggcatagtgccatgtgatgcgttgTTGcgcaggcctgccgcgctgctAAtgtTtcagg	-34	-11
4410265	+	0.0267734	1.80764	1986	gcatggctggccagcggctcgatttgctTTGattcgtcacgcggccgtgctAtcgacccg	-32	-9
4413330	+	0.00463875	2.3616	1987	aaagccgcaggtgtgaccgccggttcaTTGaccggcgagcgaaggcattgaAtcaTcgcg	-33	-9
4424639	-	0	4.69191	1988	gaggtgccgggtggcgggtggtgccTTGaagtggcccaaaattctcgctAtatTgtgatc	-35	-11
4428509	+	0.0410074	1.65448	1989	ggcatgggcgagggcctggcctatcTTGccgaatcctatgattgcgtagCtcaTcatacg	-35	-11
4431731	-	0.00186397	2.62345	1990	ggaggcacgagcccccgcttgacgcTTGcagtcggcccttacttctatAtatTcggaata	-35	-12
4431751	+	0.00069899	2.8046	1991	ccgctgctcgtccctgctggtcttgtTTGacatattcggcatattccgaAtAtatAgaag	-34	-11
4436225	+	0.00160979	2.6707	1992	tggaggcgtgcttcagcagcatggtgTTGccggccgaaagctgcggggcgAtgaTgcggg	-34	-10
4438203	+	0.0422147	1.6453	1993	ctacatggcgctggcaaaggcgctgaTTGcgggcggatgaggtgaggttGtAggaTgggt	-34	-11
4440959	+	0.00855733	2.18377	1994	gcccggcaggtttggcagcaacctaTCGactttcgccctcgttgaattTAgATatttagc	-35	-12
4441951	+	0.000169452	3.18554	1995	ggcgtcgaacgtcgtgaatataagacTTGacttatattagtgcagatcgAtAtTtgccct	-34	-11
4443618	+	0.0146152	2.01413	1996	cacggatggttgaagcacctcgttcTTGacgccctaccaactggaaggtAgTtaaTgcgc	-35	-11
4447861	-	0.000105908	3.31096	1997	ggcgaagtgaggccagccactccaaTTGaccaggagacaatatctgactAaagTcagata	-35	-11
4448930	+	0.0183008	1.94043	1998	cccgccgcatccgccggtcaagatcTTCCGatttaatcggatacgatttAtatcggttgg	-35	-11
4451793	-	0.0341022	1.72326	1999	caaggcctcgccaccgtggtcgcgcTCGcaaagctcgtcggcgtgatgtAtctcggcctt	-35	-11
[truncated: 2,013 more rows]

## Sheet: Sigma70_Blast_sorted
Table 6. SEMIA 5079 BLASTn results using the USDA 110 predicted RpoD-like promoters (Sigma70) list as input
Promoter ID	subject acc.ver	% identity	alignment length	mismatches	gap opens	q. start	q. end	s. start	s. end	evalue	bit score
934	HQ259534.1	100	60	0	0	1	60	78	137	4e-25	109
1137	HQ259499.1	100	60	0	0	1	60	95	154	4e-25	109
1130	DQ376591.1	100	60	0	0	1	60	203	144	4e-25	109
1130	DQ376596.1	100	60	0	0	1	60	222	163	4e-25	109
1130	DQ376594.1	100	60	0	0	1	60	232	173	4e-25	109
1130	DQ376613.1	100	60	0	0	1	60	257	198	4e-25	109
1130	DQ376602.1	100	57	0	0	4	60	267	211	1.7e-23	104
1130	DQ376609.1	100	60	0	0	1	60	270	211	4e-25	109
1130	DQ376605.1	100	60	0	0	1	60	270	211	4e-25	109
1130	DQ376597.1	100	60	0	0	1	60	270	211	4e-25	109
1130	DQ376588.1	100	60	0	0	1	60	270	211	4e-25	109
979	CP007569.1	100	60	0	0	1	60	3598	3657	4e-25	109
980	CP007569.1	100	60	0	0	1	60	4557	4616	4e-25	109
981	CP007569.1	100	60	0	0	1	60	7186	7245	4e-25	109
982	CP007569.1	100	60	0	0	1	60	8716	8775	4e-25	109
983	CP007569.1	100	60	0	0	1	60	9181	9122	4e-25	109
984	CP007569.1	100	60	0	0	1	60	9673	9732	4e-25	109
985	CP007569.1	100	60	0	0	1	60	11642	11701	4e-25	109
986	CP007569.1	100	60	0	0	1	60	12894	12953	4e-25	109
987	CP007569.1	100	60	0	0	1	60	15934	15875	4e-25	109
988	CP007569.1	100	60	0	0	1	60	16460	16401	4e-25	109
989	CP007569.1	100	60	0	0	1	60	16797	16738	4e-25	109
990	CP007569.1	100	60	0	0	1	60	17415	17474	4e-25	109
991	CP007569.1	100	60	0	0	1	60	17879	17938	4e-25	109
992	CP007569.1	100	60	0	0	1	60	20032	19973	4e-25	109
882	CP007569.1	91.304	46	4	0	11	56	20283	20328	4.28e-12	66.2
993	CP007569.1	100	60	0	0	1	60	21837	21896	4e-25	109
994	CP007569.1	100	60	0	0	1	60	22403	22344	4e-25	109
995	CP007569.1	100	60	0	0	1	60	22654	22713	4e-25	109
996	CP007569.1	100	60	0	0	1	60	22923	22982	4e-25	109
998	CP007569.1	100	60	0	0	1	60	22960	23019	4e-25	109
997	CP007569.1	100	60	0	0	1	60	23059	23000	4e-25	109
999	CP007569.1	100	60	0	0	1	60	24867	24926	4e-25	109
4002	CP007569.1	100	60	0	0	1	60	24867	24926	4e-25	109
1000	CP007569.1	98.333	60	1	0	1	60	26065	26124	1.7e-23	104
1001	CP007569.1	100	60	0	0	1	60	26289	26348	4e-25	109
877	CP007569.1	100	60	0	0	1	60	29585	29526	4e-25	109
1002	CP007569.1	100	60	0	0	1	60	29585	29526	4e-25	109
1004	CP007569.1	100	60	0	0	1	60	31043	30984	4e-25	109
1005	CP007569.1	100	60	0	0	1	60	31317	31258	4e-25	109
1006	CP007569.1	100	60	0	0	1	60	31915	31974	4e-25	109
1007	CP007569.1	100	60	0	0	1	60	32778	32719	4e-25	109
1008	CP007569.1	100	60	0	0	1	60	33955	34014	4e-25	109
1009	CP007569.1	100	60	0	0	1	60	34584	34643	4e-25	109
1010	CP007569.1	100	60	0	0	1	60	35624	35565	4e-25	109
840	CP007569.1	100	60	0	0	1	60	36518	36459	4e-25	109
863	CP007569.1	100	60	0	0	1	60	36518	36459	4e-25	109
898	CP007569.1	100	60	0	0	1	60	36518	36459	4e-25	109
1011	CP007569.1	100	60	0	0	1	60	36518	36459	4e-25	109
1050	CP007569.1	100	60	0	0	1	60	36518	36459	4e-25	109
1074	CP007569.1	100	60	0	0	1	60	36518	36459	4e-25	109
1937	CP007569.1	100	60	0	0	1	60	36518	36459	4e-25	109
1051	CP007569.1	93.75	64	0	1	1	60	36776	36839	2.53e-21	97.8
1052	CP007569.1	100	60	0	0	1	60	37008	37067	4e-25	109
803	CP007569.1	100	60	0	0	1	60	37009	37068	4e-25	109
841	CP007569.1	100	60	0	0	1	60	37009	37068	4e-25	109
864	CP007569.1	100	60	0	0	1	60	37009	37068	4e-25	109
899	CP007569.1	100	60	0	0	1	60	37009	37068	4e-25	109
967	CP007569.1	100	60	0	0	1	60	37009	37068	4e-25	109
1012	CP007569.1	100	60	0	0	1	60	37009	37068	4e-25	109
1075	CP007569.1	100	60	0	0	1	60	37009	37068	4e-25	109
1938	CP007569.1	100	60	0	0	1	60	37009	37068	4e-25	109
1013	CP007569.1	100	60	0	0	1	60	43403	43462	4e-25	109
1014	CP007569.1	100	60	0	0	1	60	43575	43634	4e-25	109
1015	CP007569.1	100	60	0	0	1	60	44039	43980	4e-25	109
1016	CP007569.1	100	60	0	0	1	60	44101	44042	4e-25	109
1017	CP007569.1	100	60	0	0	1	60	44288	44229	4e-25	109
1018	CP007569.1	100	60	0	0	1	60	44518	44577	4e-25	109
1019	CP007569.1	100	60	0	0	1	60	45395	45336	4e-25	109
1020	CP007569.1	100	60	0	0	1	60	46453	46394	4e-25	109
1021	CP007569.1	100	60	0	0	1	60	49011	48952	4e-25	109
1022	CP007569.1	100	60	0	0	1	60	49197	49138	4e-25	109
1023	CP007569.1	100	60	0	0	1	60	49449	49390	4e-25	109
1024	CP007569.1	100	60	0	0	1	60	51006	51065	4e-25	109
[truncated: 3,285 more rows]

## Sheet: Sigma70_predictions
Table 7. List of RpoD-like promoters found in the HPs regions in the symbiosis island of SEMIA 5079. In green are highlighted promoters with their sequences completely located in intergenic regions.
[truncated: 218 more rows]

[truncated: 1 more sheets: Sigma70_HPs_region]
